# Supplementary material for: Transcriptome-wide m6A methylation in natural yellow leaf of Catalpa fargesii
Source: Front Plant Sci. 2023 Jun 19;14:1167789. doi: 10.3389/fpls.2023.1167789 (PMC10315917; doi:10.3389/fpls.2023.1167789)
Supplement: Supplementary file 2 [file Table_1.xlsx]

## Sheet: Supplementary Table S1
Supplementary Table S1. The primer sequences used in qRT-PCR
Primer names	Forward primers (5’- 3’)	Reverse primers (3’- 5’)
CfActin	GATGATGCTCCAAGAGCTGT	TCCATATCATCCCAGTTGCT
CfALKBH5	GACCTTATGGCAACCCGGTGCC	GCAGGTTTACGTAATCCGACG
CfHEMA	TGTGATATCTCCACTGACGT	TCCAGCTCGACCAGGATG
CfCAO	ATGGCTGAAGGAGGAAAGC	TTACTTTTTGTCTTCTTTGAG
CfGLK	AGCTCGGTACCATGGCAAGTATAG	GATCCCTTTGATCGACTTCG
CfPSY	AACCCATTTCCAAATTCAGCTC	GGACTCCTTTATTTCTTGCTTCTG
CfVDE	TCCTGGTCGATGGTTTCTTTG	GCTAACACTACCTTCCCCAAC
CfZDS	TGGAGTTTGGTAGTCACAGC	CCATATTCCGAGATTGCCCTC
CfLHCA3	TTAGGGCAACACCATTCCTG	AGGAATCTGAGCTGAAAAGGG
CfPsbP	TGTCCTCAACTCTTTCCATTCC	AGCTTGAGTGATCGATGGTG
CfPsaH	TCCCAGAGCCATTCAGTTTC	ACCAAAGAATGAAGTGTTTTCCG
