# Supplementary material for: Transcriptome-wide m6A methylation in natural yellow leaf of Catalpa fargesii
Source: Front Plant Sci. 2023 Jun 19;14:1167789. doi: 10.3389/fpls.2023.1167789 (PMC10315917; doi:10.3389/fpls.2023.1167789)
Supplement: Supplementary file 3 [file Table_2.xlsx]

## Sheet: Sheet1
Supplementary Table S2 Primer sequences used in the construction of GFP fused CfALKBH5 and VIGS-silenced CfALKBH5 vectors
Primer names	Forward primers (5’- 3’)	Reverse primers (3’- 5’)
CfALKBH5-PBI121-GFP	AGCTCTAGAATGCCGCCGGTGGCTGGTGTAGTA	GGACTAGTAACTGGGGAAGGTAGAGC
PBI121-GFP-Vector	TGTGATATCTCCACTGACGT	TCCAGCTCGACCAGGATG
pTRV2-CfALKBH5	ATTACCATGGGGCGCGCC ATGGCTGAAGGAGGAAAGC	TCATCGATTGGGCGCGCC TTACTTTTTGTCTTCTTTGAG
pTRV2-Vector	AGCTCGGTACCATGGCAAGTATAG	GATCCCTTTGATCGACTTCG
