# Supplementary material for: Transcriptome-wide m6A methylation in natural yellow leaf of Catalpa fargesii
Source: Front Plant Sci. 2023 Jun 19;14:1167789. doi: 10.3389/fpls.2023.1167789 (PMC10315917; doi:10.3389/fpls.2023.1167789)
Supplement: Supplementary file 4 [file Table_3.xls]

## Sheet: Sheet1
Supplemental Table S3. A summary of m6A-seq information in Maiyuanjinqiu and C. fargesii leaf at corresponding different sectors. G1, the corresponding edge of C. fargesii leaf; G2, the corresponding middle sectors of C. fargesii leaf; Y1, the edge of Maiyuanjinqiu leaf (yellow); Y2, the middle of Maiyuanjinqiu leaf (yellow-green)
Data resource	Sample_ID	Raw reads	Clean reads	Clean rate%	Mapped reads	Mapping rate%
m6A (IP)	G1 Replicate 1	75320370	73271042	68.79	53720689(73.36%)	45565858(62.22%)
	G1 Replicate 2	38897546	38061060	69.59	26534218(69.74%)	22648210(59.53%)
	G1Replicate 3	31333670	30688368	68.15	21194048(69.10%)	18180595(59.27%)
	G2 Replicate 1	61581594	59723270	69.28	45881732(76.86%)	38810144(65.02%)
	G2 Replicate 2	49908922	48846866	69.39	34326695(70.30%)	29103858(59.60%)
	G2 Replicate 3	54741864	53279006	70.47	37287035(70.02%)	31470853(59.09%)
	Y1 Replicate 1	51458180	50090052	69.8	36273084(72.45%)	30570932(61.06%)
	Y1 Replicate 2	58739140	57349144	67.96	41777363(72.88%)	35580965(62.07%)
	Y1 Replicate 3	55847182	54168216	67.34	42651309(78.79%)	36196405(66.86%)
	Y2 Replicate 1	55501464	53983284	70.94	38549093(71.45%)	32384801(60.03%)
	Y2 Replicate 2	59385308	57453752	68.39	41513792(72.29%)	35113656(61.14%)
	Y2 Replicate 3	51309448	50223814	71.06	35796205(71.31%)	30294202(60.35%)
transcripts (Input)	G1 Replicate 1	44722732	40643356	80.07	31776606(78.19%)	22726548(55.92%)
	G1 Replicate 2	46672564	41684636	78.36	34935613(83.82%)	24481013(58.74%)
	G1Replicate 3	43036992	38389244	78.44	29568966(77.04%)	20506635(53.43%)
	G2 Replicate 1	36899490	35902284	85.12	25279226(70.42%)	18028254(50.22%)
	G2 Replicate 2	47335440	45970246	86.09	36524352(79.46%)	24861263(54.09%)
	G2 Replicate 3	45363950	42185778	83.28	36773650(87.18%)	24960618(59.18%)
	Y1 Replicate 1	50122130	48517082	86.46	42070742(86.72%)	28959955(59.70%)
	Y1 Replicate 2	35806340	35028486	88.19	30195423(86.21%)	20271462(57.88%)
	Y1 Replicate 3	39709780	38828276	86.64	31773580(81.84%)	21606818(55.65%)
	Y2 Replicate 1	33772474	33208568	89.04	27516203(82.87%)	18663521(56.21%)
	Y2 Replicate 2	40357562	32929900	73.24	26291924(79.85%)	18276339(55.51%)
	Y2 Replicate 3	66166744	63982734	86.09	48961576(76.53%)	33049233(51.66%)
