# Supplementary material for: Transcriptome-wide m6A methylation in natural yellow leaf of Catalpa fargesii
Source: Front Plant Sci. 2023 Jun 19;14:1167789. doi: 10.3389/fpls.2023.1167789 (PMC10315917; doi:10.3389/fpls.2023.1167789)
Supplement: Supplementary file 5 [file Table_4.xls]

## Sheet: Sheet1
Supplemental Table S4. Number of m6A sites detected in Maiyuanjinqiu and C. fargesii leaves
	G1	G2	Y1	Y2
Total transcripts (n)	21343	21429	21543	21684
Total m6A sites	30236	31375	32258	32198
