# Supplementary material for: Transcriptome-wide m6A methylation in natural yellow leaf of Catalpa fargesii
Source: Front Plant Sci. 2023 Jun 19;14:1167789. doi: 10.3389/fpls.2023.1167789 (PMC10315917; doi:10.3389/fpls.2023.1167789)
Supplement: Supplementary file 6 [file Table_5.xlsx]

## Sheet: YI VS G1 diffpeak
Supplemental Table S5 DiffPeak Genes in Y1 VS G1
GeneID	DiffModLog2FC	Pvalue
evm.TU.group0.7	0.804019	6.99245e-06
evm.TU.group0.15	1.28617	0.0422693
evm.TU.group0.25	0.484788	9.8488e-11
evm.TU.group0.26	0.400888	3.5812e-13
evm.TU.group0.26	0.84272	1.59113e-59
evm.TU.group0.42	0.503252	0.0203371
evm.TU.group0.49	0.604957	0.0196948
evm.TU.group0.58	-0.551644	0.00379634
evm.TU.group0.72	0.574251	0.0313765
evm.TU.group0.75	-0.51057	0.0235541
evm.TU.group0.75	0.351757	0.00300229
evm.TU.group0.80	0.346988	1.22475e-06
evm.TU.group0.81	0.663599	3.51304e-08
evm.TU.group0.82	0.486758	4.5556e-18
evm.TU.group0.82	0.529616	6.22382e-15
evm.TU.group0.88	0.556999	0.00197373
evm.TU.group0.90	0.343322	0.000157033
evm.TU.group0.91	-0.221304	0.00547507
evm.TU.group0.93	0.529913	3.69373e-08
evm.TU.group0.122	-0.51456	1.66968e-30
evm.TU.group0.122	-0.138316	0.000111484
evm.TU.group0.123	0.700717	3.66275e-07
evm.TU.group0.125	0.603654	0.000110693
evm.TU.group0.127	0.793705	0.00120892
evm.TU.group0.128	-0.353213	0.0465722
evm.TU.group0.128	-0.598274	0.000704003
evm.TU.group0.128	0.332546	5.87912e-09
evm.TU.group0.131	0.471504	0.000383866
evm.TU.group0.137	-1.32	0.0474909
evm.TU.group0.139	0.661025	7.63919e-33
evm.TU.group0.141	-0.539612	0.0481818
evm.TU.group0.141	-0.438522	1.51388e-21
evm.TU.group0.147	0.641441	0.0101906
evm.TU.group0.147	0.962228	5.01674e-30
evm.TU.group0.150	1.15327	8.42304e-40
evm.TU.group0.151	0.562948	0.00666219
evm.TU.group0.153	1.91162	2.72591e-05
evm.TU.group0.153	0.672553	5.6458e-07
evm.TU.group0.166	0.817328	2.17655e-09
evm.TU.group0.166	0.709287	1.55748e-32
evm.TU.group0.172	0.179206	0.0012277
evm.TU.group0.172	0.2831	7.50828e-16
evm.TU.group0.173	0.673184	5.45304e-41
evm.TU.group0.179	0.646724	8.43312e-12
evm.TU.group0.184	1.07405	6.05161e-87
evm.TU.group0.196	0.4301	0.0029212
evm.TU.group0.206	0.592245	1.09309e-30
evm.TU.group0.220	0.462208	0.000399337
evm.TU.group0.220	0.249554	0.000423074
evm.TU.group0.220	0.42112	0.0188661
evm.TU.group0.245	0.293789	0.00472108
evm.TU.group0.245	0.662155	0.000113678
evm.TU.group0.247	1.1598	0.0107716
evm.TU.group0.249	0.768983	2.41864e-16
evm.TU.group0.273	0.250829	0.00704273
evm.TU.group0.273	0.275079	0.0448519
evm.TU.group0.273	0.516275	8.05686e-13
evm.TU.group0.279	0.730285	0.0203616
evm.TU.group0.279	0.976216	8.59296e-10
evm.TU.group0.282	0.52665	0.0459894
evm.TU.group0.327	0.883565	7.08887e-06
evm.TU.group0.343	0.434594	0.000269742
evm.TU.group0.348	0.939993	4.6697e-52
evm.TU.group0.351	0.959415	3.07427e-21
evm.TU.group0.354	0.503639	0.0210041
evm.TU.group0.392	0.518274	2.10832e-41
evm.TU.group0.402	0.788239	1.19622e-22
evm.TU.group0.442	1.19255	0.00252974
evm.TU.group0.442	2.31126	1.43274e-11
evm.TU.group0.449	0.883837	8.142e-65
evm.TU.group0.454	-0.588643	0.0235017
evm.TU.group0.454	0.298816	0.0123678
evm.TU.group0.456	-0.496047	2.7668e-08
evm.TU.group0.456	0.307974	2.19987e-05
evm.TU.group0.456	0.655896	7.80835e-29
evm.TU.group0.460	0.525434	5.032e-09
evm.TU.group0.471	0.392551	0.000314766
evm.TU.group0.471	0.50583	4.62164e-07
evm.TU.group0.471	0.553077	1.51594e-08
evm.TU.group0.472	0.511249	2.03851e-05
evm.TU.group0.472	0.344499	1.54055e-06
evm.TU.group0.474	0.472942	0.00242089
evm.TU.group0.474	-0.39541	0.00396469
evm.TU.group0.474	0.833715	1.03375e-27
evm.TU.group0.475	0.428508	1.47352e-06
evm.TU.group0.477	1.10527	0.045505
evm.TU.group0.489	-2.04557	0.000141317
evm.TU.group0.490	-1.39466	0.00791652
evm.TU.group0.502	0.3068	1.33903e-17
evm.TU.group0.505	-1.63252	0.000817779
evm.TU.group0.505	-0.241481	0.0387822
evm.TU.group0.505	0.266644	0.0340925
evm.TU.group0.506	0.682932	3.162e-06
evm.TU.group0.509	-1.98744	0.00123676
evm.TU.group0.518	0.679757	2.09168e-34
evm.TU.group0.521	1.02204	3.93417e-07
evm.TU.group0.521	1.07911	4.42276e-154
evm.TU.group0.526	0.345283	0.0488125
evm.TU.group0.531	-0.387948	0.000339506
evm.TU.group0.531	-0.313539	0.000977257
evm.TU.group0.531	-0.32007	0.00450434
evm.TU.group0.546	0.828418	0.00509905
evm.TU.group0.548	-2.66637	0.00016423
evm.TU.group0.570	0.580213	3.4261e-53
evm.TU.group0.573	1.0931	3.88063e-128
evm.TU.group0.590	-1.3598	0.00648878
evm.TU.group0.604	0.601132	1.55687e-56
evm.TU.group0.636	-0.653198	0.000119446
evm.TU.group0.636	-0.56548	0.00175301
evm.TU.group0.636	0.862918	1.11057e-05
evm.TU.group0.641	0.775957	3.61188e-05
evm.TU.group0.646	0.670998	3.45912e-15
evm.TU.group0.647	0.320832	7.7118e-07
evm.TU.group0.661	0.770052	1.03124e-06
evm.TU.group0.671	0.958441	3.78953e-16
evm.TU.group0.678	-1.36354	0.0150368
evm.TU.group0.678	0.933103	0.000322161
evm.TU.group0.679	0.761917	3.29352e-47
evm.TU.group0.682	0.497592	1.48966e-16
evm.TU.group0.682	0.42778	0.0199916
evm.TU.group0.683	0.357904	2.27992e-05
evm.TU.group0.687	0.838466	8.54952e-08
evm.TU.group0.689	0.591985	4.13881e-15
evm.TU.group0.703	-0.880116	0.0311808
evm.TU.group0.706	1.76002	1.09442e-09
evm.TU.group0.708	0.582559	0.00424361
evm.TU.group0.713	0.510241	0.000622146
evm.TU.group0.730	1.11465	0.00595548
evm.TU.group0.750	3.50852	2.20058e-06
evm.TU.group0.750	1.63953	1.88391e-10
evm.TU.group0.755	0.242843	9.23356e-20
evm.TU.group0.758	0.625558	7.71883e-17
evm.TU.group0.759	0.799013	0.0292518
evm.TU.group0.760	-0.255862	0.0219594
evm.TU.group0.764	-2.82492	0.00269235
evm.TU.group0.764	0.630021	0.000638128
evm.TU.group0.767	-1.19965	1.5752e-05
evm.TU.group0.767	-1.56045	2.22362e-90
evm.TU.group0.772	0.764514	0.000218388
evm.TU.group0.772	0.51943	7.29594e-05
evm.TU.group0.776	0.876723	2.49594e-30
evm.TU.group0.777	0.578796	0.000572537
evm.TU.group0.777	0.51449	0.00213595
evm.TU.group0.782	0.428346	0.00586172
evm.TU.group0.782	1.00295	1.25729e-56
evm.TU.group0.783	0.544086	0.001368
evm.TU.group0.790	0.809805	2.11684e-15
evm.TU.group0.799	0.657791	1.15719e-83
evm.TU.group0.802	-0.408239	1.46513e-24
evm.TU.group0.802	-0.317807	6.01985e-05
evm.TU.group0.805	-0.360343	6.99756e-05
evm.TU.group0.807	0.985097	8.71048e-59
evm.TU.group0.815	0.391516	2.99904e-05
evm.TU.group0.818	3.54535	0.00031192
evm.TU.group0.824	0.806556	3.44826e-18
evm.TU.group0.833	1.86107	0.0052593
evm.TU.group0.839	-0.569541	1.26059e-06
evm.TU.group0.839	-0.284018	0.000655
evm.TU.group0.845	-1.18265	0.0105258
evm.TU.group0.845	2.79717	0.000339669
evm.TU.group0.846	-0.368457	7.53463e-13
evm.TU.group0.846	-0.391045	1.12422e-05
evm.TU.group0.882	0.264307	0.0135385
evm.TU.group0.889	0.447405	0.0371952
evm.TU.group0.889	0.343149	0.000468016
evm.TU.group0.899	0.384813	0.0188428
evm.TU.group0.918_evm.TU.group0.919	-0.831333	1.9704e-74
evm.TU.group0.918_evm.TU.group0.919	0.92211	5.68495e-46
evm.TU.group0.936	1.33349	0.018963
evm.TU.group0.952	-0.856717	9.28801e-05
evm.TU.group0.952	-1.56077	0.00181096
evm.TU.group0.959	0.292387	0.00720166
evm.TU.group0.959	1.05445	2.78406e-28
evm.TU.group0.966	-0.462158	0.0159938
evm.TU.group0.966	0.298158	0.0403173
evm.TU.group0.969	-0.914869	0.000390777
evm.TU.group0.969	-1.01769	0.029289
evm.TU.group0.970	-0.734196	0.0063777
evm.TU.group0.991	0.454542	2.20148e-07
evm.TU.group0.992	0.981741	0.0416212
evm.TU.group0.997_evm.TU.group0.998	0.260084	1.39176e-14
evm.TU.group0.1036	-0.890107	0.0132271
evm.TU.group0.1038	0.843505	3.8854e-09
evm.TU.group0.1054	0.548621	1.08717e-08
evm.TU.group0.1057	1.16774	0.000336336
evm.TU.group0.1057	1.53025	0.000106281
evm.TU.group0.1057	-0.637108	0.0112958
evm.TU.group0.1057	0.443168	9.70906e-13
evm.TU.group0.1060	0.830275	2.42113e-25
evm.TU.group0.1070	0.493002	0.00307008
evm.TU.group0.1070	1.51464	1.86239e-15
evm.TU.group0.1096	0.567688	7.48237e-22
evm.TU.group0.1098	-0.640817	0.0174645
evm.TU.group0.1098	-0.789975	0.0103747
evm.TU.group0.1098	0.32188	5.72144e-06
evm.TU.group0.1101	-0.344847	0.0172135
evm.TU.group0.1101	0.2051	1.1482e-05
evm.TU.group0.1103	0.386576	2.7045e-05
evm.TU.group0.1112	0.231291	0.00679567
evm.TU.group0.1112	0.75993	5.88534e-24
evm.TU.group0.1117	0.707154	7.84516e-52
evm.TU.group0.1118	0.576578	1.40213e-30
evm.TU.group0.1126	-0.472623	0.000666932
evm.TU.group0.1126	-0.886082	0.044091
evm.TU.group0.1126	0.681219	3.43724e-09
evm.TU.group0.1129	0.278547	0.00431458
evm.TU.group0.1148	0.401958	0.00107479
evm.TU.group0.1148	0.616578	0.0010632
evm.TU.group0.1149	-0.687431	0.00103575
evm.TU.group0.1149	-0.444523	0.00835264
evm.TU.group0.1149	0.573192	0.0129543
evm.TU.group0.1149	0.467141	2.68284e-12
evm.TU.group0.1154	0.218224	5.97854e-05
evm.TU.group0.1158	0.434224	0.0476386
evm.TU.group0.1158	0.350658	1.99619e-09
evm.TU.group0.1160	1.08845	0.00523621
evm.TU.group0.1165	-0.334721	0.00501258
evm.TU.group0.1165	0.0802144	0.0479883
evm.TU.group0.1172	-0.354545	0.0172279
evm.TU.group0.1179	0.838834	5.25499e-06
evm.TU.group0.1188	-0.222518	0.0246409
evm.TU.group0.1189	-1.37572	0.0241527
evm.TU.group0.1202	0.227131	0.0444074
evm.TU.group0.1202	0.66696	1.51805e-09
evm.TU.group0.1204	0.582438	4.29009e-06
evm.TU.group0.1221	0.710742	5.75984e-22
evm.TU.group0.1223	0.926357	0.00251206
evm.TU.group0.1225	-0.194238	0.00139881
evm.TU.group0.1228	0.778746	4.70159e-13
evm.TU.group0.1233	1.60949	2.5237e-45
evm.TU.group0.1239	0.384157	9.92833e-08
evm.TU.group0.1271	-0.297747	0.0217983
evm.TU.group0.1272	-0.370444	0.00970696
evm.TU.group0.1278	0.899372	1.58653e-07
evm.TU.group0.1281	0.566973	1.87356e-08
evm.TU.group0.1284	-0.350709	0.0102965
evm.TU.group0.1297	1.2365	0.0327295
evm.TU.group0.1301	0.356604	0.0156898
evm.TU.group0.1303	0.672428	0.000350786
evm.TU.group0.1305_evm.TU.group0.1306	1.33397	5.71261e-07
evm.TU.group0.1307	0.397918	0.00806051
evm.TU.group0.1307	0.469652	0.00100505
evm.TU.group0.1313	1.04584	1.92569e-34
evm.TU.group0.1317	0.798528	1.69542e-22
evm.TU.group0.1322	0.499433	7.02204e-09
evm.TU.group0.1325	0.650607	0.0226199
evm.TU.group0.1329	0.485803	0.00779723
evm.TU.group0.1338	-0.547137	0.013164
evm.TU.group0.1338	0.35293	0.000259278
evm.TU.group0.1341	-0.650536	0.00734527
evm.TU.group0.1343	-0.316321	0.0070754
evm.TU.group0.1343	0.558409	0.000148224
evm.TU.group0.1345	0.97216	2.13214e-06
evm.TU.group0.1351	0.599579	0.000169003
evm.TU.group0.1353	0.714967	0
evm.TU.group0.1362	0.462136	6.07388e-07
evm.TU.group0.1372	-0.55349	1.58022e-07
evm.TU.group0.1372	-0.316292	4.08928e-17
evm.TU.group0.1373	2.33963	9.83211e-19
evm.TU.group0.1383	2.04373	0.00992317
evm.TU.group0.1396	-0.477811	7.2082e-05
evm.TU.group0.1396	0.212604	5.89674e-05
evm.TU.group0.1396	0.49049	2.07045e-55
evm.TU.group0.1400	-0.336593	0.00301931
evm.TU.group0.1400	0.607213	0.000498436
evm.TU.group0.1407	0.418466	0.00365238
evm.TU.group0.1407	0.425081	0.00106628
evm.TU.group0.1415	0.324491	0.000389555
evm.TU.group0.1416	1.13577	3.29949e-47
evm.TU.group0.1419	-0.849775	2.14928e-26
evm.TU.group0.1419	-0.731729	1.44367e-08
evm.TU.group0.1419	0.54015	8.96112e-30
evm.TU.group0.1420	1.52228	5.41033e-12
evm.TU.group0.1423	-1.81698	0.00554165
evm.TU.group0.1435	0.94066	1.1887e-07
evm.TU.group0.1439	0.978864	0.000431331
evm.TU.group0.1439	1.01481	6.69221e-08
evm.TU.group0.1450	-2.92862	0.00789311
evm.TU.group0.1453	1.66148	3.68413e-06
evm.TU.group0.1464	0.309138	0.00317355
evm.TU.group0.1480	0.365625	0.0268079
evm.TU.group0.1485	0.816819	0.0290313
evm.TU.group0.1489	0.491712	0.0435014
evm.TU.group0.1489	0.50148	0.00122986
evm.TU.group0.1490	0.803979	0.000114646
evm.TU.group0.1492	0.422591	0.00246673
evm.TU.group0.1501	-0.338643	0.0154063
evm.TU.group0.1501	0.831502	1.07794e-12
evm.TU.group0.1504	1.21058	0.0025573
evm.TU.group0.1507	0.266834	0.0298604
evm.TU.group0.1509	1.00392	6.79827e-18
evm.TU.group0.1512	0.238244	0.00646077
evm.TU.group0.1521	0.958733	3.27085e-10
evm.TU.group0.1522	0.427131	1.37977e-28
evm.TU.group0.1528	0.443187	0.00418356
evm.TU.group0.1528	0.45323	1.55292e-05
evm.TU.group0.1532	-2.29525	9.832e-05
evm.TU.group0.1532	0.686235	2.57141e-09
evm.TU.group0.1542	1.45745	0.00581507
evm.TU.group0.1552	0.607045	4.47244e-05
evm.TU.group0.1553	0.726106	0.000174053
evm.TU.group0.1555	0.950801	1.3873e-17
evm.TU.group0.1561	0.909116	6.75078e-12
evm.TU.group0.1563	0.957731	7.8578e-23
evm.TU.group0.1577	0.508633	1.60725e-05
evm.TU.group0.1577	0.589426	0.000179595
evm.TU.group0.1580	0.515163	1.03753e-11
evm.TU.group0.1587	0.411677	0.000182696
evm.TU.group0.1587	0.84847	7.48471e-07
evm.TU.group0.1588	1.20989	2.76476e-20
evm.TU.group0.1594	-0.647418	0.0181983
evm.TU.group0.1594	-0.618744	0.0207638
evm.TU.group0.1595	0.230805	0.00365897
evm.TU.group0.1595	0.381404	2.43439e-12
evm.TU.group0.1608	0.710093	2.9201e-20
evm.TU.group0.1613	0.179752	0.034061
evm.TU.group0.1621	0.527215	0.000428442
evm.TU.group0.1630	2.07067	0.00901127
evm.TU.group0.1632	-0.23092	3.31725e-07
evm.TU.group0.1634	1.29248	8.2878e-217
evm.TU.group0.1639	0.529747	0.0107504
evm.TU.group0.1655	3.176	7.55265e-06
evm.TU.group0.1657	0.365791	2.06133e-07
evm.TU.group0.1663	0.67766	4.1398e-06
evm.TU.group0.1663	0.627217	0.000131944
evm.TU.group0.1667	1.00258	0.0416789
evm.TU.group0.1668	0.809146	3.48897e-15
evm.TU.group0.1674	-0.566257	0.0127499
evm.TU.group0.1677	0.607446	4.28041e-118
evm.TU.group0.1687	-0.414318	0.00268472
evm.TU.group0.1687	-0.219819	0.0345074
evm.TU.group0.1687	0.756674	1.40212e-13
evm.TU.group0.1688	1.86627	0.00043296
evm.TU.group0.1688	0.326108	0.00896793
evm.TU.group0.1692	0.732067	3.4309e-06
evm.TU.group0.1693	0.86022	1.19847e-10
evm.TU.group0.1694	1.21084	3.78803e-14
evm.TU.group0.1697	1.04262	0.00675919
evm.TU.group0.1704	0.808871	8.98004e-06
evm.TU.group0.1704	0.579357	5.8999e-05
evm.TU.group0.1705	0.706856	4.00241e-07
evm.TU.group0.1707	0.368436	0.000711825
evm.TU.group0.1708	-0.426607	0.0120245
evm.TU.group0.1708	0.404117	0.0269608
evm.TU.group0.1712	-0.661054	0.039391
evm.TU.group0.1716	0.213475	0.00041127
evm.TU.group0.1718	0.860161	7.44865e-20
evm.TU.group0.1721	0.444091	0
evm.TU.group0.1729	-0.927371	0.0201207
evm.TU.group0.1737	-1.25042	7.30143e-07
evm.TU.group0.1737	-0.669232	3.14738e-06
evm.TU.group0.1737	0.662944	3.08523e-06
evm.TU.group0.1738	-1.0935	0.0312595
evm.TU.group0.1740	-0.252361	1.35637e-06
evm.TU.group0.1741	-0.264515	2.96752e-07
evm.TU.group0.1741	-0.271263	0.000107436
evm.TU.group0.1741	0.403014	1.11984e-06
evm.TU.group0.1745	-0.210911	0.00160012
evm.TU.group0.1745	0.516363	2.08763e-31
evm.TU.group0.1749	0.787593	2.85048e-45
evm.TU.group0.1750	-0.417763	7.09192e-05
evm.TU.group0.1751	-0.838236	0.025419
evm.TU.group0.1751	-0.598014	0.000254322
evm.TU.group0.1751	0.323704	0.0039649
evm.TU.group0.1751	0.38409	8.8707e-07
evm.TU.group0.1759	0.871939	1.78087e-07
evm.TU.group0.1763	0.698432	0.000250125
evm.TU.group0.1763	0.323605	0.00545378
evm.TU.group0.1765	-0.654618	0.0188609
evm.TU.group0.1765	0.669194	1.85464e-13
evm.TU.group0.1767	0.874664	0.0243868
evm.TU.group0.1767	0.738107	0.000318652
evm.TU.group0.1767	1.09773	4.76027e-13
evm.TU.group0.1769	-0.708248	0.00113449
evm.TU.group0.1769	-0.980131	0.0366996
evm.TU.group0.1770	0.642794	2.95352e-05
evm.TU.group0.1771	1.3047	3.28922e-12
evm.TU.group0.1780	0.830589	0.025814
evm.TU.group0.1815	-0.516476	0.0290978
evm.TU.group0.1815	-0.913215	0.00128643
evm.TU.group0.1816_evm.TU.group0.1817	0.684435	4.87794e-05
evm.TU.group0.1819	0.31583	0.0220503
evm.TU.group0.1819	0.73546	2.26517e-26
evm.TU.group0.1820	-0.538616	0.0387063
evm.TU.group0.1820	-0.914591	1.2968e-08
evm.TU.group0.1821	0.37419	1.85594e-06
evm.TU.group0.1822	0.397556	3.71248e-09
evm.TU.group0.1831	-0.561608	0.0202246
evm.TU.group0.1832	-0.555966	8.10491e-06
evm.TU.group0.1833	1.18895	0.000339078
evm.TU.group0.1833	0.606048	2.42375e-23
evm.TU.group0.1836	-0.408714	0.0395468
evm.TU.group0.1839	0.298595	0.00540418
evm.TU.group0.1840	0.644952	3.8364e-05
evm.TU.group0.1840	0.935563	2.0468e-19
evm.TU.group0.1843	1.20005	1.29931e-30
evm.TU.group0.1848	0.218101	2.89811e-12
evm.TU.group0.1861	0.822976	3.40416e-57
evm.TU.group0.1863	0.806948	2.06027e-08
evm.TU.group0.1866	0.67554	0.0024364
evm.TU.group0.1868	-0.9	0.00018465
evm.TU.group0.1868	1.15972	3.24203e-07
evm.TU.group0.1887	2.59999	0.00472516
evm.TU.group0.1889	0.915822	2.56864e-24
evm.TU.group0.1890	1.48724	0.00207928
evm.TU.group0.1890	0.714604	0.0137752
evm.TU.group0.1897	1.15921	1.55812e-13
evm.TU.group0.1898	0.881006	7.09799e-09
evm.TU.group0.1898	0.905764	4.03245e-12
evm.TU.group0.1902	-0.694052	4.18153e-09
evm.TU.group0.1902	-0.154183	0.037036
evm.TU.group0.1902	1.05146	1.99725e-36
evm.TU.group0.1906	1.05957	3.64798e-24
evm.TU.group0.1912	0.568273	5.17213e-05
evm.TU.group0.1920	0.199996	0.000358408
evm.TU.group0.1922	0.459572	2.1825e-45
evm.TU.group0.1923	0.490576	1.06453e-06
evm.TU.group0.1923	0.40719	3.27054e-08
evm.TU.group0.1923	0.412085	1.75897e-08
evm.TU.group0.1926	0.452408	0.0145343
evm.TU.group0.1937	0.998673	2.03991e-08
evm.TU.group0.1939	-0.595649	0.000922672
evm.TU.group0.1951	0.947484	0.00139565
evm.TU.group0.1955	0.341647	9.58592e-08
evm.TU.group0.1959	0.325067	7.46302e-07
evm.TU.group0.1959	0.525203	2.0355e-14
evm.TU.group0.1962	0.591867	0.00147648
evm.TU.group0.1963	0.944858	1.68448e-06
evm.TU.group0.1963	0.760083	0.00557936
evm.TU.group0.1964	0.651461	2.84997e-05
evm.TU.group0.1965	-0.631678	0.0227924
evm.TU.group0.1967	-0.192541	4.26913e-05
evm.TU.group0.1969	0.598005	7.8886e-05
evm.TU.group0.1974	0.928409	0.00688536
evm.TU.group0.1989	0.586173	5.74198e-14
evm.TU.group0.1990	-0.668236	1.47766e-07
evm.TU.group0.1990	-0.245637	0.000246504
evm.TU.group0.1990	0.350002	9.01186e-09
evm.TU.group0.1999	0.753989	1.06772e-07
evm.TU.group0.2000	-0.272965	0.0265264
evm.TU.group0.2010	2.66073	0.000490402
evm.TU.group0.2011	0.167368	0.0164558
evm.TU.group0.2015	0.476335	0.000845605
evm.TU.group0.2016	-0.72107	5.27713e-05
evm.TU.group0.2016	-0.975678	1.13907e-12
evm.TU.group0.2016	-0.258671	0.00646439
evm.TU.group0.2016	1.29144	1.13449e-10
evm.TU.group0.2016	-0.570016	0.000372975
evm.TU.group0.2017	-0.474247	1.7625e-27
evm.TU.group0.2019	0.766263	5.67712e-05
evm.TU.group0.2019	0.539212	0.00100138
evm.TU.group0.2028	-1.04713	9.46186e-19
evm.TU.group0.2028	0.995118	0.00017004
evm.TU.group0.2031	0.388011	0.0132366
evm.TU.group0.2031	0.228523	0.0241936
evm.TU.group0.2031	0.729479	1.76285e-25
evm.TU.group0.2032	0.333373	0.00531112
evm.TU.group0.2041	0.673797	4.73483e-05
evm.TU.group0.2045	-0.77089	0.00147654
evm.TU.group0.2045	0.385204	1.09678e-06
evm.TU.group0.2050	-0.32882	0.000110344
evm.TU.group0.2053_evm.TU.group0.2052	-1.28884	0.0133757
evm.TU.group0.2053_evm.TU.group0.2052	1.00197	3.36948e-08
evm.TU.group0.2054	-1.00437	0.00662322
evm.TU.group0.2054	-0.439955	0.00805131
evm.TU.group0.2054	-0.33292	0.0131351
evm.TU.group0.2054	0.29762	0.0010448
evm.TU.group0.2054	0.362123	0.0260327
evm.TU.group0.2055	-0.249583	0.0133307
evm.TU.group0.2055	-0.137678	0.0288233
evm.TU.group0.2055	0.244271	0.000353096
evm.TU.group0.2055	0.656129	8.80042e-19
evm.TU.group0.2055	1.10968	0.00471065
evm.TU.group0.2055	0.901873	5.33138e-12
evm.TU.group0.2055	1.03484	1.16042e-45
evm.TU.group0.2056	-0.270293	0.00398072
evm.TU.group0.2056	0.327543	1.52588e-10
evm.TU.group0.2056	0.438098	4.146e-08
evm.TU.group0.2061	-2.5115	0.0302523
evm.TU.group0.2067	0.302822	0.00290849
evm.TU.group0.2067	0.651174	4.33431e-06
evm.TU.group0.2070	0.180103	0.0153832
evm.TU.group0.2071	0.382794	1.48117e-20
evm.TU.group0.2074	0.514784	1.71835e-06
evm.TU.group0.2074	0.667828	3.28638e-13
evm.TU.group0.2084	-0.77452	0.00067542
evm.TU.group0.2084	0.71672	5.94439e-30
evm.TU.group0.2085	-0.809499	0.0023214
evm.TU.group0.2085	0.391755	0.000952911
evm.TU.group0.2085	0.70437	0.0027441
evm.TU.group0.2089	0.571204	0.004728
evm.TU.group0.2099	0.296298	0.00603594
evm.TU.group0.2106	-0.370177	0.0133239
evm.TU.group0.2106	-0.645431	0.0150563
evm.TU.group0.2106	0.308941	0.000637865
evm.TU.group0.2114	0.555511	0.0311674
evm.TU.group0.2120	-0.368062	0.000356116
evm.TU.group0.2122	-1.11569	0.0398692
evm.TU.group0.2122	-0.154996	0.00473878
evm.TU.group0.2122	0.976521	1.9742e-13
evm.TU.group0.2127	0.608848	0.00318579
evm.TU.group0.2133	2.48289	4.69434e-05
evm.TU.group0.2135	0.847221	7.41801e-63
evm.TU.group0.2136	2.87093	0.000126173
evm.TU.group0.2136	0.665189	0.000512677
evm.TU.group0.2141	0.635171	0.000244567
evm.TU.group0.2151	2.89598	0.00123533
evm.TU.group0.2157	0.556456	3.75714e-08
evm.TU.group0.2158	0.436607	0.00527535
evm.TU.group0.2158	1.49506	1.8453e-19
evm.TU.group0.2159	0.56522	3.04283e-92
evm.TU.group0.2160	-0.10675	0.0196245
evm.TU.group0.2160	0.651771	4.44014e-29
evm.TU.group0.2165	-0.285629	0.000528727
evm.TU.group0.2165	-0.419206	1.02127e-05
evm.TU.group0.2166	-1.44246	3.709e-09
evm.TU.group0.2166	-0.447371	0.000131748
evm.TU.group0.2167	-0.833686	4.98075e-06
evm.TU.group0.2167	0.533907	0.0156908
evm.TU.group0.2173	2.09813	0.000110482
evm.TU.group0.2175	0.45736	0.0321994
evm.TU.group0.2175	0.596613	2.57181e-07
evm.TU.group0.2178	0.725249	1.97294e-08
evm.TU.group0.2180	0.608427	4.29376e-16
evm.TU.group0.2182	0.545978	0.000560655
evm.TU.group0.2187	1.4628	3.88201e-18
evm.TU.group0.2193	0.612331	2.56465e-05
evm.TU.group0.2197	-1.77735	0.0022899
evm.TU.group0.2197	-0.799337	8.69608e-12
evm.TU.group0.2197	-1.18843	0.00846371
evm.TU.group0.2197	-0.550812	2.7321e-09
evm.TU.group0.2197	-0.782679	0.000941707
evm.TU.group0.2197	-0.989597	2.0234e-05
evm.TU.group0.2197	-0.323556	0.00421074
evm.TU.group0.2197	0.829268	1.31124e-14
evm.TU.group0.2199	0.417718	0.0340305
evm.TU.group0.2202	0.409299	1.66021e-05
evm.TU.group0.2207	-0.930309	0.00558966
evm.TU.group0.2209	-0.58592	0.0493488
evm.TU.group0.2216	0.912231	9.61666e-75
evm.TU.group0.2217	1.20439	0.000122819
evm.TU.group0.2238	-0.489101	0.00219088
evm.TU.group0.2239	0.306152	0.00748152
evm.TU.group0.2245	0.862825	1.09669e-25
evm.TU.group0.2259	-0.581206	2.0247e-05
evm.TU.group0.2259	-0.390947	0.000209098
evm.TU.group0.2275	0.431502	0.0208587
evm.TU.group0.2276	0.988575	0.000107718
evm.TU.group0.2276	0.863893	0.000256135
evm.TU.group0.2280	-0.302682	0.0342963
evm.TU.group0.2281	0.357876	3.90338e-06
evm.TU.group0.2284	0.53945	6.13395e-06
evm.TU.group0.2286	0.412464	0.00182431
evm.TU.group0.2286	1.02607	1.74509e-84
evm.TU.group0.2288	0.669584	1.33689e-09
evm.TU.group0.2289	0.856685	5.36302e-11
evm.TU.group0.2291	0.748373	0.000713017
evm.TU.group0.2293	1.50681	1.4687e-11
evm.TU.group0.2298	1.00295	0.000268348
evm.TU.group0.2300	0.573489	2.67022e-08
evm.TU.group0.2302	0.532171	0.000142172
evm.TU.group0.2306	0.609515	0.00024128
evm.TU.group0.2309	1.37046	0.0202029
evm.TU.group0.2315	1.5536	1.41692e-08
evm.TU.group0.2315	0.920663	1.79508e-09
evm.TU.group0.2319	0.432158	1.58236e-07
evm.TU.group0.2320	0.33093	3.80905e-07
evm.TU.group0.2320	0.788846	1.95866e-26
evm.TU.group0.2323	-0.534068	0.0124101
evm.TU.group0.2323	0.506771	7.70556e-06
evm.TU.group0.2324	0.698136	6.95567e-12
evm.TU.group0.2325	0.934169	1.03593e-18
evm.TU.group0.2329	0.757526	2.72572e-11
evm.TU.group0.2332	1.02628	0.00072725
evm.TU.group0.2332	0.414956	7.24903e-15
evm.TU.group0.2336	0.729122	0.0273535
evm.TU.group0.2336	0.769483	2.93719e-21
evm.TU.group0.2339	-0.28254	0.000179689
evm.TU.group0.2339	0.310639	2.42815e-16
evm.TU.group0.2362	0.522151	0.0045769
evm.TU.group0.2363	0.451634	0.000466885
evm.TU.group0.2367	0.378993	0.0182824
evm.TU.group0.2369	0.269327	2.66055e-05
evm.TU.group0.2371	-1.72867	6.56659e-05
evm.TU.group0.2375	-0.845699	0.013472
evm.TU.group0.2379	-0.676358	9.85779e-05
evm.TU.group0.2379	-0.434585	0.000705973
evm.TU.group0.2379	-0.150735	0.00787992
evm.TU.group0.2379	0.140952	0.0329085
evm.TU.group0.2381	0.321983	0.0125697
evm.TU.group0.2381	0.933828	6.04818e-24
evm.TU.group0.2394	0.394154	4.07537e-14
evm.TU.group0.2400	0.414984	1.10089e-13
evm.TU.group0.2404	0.799781	7.34411e-18
evm.TU.group0.2414	0.679672	4.84884e-34
evm.TU.group0.2415	0.522094	3.12673e-09
evm.TU.group0.2453	0.77308	6.71795e-06
evm.TU.group0.2456	1.13219	0.0191557
evm.TU.group0.4	0.442496	9.59647e-34
evm.TU.group0.5	1.11062	4.69964e-05
evm.TU.group0.10	-0.498124	0.00207382
evm.TU.group0.14	0.520667	1.14447e-63
evm.TU.group0.18	1.5069	0.0106357
evm.TU.group0.22	1.15163	0.000123713
evm.TU.group0.24	2.28327	1.21507e-13
evm.TU.group0.35	0.731738	6.16183e-07
evm.TU.group0.35	-0.745091	0.0302479
evm.TU.group0.36	0.749821	0.0167974
evm.TU.group0.39	0.841085	3.58009e-24
evm.TU.group0.39	0.76345	1.82434e-13
evm.TU.group0.40	0.839974	1.23156e-09
evm.TU.group0.40	0.947954	4.01242e-06
evm.TU.group0.43	0.745563	0.00301173
evm.TU.group0.67	0.310662	0.000234348
evm.TU.group0.69	-0.22134	0.0411897
evm.TU.group0.71	-0.883486	2.21227e-08
evm.TU.group0.76	1.1001	0.000483629
evm.TU.group0.94	0.324529	8.93391e-06
evm.TU.group0.95	-0.612009	0.000216385
evm.TU.group0.96	-0.461135	0.0120303
evm.TU.group0.96	-0.690758	0.00159432
evm.TU.group0.117	0.358902	0.0415112
evm.TU.group0.124	0.193493	0.00416792
evm.TU.group0.129	0.491938	1.92028e-09
evm.TU.group0.129	-0.487431	9.01736e-08
evm.TU.group0.129	-0.579336	0.0005112
evm.TU.group0.129	-0.540835	0.0116387
evm.TU.group0.142	1.07163	2.60794e-08
evm.TU.group0.143	-0.423409	0.00293724
evm.TU.group0.143	1.4248	0.00240258
evm.TU.group0.144	0.960182	7.39199e-46
evm.TU.group0.152	0.587415	4.49593e-13
evm.TU.group0.156	0.554252	6.6723e-146
evm.TU.group0.156	0.300322	2.9244e-26
evm.TU.group0.160	0.40905	0.00509203
evm.TU.group0.160	-1.46591	3.63668e-05
evm.TU.group0.161	0.674135	1.56675e-16
evm.TU.group0.161	0.6683	0.00758694
evm.TU.group0.167	0.321991	5.07175e-05
evm.TU.group0.167	-0.404583	0.00631526
evm.TU.group0.168	1.43084	1.02565e-25
evm.TU.group0.168	-0.400594	0.0222738
evm.TU.group0.168	-0.519072	0.00518585
evm.TU.group0.171	0.446737	0.00010125
evm.TU.group0.174	0.514659	1.39224e-05
evm.TU.group0.177	0.697404	2.70608e-09
evm.TU.group0.183	1.06015	0.00105537
evm.TU.group0.187	1.41254	0.00300574
evm.TU.group0.200	1.3029	7.86773e-06
evm.TU.group0.201	-0.186887	0.000711975
evm.TU.group0.201	4.83593	0.000229008
evm.TU.group0.226	0.260931	2.13053e-12
evm.TU.group0.234	0.868903	0.000138556
evm.TU.group0.234	1.01169	9.95444e-13
evm.TU.group0.234	0.28888	0.0273653
evm.TU.group0.246	-0.554012	0.000432806
evm.TU.group0.248	0.390425	8.53007e-08
evm.TU.group0.248	0.346382	0.00485438
evm.TU.group0.250	0.364332	0.000166883
evm.TU.group0.252	0.488616	3.56001e-06
evm.TU.group0.253	1.62393	9.11587e-17
evm.TU.group0.254	0.634628	4.38296e-06
evm.TU.group0.262	-1.43462	0.00335937
evm.TU.group0.269	0.792341	1.45361e-06
evm.TU.group0.269	-0.409754	6.03084e-09
evm.TU.group0.286	0.214703	0.000210354
evm.TU.group0.286	-0.211622	0.00961873
evm.TU.group0.288	1.60117	7.50077e-09
evm.TU.group0.291	1.13604	1.15773e-09
evm.TU.group0.309	0.846807	0.00266151
evm.TU.group0.319	1.12859	0.000117496
evm.TU.group0.322	0.490154	2.76766e-06
evm.TU.group0.322	-1.49735	0.000190015
evm.TU.group0.328	0.897326	2.13418e-34
evm.TU.group0.328	0.750783	8.14935e-09
evm.TU.group0.328	-0.223659	0.0406555
evm.TU.group0.329	0.745045	4.21907e-15
evm.TU.group0.331	0.910764	9.80079e-08
evm.TU.group0.333	0.799614	7.58111e-53
evm.TU.group0.333	0.135582	0.00947169
evm.TU.group0.363	-1.3204	0.0214072
evm.TU.group0.375	0.579493	0.000298035
evm.TU.group0.389	0.796753	6.74707e-07
evm.TU.group0.389	0.425904	0.00644501
evm.TU.group0.390	0.919848	0.0235938
evm.TU.group0.397	0.532584	4.57623e-07
evm.TU.group0.399	0.471297	1.72438e-09
evm.TU.group0.399	-0.64049	0.00452218
evm.TU.group0.399	-0.596781	0.00113511
evm.TU.group0.399	-0.331409	0.0161642
evm.TU.group0.405	1.80042	0.0199738
evm.TU.group0.405	4.87006	0.000123718
evm.TU.group0.407	0.562937	0.0122592
evm.TU.group0.412	-0.123133	0.0016677
evm.TU.group0.413	0.471543	5.80104e-97
evm.TU.group0.413	0.161654	0.000643469
evm.TU.group0.413	0.381327	6.86008e-18
evm.TU.group0.416	0.681279	4.62927e-05
evm.TU.group0.425	0.746269	5.18221e-12
evm.TU.group0.425	0.210403	0.00581153
evm.TU.group0.425	-0.534154	0.0125889
evm.TU.group0.425	-0.315282	0.0143613
evm.TU.group0.425	-1.02129	4.71773e-05
evm.TU.group0.427	1.48636	0.0306022
evm.TU.group0.427	2.27146	1.63913e-11
evm.TU.group0.429	1.17815	7.17208e-33
evm.TU.group0.434	-0.529833	0.0085622
evm.TU.group0.448	0.74628	1.67162e-23
evm.TU.group0.457	-0.373948	0.0328909
evm.TU.group0.459	1.80816	1.45264e-12
evm.TU.group0.467	-0.347303	0.0295691
evm.TU.group0.476	1.79672	7.77881e-16
evm.TU.group0.478	0.91504	2.26087e-05
evm.TU.group0.481	0.791926	6.61397e-05
evm.TU.group0.482	0.921666	7.08546e-11
evm.TU.group0.507	0.327882	7.41366e-05
evm.TU.group0.508	0.317169	1.12557e-59
evm.TU.group0.508	0.330592	1.98863e-35
evm.TU.group0.512	0.446732	0.000153492
evm.TU.group0.513	0.836728	3.33286e-48
evm.TU.group0.514	1.12833	3.62884e-14
evm.TU.group0.522	0.634681	0.00436444
evm.TU.group0.522	0.418387	0.0371891
evm.TU.group0.522	-0.89047	0.00170569
evm.TU.group0.522	-0.916512	0.0200998
evm.TU.group0.524	1.79295	0.000768502
evm.TU.group0.524	-1.16936	0.000693407
evm.TU.group0.524	-0.701547	0.0465504
evm.TU.group0.552	0.57559	7.1491e-52
evm.TU.group0.552	0.685593	8.15849e-45
evm.TU.group0.560	0.706531	0.000565535
evm.TU.group0.561	1.07964	0.00295722
evm.TU.group0.567	1.18016	5.46209e-10
evm.TU.group0.567	-1.05197	0.0398098
evm.TU.group0.571	0.603679	3.30019e-16
evm.TU.group0.574	0.805954	4.39834e-248
evm.TU.group0.574	-0.132732	2.08001e-05
evm.TU.group0.579	-0.314689	0.0217812
evm.TU.group0.580	0.403546	1.04237e-161
evm.TU.group0.582	-0.531192	0.00276436
evm.TU.group0.582	-1.15697	2.45894e-07
evm.TU.group0.584	0.194815	0.00135801
evm.TU.group0.592	0.997677	2.47452e-36
evm.TU.group0.592	0.465536	0.0174345
evm.TU.group0.592	0.651534	0.0187868
evm.TU.group0.594	0.683188	2.6813e-13
evm.TU.group0.605	0.512468	4.4709e-06
evm.TU.group0.605	0.339481	0.00645371
evm.TU.group0.606	0.925428	0.00093569
evm.TU.group0.619	0.606654	7.9275e-15
evm.TU.group0.619	-0.342248	0.0382074
evm.TU.group0.632	0.82438	4.03357e-15
evm.TU.group0.639	1.08328	3.98136e-35
evm.TU.group0.650	0.46335	3.21099e-06
evm.TU.group0.650	0.583876	2.9399e-27
evm.TU.group0.650	0.552677	8.55122e-12
evm.TU.group0.656	0.292988	0.00152312
evm.TU.group0.658	1.05744	0.000294245
evm.TU.group0.658	0.522249	0.0368595
evm.TU.group0.665	0.48843	1.2356e-16
evm.TU.group0.674	1.33401	0.0028065
evm.TU.group0.680	0.636414	6.44277e-14
evm.TU.group0.705	-0.46127	0.00698247
evm.TU.group0.709	1.1042	3.4365e-07
evm.TU.group0.711	1.07574	1.26422e-81
evm.TU.group0.716	0.444635	9.799e-05
evm.TU.group0.716	-0.773277	0.0043877
evm.TU.group0.718	0.166053	2.22226e-06
evm.TU.group0.720	0.243099	0.0450942
evm.TU.group0.727	-1.29323	1.84862e-93
evm.TU.group0.728	0.221033	0.00504079
evm.TU.group0.728	-0.428847	0.00603261
evm.TU.group0.729	0.845298	1.58086e-162
evm.TU.group0.736	0.381773	3.12062e-24
evm.TU.group0.737	0.594583	6.91238e-85
evm.TU.group0.740	1.31	1.49525e-15
evm.TU.group0.740	0.393427	0.000491832
evm.TU.group0.741	0.708412	0.000197856
evm.TU.group0.742	0.534265	6.02848e-06
evm.TU.group0.743	0.829945	2.16583e-56
evm.TU.group0.744	1.01347	2.95086e-13
evm.TU.group0.744	1.08664	0.000108257
evm.TU.group0.745	0.754153	2.99315e-66
evm.TU.group0.745	0.254702	0.011923
evm.TU.group0.745	1.5144	0.0391373
evm.TU.group0.749	1.10638	4.48523e-31
evm.TU.group0.749	0.150372	0.00452221
evm.TU.group0.757	1.11907	7.08948e-151
evm.TU.group0.778	0.890849	0.0383876
evm.TU.group0.792	0.55672	3.9009e-26
evm.TU.group0.793	0.935655	1.7021e-13
evm.TU.group0.794	2.00324	0.000101041
evm.TU.group0.796	0.586567	0.00873014
evm.TU.group0.808	0.575603	1.38418e-46
evm.TU.group0.816	0.426507	0.0068226
evm.TU.group0.817	0.663954	1.3142e-19
evm.TU.group0.820	1.43158	8.70453e-25
evm.TU.group0.821	1.14015	8.44791e-25
evm.TU.group0.827	0.530873	0.0476775
evm.TU.group0.840	1.0161	7.16665e-09
evm.TU.group0.843	0.748207	0.0240633
evm.TU.group0.849	0.314413	0.000884207
evm.TU.group0.849	-0.329712	0.000851101
evm.TU.group0.862	0.812132	5.37935e-92
evm.TU.group0.866	1.28431	1.48072e-10
evm.TU.group0.866	1.52027	2.57825e-07
evm.TU.group0.881	-1.56047	0.0368817
evm.TU.group0.881	-2.49634	1.64236e-09
evm.TU.group0.887	0.617443	8.62584e-37
evm.TU.group0.897	0.450047	0.0269912
evm.TU.group0.902	-0.673455	9.69844e-06
evm.TU.group0.907	-0.742711	0.0430715
evm.TU.group0.909	0.582542	2.44858e-16
evm.TU.group0.909	-1.07596	0.00240155
evm.TU.group0.910	1.33559	5.63507e-06
evm.TU.group0.913	0.47619	2.63292e-16
evm.TU.group0.913	0.294797	0.0244855
evm.TU.group0.916	1.681	4.97746e-05
evm.TU.group0.917	0.794368	0.04728
evm.TU.group0.920	0.664047	6.45735e-07
evm.TU.group0.920	0.436849	0.00309365
evm.TU.group0.925	0.7548	8.299e-05
evm.TU.group0.925	-0.453209	0.0125347
evm.TU.group0.927	0.827026	4.88891e-05
evm.TU.group0.930	0.288991	0.00490756
evm.TU.group0.935	-2.80845	0.0321139
evm.TU.group0.946	0.823791	0.00407398
evm.TU.group0.947	0.75602	4.64517e-05
evm.TU.group0.949	0.541506	4.90467e-07
evm.TU.group0.961	0.286302	0.0127643
evm.TU.group0.980	0.328435	0.0490887
evm.TU.group0.982	1.65449	0.0173957
evm.TU.group0.995	1.33315	6.39133e-11
evm.TU.group0.1003	1.10988	0.00387673
evm.TU.group0.1010	0.727963	1.26874e-11
evm.TU.group0.1026	1.06257	4.54778e-66
evm.TU.group0.1058	0.743611	1.16239e-12
evm.TU.group0.1058	-0.365402	0.031594
evm.TU.group0.1058	-1.04989	6.96354e-05
evm.TU.group0.1058	-1.14871	1.84416e-05
evm.TU.group0.1068	0.695073	4.21397e-14
evm.TU.group0.1076	0.572566	0.00433415
evm.TU.group0.1078	-0.194931	1.75227e-08
evm.TU.group0.1079	-0.590599	1.08816e-06
evm.TU.group0.1082	0.387479	6.42791e-06
evm.TU.group0.1083	0.286156	0.00620706
evm.TU.group0.1086	1.47825	1.84682e-12
evm.TU.group0.1088	0.611426	0.000606906
evm.TU.group0.1089	0.734954	4.51679e-28
evm.TU.group0.1091	0.580521	5.14575e-27
evm.TU.group0.1094	0.800696	8.18261e-09
evm.TU.group0.1099	2.10975	0.00044616
evm.TU.group0.1108	1.08907	7.03523e-29
evm.TU.group0.1115	-0.541416	0.0236735
evm.TU.group0.1115	-0.371364	0.0212883
evm.TU.group0.1151	0.798903	1.72381e-05
evm.TU.group0.1155	0.774134	9.96716e-11
evm.TU.group0.1162	0.631513	2.18179e-05
evm.TU.group0.1162	-0.485294	0.000610529
evm.TU.group0.1162	-0.257473	0.0384328
evm.TU.group0.1190	0.583891	5.69107e-14
evm.TU.group0.1190	0.314745	0.000245315
evm.TU.group0.1191	0.498604	7.95397e-12
evm.TU.group0.1192	0.737308	1.49753e-11
evm.TU.group0.1192	-0.682943	8.81847e-06
evm.TU.group0.1198	0.935606	1.61623e-19
evm.TU.group0.1198	0.150097	0.00900173
evm.TU.group0.1203	0.357271	0.0126635
evm.TU.group0.1205	0.725156	1.0808e-12
evm.TU.group0.1205	0.238986	7.26463e-06
evm.TU.group0.1207	0.819072	1.58933e-07
evm.TU.group0.1209	5.47568	0.00130432
evm.TU.group0.1234	0.548032	5.62275e-05
evm.TU.group0.1234	1.38371	0.0415696
evm.TU.group0.1237	0.37721	0.000260317
evm.TU.group0.1240	0.936563	8.49299e-66
evm.TU.group0.1263	-0.658528	0.00632212
evm.TU.group0.1268	0.523559	1.22663e-18
evm.TU.group0.1286	1.49585	1.90662e-14
evm.TU.group0.1286	1.78368	1.08538e-08
evm.TU.group0.1293	1.77285	1.40214e-37
evm.TU.group0.1294	0.68758	8.96246e-06
evm.TU.group0.1311	0.445694	3.47527e-07
evm.TU.group0.1311	-0.688609	0.000503098
evm.TU.group0.1311	0.535063	0.00783013
evm.TU.group0.1316	0.252908	0.00536885
evm.TU.group0.1316	0.28283	0.0253158
evm.TU.group0.1346	0.698882	0.00855419
evm.TU.group0.1360	0.367781	7.1984e-06
evm.TU.group0.1363	0.480569	0.00925332
evm.TU.group0.1364	-0.398819	0.000139391
evm.TU.group0.1367	0.458782	1.66237e-22
evm.TU.group0.1374	0.628573	0.000430043
evm.TU.group0.1378	2.69913	0.000279611
evm.TU.group0.1386	0.986408	8.05594e-05
evm.TU.group0.1390	-0.461652	0.000772721
evm.TU.group0.1390	-0.686967	1.70502e-05
evm.TU.group0.1390	-1.6284	0.0213301
evm.TU.group0.1392	0.461279	0.000110569
evm.TU.group0.1394	0.636323	1.33652e-41
evm.TU.group0.1394	0.267182	0.0499029
evm.TU.group0.1395	-0.759818	1.13119e-05
evm.TU.group0.1397	0.664229	0.00321185
evm.TU.group0.1397	0.609468	0.0184246
evm.TU.group0.1401	-0.380255	0.00146767
evm.TU.group0.1408	0.316957	0.000785082
evm.TU.group0.1409	0.619753	0.0482029
evm.TU.group0.1409	0.322516	1.72059e-15
evm.TU.group0.1417	0.940208	1.01929e-07
evm.TU.group0.1422	-0.492209	0.0156491
evm.TU.group0.1426	-0.412083	0.00334742
evm.TU.group0.1427	0.78518	6.41957e-08
evm.TU.group0.1429	-0.519704	1.66732e-06
evm.TU.group0.1434	0.565652	7.59721e-12
evm.TU.group0.1436	0.952007	2.36225e-07
evm.TU.group0.1438	0.381982	0.00422078
evm.TU.group0.1440	0.967697	1.004e-21
evm.TU.group0.1441	1.22866	0.000418262
evm.TU.group0.1447	0.701361	0.00295754
evm.TU.group0.1447	-1.33793	0.0434195
evm.TU.group0.1448	0.921499	2.44955e-05
evm.TU.group0.1451	0.422219	9.54649e-05
evm.TU.group0.1451	-0.560523	2.69715e-06
evm.TU.group0.1456	1.96691	0.00611645
evm.TU.group0.1459	-0.415923	0.000268354
evm.TU.group0.1461	-1.23016	0.0179684
evm.TU.group0.1467	1.08865	0.00945815
evm.TU.group0.1468	0.335068	0.000365881
evm.TU.group0.1471	0.418054	0.000145477
evm.TU.group0.1471	-0.750058	0.000349536
evm.TU.group0.1472	-0.590262	0.000450896
evm.TU.group0.1478	0.69695	8.50497e-06
evm.TU.group0.1482	0.796489	7.21176e-28
evm.TU.group0.1487	1.05041	2.14642e-58
evm.TU.group0.1487	1.95539	2.98642e-06
evm.TU.group0.1488	0.914684	2.26597e-40
evm.TU.group0.1493	0.382401	0.0096546
evm.TU.group0.1493	0.532952	0.00166793
evm.TU.group0.1495	0.758146	2.84176e-11
evm.TU.group0.1497	0.543519	9.48503e-05
evm.TU.group0.1497	1.14837	0.00632784
evm.TU.group0.1503	0.755542	0.0167204
evm.TU.group0.1503	0.370179	0.0010285
evm.TU.group0.1503	0.855724	0.0169507
evm.TU.group0.1508	0.529437	8.1801e-34
evm.TU.group0.1508	0.236868	0.0295577
evm.TU.group0.1518	0.963307	6.82222e-07
evm.TU.group0.1527	0.607149	2.1014e-05
evm.TU.group0.1530	2.63282	9.32547e-05
evm.TU.group0.1534	1.3508	1.15418e-53
evm.TU.group0.1534	0.891653	2.16302e-10
evm.TU.group0.1536	0.650524	7.13852e-54
evm.TU.group0.1537	1.19995	4.75037e-05
evm.TU.group0.1537	-0.973398	0.00524841
evm.TU.group0.1538	0.587275	7.99563e-07
evm.TU.group0.1538	0.250251	0.0340953
evm.TU.group0.1546	0.549022	0.0189473
evm.TU.group0.1546	0.484241	0.00150594
evm.TU.group0.1549	1.44964	3.94621e-30
evm.TU.group0.1549	0.865336	4.42548e-52
evm.TU.group0.1556	0.718935	3.0213e-21
evm.TU.group0.1557	0.721388	5.92298e-10
evm.TU.group0.1557	-0.467375	0.008552
evm.TU.group0.1559	0.347492	0.00548153
evm.TU.group0.1567	1.76446	3.89679e-23
evm.TU.group0.1574	0.670007	0.039982
evm.TU.group0.1574	-1.62486	0.00225806
evm.TU.group0.1574	1.51199	0.0291072
evm.TU.group0.1576	0.577018	3.05212e-05
evm.TU.group0.1578	-2.40344	0.00405614
evm.TU.group0.1578	-1.66845	0.0166073
evm.TU.group0.1578	0.813547	0.000435096
evm.TU.group0.1582	1.26762	0.00678873
evm.TU.group0.1586	-1.3159	0.0109029
evm.TU.group0.1601	1.01239	2.86525e-11
evm.TU.group0.1605	0.944955	6.79997e-08
evm.TU.group0.1610	1.0579	1.80588e-14
evm.TU.group0.1619	0.78473	4.7038e-23
evm.TU.group0.1619	0.529558	0.0147134
evm.TU.group0.1622	0.61865	2.88464e-11
evm.TU.group0.1622	1.24468	9.88844e-06
evm.TU.group0.1626	0.876785	9.77398e-25
evm.TU.group0.1626	0.477464	0.0114433
evm.TU.group0.1631	0.778907	1.715e-11
evm.TU.group0.1631	-0.244948	0.00026533
evm.TU.group0.1638	0.34198	0.000424985
evm.TU.group0.1642	0.421338	2.89674e-10
evm.TU.group0.1642	0.533141	0.0253537
evm.TU.group0.1643	0.829514	3.53967e-60
evm.TU.group0.1645	0.579419	4.67236e-16
evm.TU.group0.1645	0.665703	2.58403e-06
evm.TU.group0.1646	0.367504	0.00358077
evm.TU.group0.1654	1.119	9.71091e-08
evm.TU.group0.1656	2.02158	1.61641e-05
evm.TU.group0.1656	1.94497	0.00321994
evm.TU.group0.1664	-1.34586	0.0114717
evm.TU.group0.1669	0.626271	5.37545e-15
evm.TU.group0.1669	-0.772714	6.28512e-07
evm.TU.group0.1670	0.670006	1.51415e-32
evm.TU.group0.1670	-0.664673	0.0052024
evm.TU.group0.1675	0.892999	1.85244e-11
evm.TU.group0.1681	0.796746	0.000272932
evm.TU.group0.1681	0.343695	0.0306975
evm.TU.group0.1683	0.616515	4.14357e-05
evm.TU.group0.1691	0.458934	4.11241e-07
evm.TU.group0.1699	0.458809	0.0176988
evm.TU.group0.1699	-0.26632	0.0284658
evm.TU.group0.1709	-0.928606	0.0419251
evm.TU.group0.1709	-1.12238	0.000224561
evm.TU.group0.1719	0.454771	3.77598e-11
evm.TU.group0.1719	0.380503	0.000351556
evm.TU.group0.1723	0.510147	1.48139e-06
evm.TU.group0.1725	0.601868	1.58684e-33
evm.TU.group0.1727	0.840632	1.06778e-14
evm.TU.group0.1727	0.374648	0.0252639
evm.TU.group0.1736	1.08224	5.80788e-07
evm.TU.group0.1736	0.713374	3.59467e-06
evm.TU.group0.1742	0.925374	0.00231045
evm.TU.group0.1752_evm.TU.group0.1753	0.677907	0.00579576
evm.TU.group0.1754	0.786646	3.38626e-48
evm.TU.group0.1761	0.222636	0.00428461
evm.TU.group0.1764	0.964132	4.5342e-24
evm.TU.group0.1766	0.947165	5.65181e-26
evm.TU.group0.1772	1.3733	8.47243e-09
evm.TU.group0.1773	-1.4046	0.0161493
evm.TU.group0.1773	-1.37992	1.5792e-10
evm.TU.group0.1773	-1.49238	0.000521938
evm.TU.group0.1775	0.911855	0.00279047
evm.TU.group0.1777	0.473615	5.63515e-05
evm.TU.group0.1788	0.626309	2.13111e-11
evm.TU.group0.1788	-0.418871	0.000197408
evm.TU.group0.1795	0.710125	0.000233881
evm.TU.group0.1796	0.478177	0.00292082
evm.TU.group0.1801	0.452306	5.85643e-06
evm.TU.group0.1805	-1.14433	0.0438102
evm.TU.group0.1806	-1.30048	0.00394398
evm.TU.group0.1807	0.911192	3.02126e-05
evm.TU.group0.1809	0.705323	3.44389e-05
evm.TU.group0.1810	-1.37972	0.00111506
evm.TU.group0.1814	0.413501	0.000541378
evm.TU.group0.1823	0.895378	2.68351e-33
evm.TU.group0.1824	0.195283	7.13944e-22
evm.TU.group0.1826	0.722048	2.84108e-58
evm.TU.group0.1826	-0.327696	0.00916998
evm.TU.group0.1828	-0.459061	0.0379375
evm.TU.group0.1830	0.385434	1.04902e-20
evm.TU.group0.1835	1.71895	0.0122455
evm.TU.group0.1837	0.478165	0.00318873
evm.TU.group0.1838	0.414588	1.74781e-15
evm.TU.group0.1841	0.629865	0.00214533
evm.TU.group0.1847	1.04275	5.0287e-10
evm.TU.group0.1847	0.839092	0.00410217
evm.TU.group0.1850	0.807319	1.40421e-17
evm.TU.group0.1851	-0.924256	0.0228914
evm.TU.group0.1851	-0.639463	0.00721039
evm.TU.group0.1854	0.700179	5.47792e-32
evm.TU.group0.1862	0.722204	9.51994e-26
evm.TU.group0.1867	0.51202	7.96232e-07
evm.TU.group0.1871	0.384419	0.0487674
evm.TU.group0.1872	0.582014	2.77396e-10
evm.TU.group0.1875	0.279319	0.00159135
evm.TU.group0.1880	0.340029	0.0497237
evm.TU.group0.1881	0.746185	0.00210287
evm.TU.group0.1883	0.642138	0.000297664
evm.TU.group0.1883	1.1145	9.39757e-05
evm.TU.group0.1886	0.202475	0.048223
evm.TU.group0.1886	-0.859086	0.00109209
evm.TU.group0.1886	-1.17894	0.0432406
evm.TU.group0.1888	1.15636	9.99866e-14
evm.TU.group0.1891	0.657362	0.0371853
evm.TU.group0.1896	0.529235	1.12265e-74
evm.TU.group0.1900	0.871503	5.95839e-95
evm.TU.group0.1903	0.601463	2.82873e-26
evm.TU.group0.1903	0.637578	0.000432734
evm.TU.group0.1909	0.702241	6.73229e-09
evm.TU.group0.1914	1.61221	8.47521e-21
evm.TU.group0.1916	0.442313	1.42492e-06
evm.TU.group0.1918	0.249391	0.0335123
evm.TU.group0.1919	1.08026	3.10194e-29
evm.TU.group0.1921	0.361244	0.00714991
evm.TU.group0.1925	0.564769	8.47809e-05
evm.TU.group0.1927	0.659507	3.16651e-07
evm.TU.group0.1933_evm.TU.group0.1934_evm.TU.group0.1935_evm.TU.group0.1936	0.615235	0.00659606
evm.TU.group0.1941	0.578907	0.0489707
evm.TU.group0.1947	0.531128	0.000154329
evm.TU.group0.1947	-0.416513	0.000264578
evm.TU.group0.1953	0.644836	0.0242917
evm.TU.group0.1956	0.855949	1.69471e-34
evm.TU.group0.1958	0.396052	0.000105982
evm.TU.group0.1960	0.28007	0.025887
evm.TU.group0.1976	0.663592	0.0143047
evm.TU.group0.1991	0.757087	4.04372e-05
evm.TU.group0.1992	0.421268	0.00898029
evm.TU.group0.1997	0.602153	8.56137e-12
evm.TU.group0.1997	-0.323799	5.48328e-05
evm.TU.group0.1997	-0.86729	0.00658763
evm.TU.group0.1998	1.70849	0.0187504
evm.TU.group0.2004	0.548331	6.21172e-11
evm.TU.group0.2008	-1.17334	0.00253301
evm.TU.group0.2008	-0.7836	0.00150093
evm.TU.group0.2009	-0.774136	6.64139e-05
evm.TU.group0.2012	0.887077	1.12653e-24
evm.TU.group0.2012	1.09309	0.0250064
evm.TU.group0.2013	0.693589	1.66512e-133
evm.TU.group0.2018	0.617166	0.00932765
evm.TU.group0.2021	0.354001	3.1415e-10
evm.TU.group0.2021	0.77805	2.52479e-06
evm.TU.group0.2029	-0.333822	0.00359869
evm.TU.group0.2034	0.504952	0.000173219
evm.TU.group0.2035	0.303052	2.43987e-05
evm.TU.group0.2036	0.407623	1.61871e-08
evm.TU.group0.2036	0.258407	0.00728244
evm.TU.group0.2036	-0.455626	0.00114513
evm.TU.group0.2039	0.686415	1.13486e-35
evm.TU.group0.2039	0.561317	3.90941e-14
evm.TU.group0.2040	0.360685	5.23821e-06
evm.TU.group0.2042	1.94788	0.0172133
evm.TU.group0.2048	0.616555	3.74239e-57
evm.TU.group0.2057	-0.551115	0.000111081
evm.TU.group0.2062	0.615502	0.0011073
evm.TU.group0.2066	0.86101	5.42504e-09
evm.TU.group0.2066	-0.619815	0.0123531
evm.TU.group0.2068	0.749184	1.78243e-100
evm.TU.group0.2069	-0.454417	0.0424654
evm.TU.group0.2069	-0.631575	0.000146445
evm.TU.group0.2073	0.50878	3.13516e-13
evm.TU.group0.2081	0.557617	9.68546e-14
evm.TU.group0.2081	0.256363	0.0181559
evm.TU.group0.2086	0.68894	0.00712422
evm.TU.group0.2087	0.556036	0.0479533
evm.TU.group0.2088	0.896282	0.00226354
evm.TU.group0.2088	0.384827	0.0143277
evm.TU.group0.2093	0.396563	3.98383e-09
evm.TU.group0.2093	0.455187	0.0112802
evm.TU.group0.2093	0.32836	0.0356959
evm.TU.group0.2094	1.46628	1.32486e-32
evm.TU.group0.2094	-0.588285	0.0104409
evm.TU.group0.2094	-1.1664	0.00438962
evm.TU.group0.2094	-0.658212	0.000282002
evm.TU.group0.2095	0.658618	3.12796e-06
evm.TU.group0.2095	-1.32508	0.0116542
evm.TU.group0.2096	0.360511	0.00346771
evm.TU.group0.2100	0.431923	1.99666e-09
evm.TU.group0.2113	2.23735	1.22946e-06
evm.TU.group0.2117	1.42553	6.15188e-07
evm.TU.group0.2117	-1.38915	0.00181638
evm.TU.group0.2118	3.07204	0.0172095
evm.TU.group0.2126	0.343963	0.000672701
evm.TU.group0.2128	0.56697	2.17834e-07
evm.TU.group0.2131	1.28894	0.00524755
evm.TU.group0.2147	0.5735	6.15338e-06
evm.TU.group0.2147	-1.00024	9.95968e-05
evm.TU.group0.2150	0.866149	3.13673e-09
evm.TU.group0.2150	-0.491709	0.0293033
evm.TU.group0.2150	-0.875638	1.8412e-06
evm.TU.group0.2154	0.513948	0.0191472
evm.TU.group0.2156	-1.03692	0.00797074
evm.TU.group0.2161	0.644473	6.12207e-37
evm.TU.group0.2163	0.391283	1.04819e-09
evm.TU.group0.2163	0.502877	0.0084683
evm.TU.group0.2164	0.555922	6.00123e-56
evm.TU.group0.2169	-0.31485	0.00741735
evm.TU.group0.2174	0.706312	0.0212201
evm.TU.group0.2192	0.217726	0.0101264
evm.TU.group0.2196	0.623294	0.00329598
evm.TU.group0.2200	0.358335	0.0017186
evm.TU.group0.2201	-0.650806	0.00428302
evm.TU.group0.2210	0.278573	1.70551e-05
evm.TU.group0.2210	-0.500506	0.0287173
evm.TU.group0.2210	-0.889566	1.25689e-06
evm.TU.group0.2212	0.279776	0.000191986
evm.TU.group0.2214	0.464511	0.00263578
evm.TU.group0.2218	0.733215	0.000171663
evm.TU.group0.2228	1.30729	9.23653e-05
evm.TU.group0.2228	0.800987	0.0173602
evm.TU.group0.2234	0.598642	1.19409e-08
evm.TU.group0.2234	0.421045	1.86784e-06
evm.TU.group0.2234	1.23622	0.00715565
evm.TU.group0.2237	1.08573	0
evm.TU.group0.2244	0.556713	2.08917e-28
evm.TU.group0.2279	0.467827	9.21659e-05
evm.TU.group0.2283	0.998956	8.44879e-33
evm.TU.group0.2283	-0.916322	0.0247817
evm.TU.group0.2285	0.698825	0.000493429
evm.TU.group0.2290	1.13752	3.77199e-25
evm.TU.group0.2290	-0.488922	0.00142286
evm.TU.group0.2292	0.89094	1.31771e-19
evm.TU.group0.2292	-0.684712	2.72648e-08
evm.TU.group0.2296	1.09005	0.00443405
evm.TU.group0.2301	0.244393	0.0157762
evm.TU.group0.2301	-0.582728	3.15303e-07
evm.TU.group0.2310	0.65156	7.01235e-08
evm.TU.group0.2312	0.9238	3.82305e-35
evm.TU.group0.2312	-0.345753	8.04647e-05
evm.TU.group0.2313	0.470479	5.28456e-07
evm.TU.group0.2313	-0.275684	0.0300158
evm.TU.group0.2333	1.15436	1.88133e-19
evm.TU.group0.2333	-1.02998	1.45886e-08
evm.TU.group0.2334	0.736623	4.8747e-12
evm.TU.group0.2334	-0.333785	0.0140638
evm.TU.group0.2337	0.380796	0.0432258
evm.TU.group0.2337	-0.249715	0.000402304
evm.TU.group0.2338	0.240366	5.58331e-06
evm.TU.group0.2338	-0.268224	0.017705
evm.TU.group0.2349	0.917835	1.07309e-09
evm.TU.group0.2349	0.751949	0.0460525
evm.TU.group0.2353	0.304586	0.0297829
evm.TU.group0.2353	-0.70888	0.0034691
evm.TU.group0.2370	0.245669	0.0130324
evm.TU.group0.2377	1.12251	2.5158e-24
evm.TU.group0.2382	1.08501	0.00926631
evm.TU.group0.2383	0.48075	0.000220916
evm.TU.group0.2386	0.443566	0.00220101
evm.TU.group0.2390	-0.968774	0.0470851
evm.TU.group0.2392	0.269963	0.0401135
evm.TU.group0.2398	1.1588	0.00286328
evm.TU.group0.2405	0.812595	8.0601e-05
evm.TU.group0.2406	1.10159	1.41372e-09
evm.TU.group0.2406	-0.537625	0.00355474
evm.TU.group0.2407	0.90968	8.91175e-72
evm.TU.group0.2408	0.734008	2.83453e-12
evm.TU.group0.2421	0.259317	5.19725e-43
evm.TU.group0.2421	0.117761	1.11653e-05
evm.TU.group0.2424	0.481028	0.000119454
evm.TU.group10.2	0.382461	1.9107e-06
evm.TU.group10.5	-1.05405	0.0141655
evm.TU.group10.12	0.84712	0.000524984
evm.TU.group10.13	-0.263213	0.0280507
evm.TU.group10.26	0.334205	2.33995e-65
evm.TU.group10.26	0.563699	9e-296
evm.TU.group10.27	-0.884795	0.00649053
evm.TU.group10.30	0.586091	3.09332e-08
evm.TU.group10.34	0.551482	0.0287148
evm.TU.group10.35	-0.811267	4.93314e-06
evm.TU.group10.35	0.594713	0.00177635
evm.TU.group10.47	-0.490831	0.00834275
evm.TU.group10.51	2.14309	0.00371127
evm.TU.group10.62	0.983244	6.13481e-62
evm.TU.group10.69	0.944279	4.44407e-07
evm.TU.group10.73	-0.630956	0.0228625
evm.TU.group10.81	-1.73951	0.00423661
evm.TU.group10.81	-0.133157	0.00553957
evm.TU.group10.82	-0.676073	0.00181449
evm.TU.group10.85	0.412797	0.0166507
evm.TU.group10.87	0.308445	0.00557721
evm.TU.group10.87	0.579237	4.2514e-134
evm.TU.group10.87	1.81352	1.61863e-06
evm.TU.group10.89	0.970936	1.35243e-05
evm.TU.group10.90	0.628815	2.90036e-16
evm.TU.group10.92	0.554155	0.00195869
evm.TU.group10.104	0.999803	5.56576e-14
evm.TU.group10.109	2.25894	0.0013703
evm.TU.group10.112	0.476041	5.80913e-09
evm.TU.group10.118	1.55509	1.23112e-10
evm.TU.group10.119	-0.724458	1.09191e-11
evm.TU.group10.122	-1.39712	0.00118598
evm.TU.group10.122	-0.812623	0.0267164
evm.TU.group10.122	-1.00012	0.000413265
evm.TU.group10.122	-1.02552	0.0016083
evm.TU.group10.122	1.21478	1.19358e-30
evm.TU.group10.124	0.332965	6.11698e-11
evm.TU.group10.127	0.68889	0.000106507
evm.TU.group10.131	-0.763829	0.0475565
evm.TU.group10.132	-0.437179	0.0209893
evm.TU.group10.132	0.791977	8.15519e-25
evm.TU.group10.133	0.815766	3.0654e-121
evm.TU.group10.139	0.782516	1.41121e-38
evm.TU.group10.143	0.542787	0.00260611
evm.TU.group10.147	0.750827	6.21659e-37
evm.TU.group10.150	0.340154	0.000400966
evm.TU.group10.160	1.33668	1.08228e-26
evm.TU.group10.171	-0.553875	0.0485846
evm.TU.group10.172	0.729752	2.48195e-07
evm.TU.group10.175	0.385576	0.0274333
evm.TU.group10.178	-0.544532	0.00497324
evm.TU.group10.181	-0.728594	0.0240188
evm.TU.group10.184	0.619873	0.000273932
evm.TU.group10.190	0.33536	3.36304e-08
evm.TU.group10.191	-0.36117	0.00413187
evm.TU.group10.191	0.859219	2.13538e-147
evm.TU.group10.195	0.593021	6.15654e-06
evm.TU.group10.195	1.22153	8.72612e-12
evm.TU.group10.197	0.343438	0.024531
evm.TU.group10.200	0.39085	0.0215714
evm.TU.group10.201	-1.15115	0.0417864
evm.TU.group10.217	-0.36877	0.000183208
evm.TU.group10.217	0.550897	8.65595e-25
evm.TU.group10.220	-1.55934	0.00334973
evm.TU.group10.221	0.468583	0.00169882
evm.TU.group10.223	0.757373	2.45371e-41
evm.TU.group10.229	1.01799	3.14254e-14
evm.TU.group10.230	1.07922	0.00162878
evm.TU.group10.233	1.17572	2.5572e-06
evm.TU.group10.241	0.51475	4.51014e-76
evm.TU.group10.242	1.88522	0.0096119
evm.TU.group10.243	-0.429289	0.0338585
evm.TU.group10.245	0.408681	0.000785822
evm.TU.group10.246	0.5684	0.000431314
evm.TU.group10.252	0.555712	1.17026e-12
evm.TU.group10.253	-3.15206	0.0146232
evm.TU.group10.253	0.505299	0.00131609
evm.TU.group10.262	1.72672	0.0173623
evm.TU.group10.263	0.442511	0.000180005
evm.TU.group10.265	-0.880764	4.99456e-08
evm.TU.group10.265	0.887147	0.0249782
evm.TU.group10.269	0.32268	2.01911e-13
evm.TU.group10.274	-1.1577	0.00106422
evm.TU.group10.278	3.55976	1.4269e-05
evm.TU.group10.285	0.420976	0.0075463
evm.TU.group10.287	0.795896	0.0484439
evm.TU.group10.288	0.633965	2.94985e-05
evm.TU.group10.296	0.422149	6.84403e-51
evm.TU.group10.304	0.524484	0.00033162
evm.TU.group10.305	0.616992	3.7217e-06
evm.TU.group10.308	0.95302	8.0104e-32
evm.TU.group10.322	0.828739	8.198e-11
evm.TU.group10.323	0.915196	0.000131323
evm.TU.group10.323	0.271436	0.024887
evm.TU.group10.325	1.55732	9.61241e-08
evm.TU.group10.334	0.293341	0.0370345
evm.TU.group10.336	0.920436	4.0686e-13
evm.TU.group10.337	-0.854991	0.019737
evm.TU.group10.337	-0.534403	0.00306993
evm.TU.group10.337	1.98058	0.00545967
evm.TU.group10.339	-0.793736	0.000538437
evm.TU.group10.339	0.481575	0.031971
evm.TU.group10.346	-0.252065	4.90431e-07
evm.TU.group10.355	0.844456	1.88859e-11
evm.TU.group10.363	0.292959	4.87798e-35
evm.TU.group10.364	1.02127	3.84332e-27
evm.TU.group10.365	0.635871	0.000454022
evm.TU.group10.372	0.571432	1.17781e-16
evm.TU.group10.378	0.462441	0.000981845
evm.TU.group10.385	0.991808	1.42691e-09
evm.TU.group10.389	0.877305	0.000684168
evm.TU.group10.390	1.02125	0.00263671
evm.TU.group10.397	0.679801	0.000459558
evm.TU.group10.402	0.64951	0.000486383
evm.TU.group10.403	0.797145	9.65483e-08
evm.TU.group10.415	-2.88157	0.0248362
evm.TU.group10.417	-0.643057	0.0179613
evm.TU.group10.418	-1.49121	0.0225663
evm.TU.group10.418	-0.661989	0.0476558
evm.TU.group10.418	0.771238	1.16514e-07
evm.TU.group10.420	-0.576177	2.23341e-06
evm.TU.group10.420	-0.942137	2.2848e-12
evm.TU.group10.434	-0.840342	0.0375503
evm.TU.group10.434	-0.307866	0.0171835
evm.TU.group10.436	0.337328	6.7133e-29
evm.TU.group10.437	0.153781	0.00912039
evm.TU.group10.441	0.793894	0.0470661
evm.TU.group10.460	1.37722	2.06076e-06
evm.TU.group10.461	0.471273	1.62172e-05
evm.TU.group10.461	0.68725	2.28164e-05
evm.TU.group10.464	0.961835	2.1187e-103
evm.TU.group10.467	0.425829	0.00512661
evm.TU.group10.475	0.510687	6.89789e-09
evm.TU.group10.475	0.659753	7.47623e-19
evm.TU.group10.482	0.357694	0.000339301
evm.TU.group10.491	1.30015	6.46613e-11
evm.TU.group10.502	2.17129	2.97294e-09
evm.TU.group10.513	0.446873	0.0153579
evm.TU.group10.560	0.779064	1.01185e-11
evm.TU.group10.583	-0.414793	0.0149671
evm.TU.group10.588	0.409148	0.00248464
evm.TU.group10.592	0.284507	0.000793292
evm.TU.group10.592	0.876506	3.56489e-09
evm.TU.group10.604	0.385596	0.042172
evm.TU.group10.604	0.556301	8.15016e-28
evm.TU.group10.612	0.132061	0.00133149
evm.TU.group10.620	1.861	0.0275133
evm.TU.group10.626	0.362659	2.1052e-06
evm.TU.group10.653	0.465375	5.80709e-08
evm.TU.group10.653	0.91553	2.41201e-198
evm.TU.group10.662	0.522148	2.47976e-10
evm.TU.group10.676	-0.47799	0.00218427
evm.TU.group10.676	0.717473	1.19169e-17
evm.TU.group10.685	0.385273	0.00482076
evm.TU.group10.690	0.846034	1.48507e-11
evm.TU.group10.690	0.850439	3.69464e-45
evm.TU.group10.690	0.676408	1.169e-14
evm.TU.group10.696	-0.82939	0.0112782
evm.TU.group10.708	0.411236	0.00373227
evm.TU.group10.757	0.189802	0.0318848
evm.TU.group10.757	0.678638	2.54476e-29
evm.TU.group10.761	-1.35953	0.000897984
evm.TU.group10.765	0.138653	0.000146815
evm.TU.group10.774	0.344689	0.00504921
evm.TU.group10.776	-0.700461	0.0104396
evm.TU.group10.776	-0.453404	0.0177935
evm.TU.group10.776	0.538755	1.06045e-14
evm.TU.group10.782	-1.66374	0.0019426
evm.TU.group10.794	0.645012	0.000139394
evm.TU.group10.794	1.18059	0.000355275
evm.TU.group10.798	0.689047	3.8987e-25
evm.TU.group10.798	0.444241	1.094e-31
evm.TU.group10.812	-1.81292	0.00860844
evm.TU.group10.822	1.01713	1.39724e-10
evm.TU.group10.829	2.47051	0.000788799
evm.TU.group10.838	1.17338	9.4442e-45
evm.TU.group10.845	-1.23806	4.46901e-05
evm.TU.group10.845	0.770772	0.000411772
evm.TU.group10.848	0.79532	2.40833e-38
evm.TU.group10.848	0.904802	2.01355e-40
evm.TU.group10.853	-0.849841	0.0407587
evm.TU.group10.862	-0.731709	0.00204748
evm.TU.group10.862	-0.817331	0.0176598
evm.TU.group10.862	0.600124	0.00451702
evm.TU.group10.865	0.363497	0.000290814
evm.TU.group10.880	-1.01963	3.30519e-07
evm.TU.group10.880	-0.577211	4.24782e-06
evm.TU.group10.880	-0.276532	9.06182e-07
evm.TU.group10.880	0.289265	0.0011281
evm.TU.group10.880	0.659596	2.20388e-54
evm.TU.group10.883	0.15238	0.0213417
evm.TU.group10.884	0.839323	0.0316894
evm.TU.group10.888	0.403719	0.00281521
evm.TU.group10.901	1.13174	0.0010525
evm.TU.group10.903	0.498866	1.62786e-05
evm.TU.group10.914	0.909438	4.74296e-64
evm.TU.group10.920	0.388943	0.00383992
evm.TU.group10.926	0.27181	0.000802218
evm.TU.group10.928	0.487453	0.000545168
evm.TU.group10.928	0.903577	1.0203e-11
evm.TU.group10.930	1.35869	0.0106984
evm.TU.group10.930	1.14767	8.77319e-15
evm.TU.group10.931	0.18431	2.01207e-58
evm.TU.group10.931	0.833327	0
evm.TU.group10.7	2.52867	0.00147322
evm.TU.group10.21	1.16085	1.01024e-12
evm.TU.group10.23	0.695707	2.43248e-19
evm.TU.group10.23	0.401821	0.038011
evm.TU.group10.23	-0.250517	0.00245738
evm.TU.group10.23	-0.279881	0.00692769
evm.TU.group10.24	0.231762	0.0245761
evm.TU.group10.38	0.74907	7.6731e-111
evm.TU.group10.38	0.297025	9.80973e-08
evm.TU.group10.38	0.398938	7.00382e-82
evm.TU.group10.45	0.297282	5.79359e-06
evm.TU.group10.52	1.36084	1.29264e-57
evm.TU.group10.61	0.192821	1.08758e-11
evm.TU.group10.61	-0.107571	0.000249238
evm.TU.group10.74	0.348388	0.00015667
evm.TU.group10.86	1.21834	0.0138827
evm.TU.group10.88	0.571751	8.78067e-14
evm.TU.group10.93	0.463954	3.34545e-06
evm.TU.group10.94	0.309326	0.000582576
evm.TU.group10.94	0.754971	2.69596e-45
evm.TU.group10.94	0.489914	1.20518e-15
evm.TU.group10.95	0.44659	1.71912e-46
evm.TU.group10.95	-0.153018	7.18136e-05
evm.TU.group10.97	0.4449	6.94602e-10
evm.TU.group10.105	0.709382	0.00823763
evm.TU.group10.110	0.694792	0.000582341
evm.TU.group10.125	0.40611	0.0234901
evm.TU.group10.130	-0.737089	0.0244105
evm.TU.group10.136	0.680341	0.00324154
evm.TU.group10.140	0.569292	6.72699e-17
evm.TU.group10.141	0.507269	3.19884e-12
evm.TU.group10.142	0.945601	1.00568e-45
evm.TU.group10.142	0.254207	2.00954e-10
evm.TU.group10.145	0.11904	0.045718
evm.TU.group10.145	1.33322	5.05586e-06
evm.TU.group10.146	0.980752	0.00466828
evm.TU.group10.149	0.629315	1.81954e-66
evm.TU.group10.149	0.282358	5.9373e-15
evm.TU.group10.151	0.390929	0.00483801
evm.TU.group10.154	2.92031	0.0132099
evm.TU.group10.161	2.03447	0.00408816
evm.TU.group10.162_evm.TU.group10.163	0.78011	1.35057e-07
evm.TU.group10.164	0.47058	0.0044165
evm.TU.group10.174	0.578012	1.0912e-12
evm.TU.group10.174	0.868195	0.0454676
evm.TU.group10.185	2.19299	0.00446044
evm.TU.group10.187_evm.TU.group10.188	1.05892	0.00041265
evm.TU.group10.189	0.508766	1.30891e-60
evm.TU.group10.189	-0.278179	8.60471e-09
evm.TU.group10.189	-0.668945	1.54334e-06
evm.TU.group10.189	-0.498104	0.00767823
evm.TU.group10.189	0.886227	0.0319188
evm.TU.group10.192	0.448507	3.68327e-12
evm.TU.group10.198	1.75258	0.015565
evm.TU.group10.199	-0.298351	0.0177992
evm.TU.group10.199	-0.312519	0.0286153
evm.TU.group10.203	0.482772	0.000176467
evm.TU.group10.204	-0.495516	0.00449329
evm.TU.group10.205	0.390134	1.20103e-08
evm.TU.group10.206	0.715906	2.92845e-20
evm.TU.group10.213	0.300493	3.89042e-11
evm.TU.group10.219	0.779943	8.66958e-25
evm.TU.group10.219	0.348977	2.45584e-09
evm.TU.group10.226	0.603113	0.00705707
evm.TU.group10.226	0.479833	0.00313715
evm.TU.group10.226	-1.4733	3.20117e-05
evm.TU.group10.228	-0.562312	0.00350193
evm.TU.group10.234	0.547146	3.31592e-20
evm.TU.group10.235	0.455086	0.000430723
evm.TU.group10.236	1.36537	2.5374e-37
evm.TU.group10.237	0.336729	8.37612e-08
evm.TU.group10.239	0.327294	4.37904e-06
evm.TU.group10.247	-0.629333	0.0125855
evm.TU.group10.248	0.579338	2.28119e-07
evm.TU.group10.248	-0.47612	0.000955407
evm.TU.group10.248	-0.394897	0.038529
evm.TU.group10.249	0.908223	6.93065e-15
evm.TU.group10.267	0.276374	0.0225988
evm.TU.group10.273	1.14262	4.32336e-22
evm.TU.group10.273	1.3631	0.000439198
evm.TU.group10.281	-0.52514	0.014119
evm.TU.group10.284	-0.588244	0.0261006
evm.TU.group10.290	0.483985	0.0495482
evm.TU.group10.294_evm.TU.group10.295	1.22618	9.82438e-07
evm.TU.group10.299	0.648489	3.64387e-06
evm.TU.group10.301	0.722092	1.1066e-20
evm.TU.group10.301	0.771895	0.0104332
evm.TU.group10.309	1.26163	0.00574571
evm.TU.group10.314	-1.04294	0.0159994
evm.TU.group10.315	-0.709283	0.000667235
evm.TU.group10.321	0.509576	0.000358075
evm.TU.group10.331	1.04028	5.49235e-30
evm.TU.group10.332	0.340295	0.0228529
evm.TU.group10.333	0.759919	2.07671e-98
evm.TU.group10.335	1.02065	9.59554e-07
evm.TU.group10.341	0.327591	0.0003664
evm.TU.group10.342	0.774653	1.33991e-09
evm.TU.group10.342	-0.406297	0.000106267
evm.TU.group10.342	-0.514437	1.25301e-07
evm.TU.group10.342	-0.677941	5.70653e-06
evm.TU.group10.343	1.01083	0.000846947
evm.TU.group10.343	0.47904	0.0200847
evm.TU.group10.351	1.06956	0.00521517
evm.TU.group10.361	-1.1701	4.08372e-06
evm.TU.group10.362	0.893931	1.76584e-10
evm.TU.group10.367	1.30725	1.22139e-41
evm.TU.group10.367	-1.10891	0.0049535
evm.TU.group10.373	0.67276	7.47118e-11
evm.TU.group10.380	0.607736	1.7105e-10
evm.TU.group10.380	1.05836	0.00135341
evm.TU.group10.386	1.11616	2.2288e-30
evm.TU.group10.387	0.188981	0.0175521
evm.TU.group10.387	0.175024	0.00123746
evm.TU.group10.388	0.942961	1.44669e-09
evm.TU.group10.391	-1.61256	3.9655e-06
evm.TU.group10.391	-1.32869	0.0443012
evm.TU.group10.393	0.758516	0.000269493
evm.TU.group10.395	0.991389	0.000140712
evm.TU.group10.395	-0.589703	0.0104692
evm.TU.group10.408	0.62836	7.72387e-08
evm.TU.group10.433	0.875344	1.06448e-07
evm.TU.group10.435	0.818112	2.67624e-10
evm.TU.group10.435	-0.304394	0.0151189
evm.TU.group10.435	-0.498645	0.0238914
evm.TU.group10.450	0.766508	0.0039949
evm.TU.group10.459	1.39707	0.0282909
evm.TU.group10.462	1.62438	0.00106619
evm.TU.group10.466	0.610468	6.88624e-18
evm.TU.group10.470	0.748828	4.50943e-21
evm.TU.group10.474	0.70205	1.23337e-06
evm.TU.group10.474	-0.443104	0.014558
evm.TU.group10.481	0.990415	0.00700684
evm.TU.group10.481	-1.67515	0.0365224
evm.TU.group10.481	1.71217	0.00347112
evm.TU.group10.484	0.754093	5.28489e-15
evm.TU.group10.485	3.11506	0.0275181
evm.TU.group10.493	0.510313	2.12039e-35
evm.TU.group10.493	-0.27678	1.78453e-06
evm.TU.group10.494	0.664115	1.43451e-06
evm.TU.group10.498	1.29777	8.93553e-08
evm.TU.group10.509	-2.28913	8.22688e-07
evm.TU.group10.509	0.757843	9.70841e-31
evm.TU.group10.511	0.932288	3.54835e-19
evm.TU.group10.525	0.96241	4.08363e-84
evm.TU.group10.525	0.837861	3.3364e-06
evm.TU.group10.533	0.271894	0.00513718
evm.TU.group10.536	0.451552	4.9731e-05
evm.TU.group10.536	0.523587	1.8842e-11
evm.TU.group10.543	-1.3119	0.0166089
evm.TU.group10.547	0.228507	0.000238604
evm.TU.group10.548	2.07476	0.000218481
evm.TU.group10.551	0.534915	0.0092562
evm.TU.group10.559	0.828895	4.57317e-07
evm.TU.group10.574	0.466791	2.746e-06
evm.TU.group10.574	0.631442	8.83496e-05
evm.TU.group10.576	0.274226	4.54428e-05
evm.TU.group10.596	0.551409	1.28516e-05
evm.TU.group10.606	0.742004	2.69084e-15
evm.TU.group10.627	0.595718	0.0141322
evm.TU.group10.634	0.8833	2.53373e-32
evm.TU.group10.637	0.556167	0.0156664
evm.TU.group10.657	0.61646	0.00391499
evm.TU.group10.658	0.807351	3.17954e-08
evm.TU.group10.663	0.63493	0.0010085
evm.TU.group10.664	0.883965	2.4362e-29
evm.TU.group10.671	0.604671	8.90332e-07
evm.TU.group10.672	1.4755	9.2201e-05
evm.TU.group10.684	1.01705	0.000647117
evm.TU.group10.691	0.721663	2.80051e-36
evm.TU.group10.693	-0.495525	0.0092068
evm.TU.group10.693	-0.674815	0.0433598
evm.TU.group10.735	0.627036	7.717e-06
evm.TU.group10.735	0.788209	0.00257147
evm.TU.group10.742	1.09279	2.54796e-09
evm.TU.group10.767	0.543609	1.32589e-07
evm.TU.group10.767	0.276368	0.0169832
evm.TU.group10.767	-0.754814	6.2292e-09
evm.TU.group10.769	0.553592	0.00330924
evm.TU.group10.777	1.72459	0.00541019
evm.TU.group10.792	0.318595	5.96542e-06
evm.TU.group10.792	0.481779	4.8519e-08
evm.TU.group10.795	0.193463	0.0111337
evm.TU.group10.795	-0.317868	0.00362717
evm.TU.group10.797	0.657611	1.66659e-46
evm.TU.group10.797	0.247351	0.00807395
evm.TU.group10.823	-0.291406	0.00207895
evm.TU.group10.823	-0.526411	0.000335529
evm.TU.group10.823	-0.657899	2.28304e-05
evm.TU.group10.831	0.819698	3.60181e-31
evm.TU.group10.835	-0.695616	0.00367022
evm.TU.group10.837	-0.573846	0.00186375
evm.TU.group10.837	-0.935643	2.44612e-09
evm.TU.group10.840	0.476285	6.89797e-07
evm.TU.group10.844	0.244539	0.0336368
evm.TU.group10.844	-0.503716	6.42359e-06
evm.TU.group10.858	0.435635	0.00765967
evm.TU.group10.866	0.887413	1.2905e-09
evm.TU.group10.866	1.14915	0.0182761
evm.TU.group10.889	0.55166	9.82354e-08
evm.TU.group10.908	-0.290412	0.011874
evm.TU.group10.916	0.940452	3.08982e-18
evm.TU.group10.925	0.49671	2.64483e-05
evm.TU.group11.7	0.822079	0.00609288
evm.TU.group11.9	1.34807	0.00183558
evm.TU.group11.13	1.15994	4.11435e-10
evm.TU.group11.14	-0.372683	0.0292274
evm.TU.group11.14	0.298391	8.27143e-05
evm.TU.group11.17	-0.61215	0.00538182
evm.TU.group11.17	-0.321873	0.0286626
evm.TU.group11.17	0.570833	1.63259e-07
evm.TU.group11.18	-0.844468	0.00391804
evm.TU.group11.18	-1.17118	5.10173e-06
evm.TU.group11.23	0.406785	0.00766555
evm.TU.group11.23	0.927932	3.65543e-25
evm.TU.group11.41	-1.64372	0.027516
evm.TU.group11.42	0.829206	0.00820088
evm.TU.group11.44	0.848132	1.5456e-05
evm.TU.group11.54	0.606595	5.96149e-09
evm.TU.group11.57	0.694419	1.41577e-05
evm.TU.group11.58	0.157978	0.000180847
evm.TU.group11.64	0.566586	8.33304e-10
evm.TU.group11.78	1.20629	4.34064e-142
evm.TU.group11.80	0.646746	2.95428e-17
evm.TU.group11.85	0.835061	3.65304e-26
evm.TU.group11.88	0.2618	0.00166852
evm.TU.group11.88	0.280179	0.022199
evm.TU.group11.88	0.690751	1.93509e-24
evm.TU.group11.89	0.979611	0.00119488
evm.TU.group11.91	0.781078	1.93422e-06
evm.TU.group11.99	-0.993902	1.56836e-05
evm.TU.group11.99	0.790528	0.000192727
evm.TU.group11.100	-0.364019	2.30546e-06
evm.TU.group11.102	0.19456	0.00993407
evm.TU.group11.102	0.993914	5.89245e-06
evm.TU.group11.106	0.566381	0.00279775
evm.TU.group11.108	1.21286	2.6066e-29
evm.TU.group11.114	0.535258	2.10776e-06
evm.TU.group11.121_evm.TU.group11.122	0.579272	0.0185489
evm.TU.group11.124	0.80472	0.0231868
evm.TU.group11.157	1.31148	0.00764998
evm.TU.group11.167	0.551677	0.00262294
evm.TU.group11.169	0.332729	1.1515e-75
evm.TU.group11.173	0.423776	3.79981e-58
evm.TU.group11.177	0.552454	0.0193471
evm.TU.group11.177	-0.707378	0.0210055
evm.TU.group11.177	-1.42441	0.000212179
evm.TU.group11.177	1.23975	3.71664e-09
evm.TU.group11.179	0.710174	2.98798e-109
evm.TU.group11.189	0.656491	0.0401419
evm.TU.group11.192	2.86563	8.38164e-11
evm.TU.group11.202	0.501287	3.10919e-05
evm.TU.group11.209	1.16267	5.70205e-22
evm.TU.group11.210	-0.738171	0.00441271
evm.TU.group11.213	-0.389034	0.0178927
evm.TU.group11.213	-0.201644	0.0245342
evm.TU.group11.216_evm.TU.group11.217	0.492045	0.0291703
evm.TU.group11.216_evm.TU.group11.217	0.265821	0.00291249
evm.TU.group11.223	0.9581	1.06669e-16
evm.TU.group11.229	-0.885619	1.8402e-05
evm.TU.group11.229	-0.662411	1.08112e-05
evm.TU.group11.241	0.845925	1.07189e-06
evm.TU.group11.242	-0.858522	0.00347812
evm.TU.group11.242	-1.00409	0.00290251
evm.TU.group11.242	0.65677	0.037011
evm.TU.group11.249	0.357015	1.65275e-08
evm.TU.group11.260	0.81609	0.000149929
evm.TU.group11.273	1.4937	0.00521779
evm.TU.group11.286	2.37388	0.00120455
evm.TU.group11.286	2.07316	2.15573e-05
evm.TU.group11.286	2.61794	1.42126e-08
evm.TU.group11.286	1.99008	2.92176e-12
evm.TU.group11.291	-1.42931	0.00185434
evm.TU.group11.299_evm.TU.group11.300	0.573394	0.000441103
evm.TU.group11.299_evm.TU.group11.300	0.345533	8.46734e-05
evm.TU.group11.299_evm.TU.group11.300	0.631022	2.06247e-20
evm.TU.group11.299_evm.TU.group11.300	0.629508	3.43372e-22
evm.TU.group11.301	0.492865	0.00911984
evm.TU.group11.303	-1.23607	0.00335111
evm.TU.group11.313	-0.707063	0.00913385
evm.TU.group11.313	0.120534	0.046536
evm.TU.group11.316	0.269848	3.75804e-06
evm.TU.group11.316	0.380958	1.74312e-21
evm.TU.group11.337	1.8934	0.000396376
evm.TU.group11.339	0.71282	0.00476357
evm.TU.group11.342	-0.318556	0.038489
evm.TU.group11.342	-0.681504	1.88353e-09
evm.TU.group11.342	-0.506434	0.000932018
evm.TU.group11.342	-0.591855	1.52849e-07
evm.TU.group11.342	-0.320549	0.0326111
evm.TU.group11.342	0.354839	3.29683e-08
evm.TU.group11.342	0.93894	5.82691e-14
evm.TU.group11.355	-0.405631	0.00478525
evm.TU.group11.355	-0.432965	0.00330881
evm.TU.group11.360	0.893855	0.000266616
evm.TU.group11.360	1.75605	0.000477802
evm.TU.group11.374	1.12868	0.000858485
evm.TU.group11.374	0.732983	1.9969e-06
evm.TU.group11.376	0.825756	1.11473e-15
evm.TU.group11.378	0.739927	0.00816171
evm.TU.group11.394	0.237702	0.0141307
evm.TU.group11.399	0.861045	0.0126831
evm.TU.group11.399	0.842748	4.64077e-09
evm.TU.group11.400	0.954191	0.0135701
evm.TU.group11.411	1.76679	2.17461e-09
evm.TU.group11.411	0.82626	0.000225199
evm.TU.group11.419	0.5235	0.000611295
evm.TU.group11.419	0.49229	1.04792e-07
evm.TU.group11.439	0.763154	0.0276651
evm.TU.group11.439	0.593443	8.45341e-17
evm.TU.group11.445	-1.4629	0.0414771
evm.TU.group11.471	0.632274	0.00518197
evm.TU.group11.491	0.738217	8.78333e-05
evm.TU.group11.498	0.872078	6.02791e-07
evm.TU.group11.503	-0.958307	0.0408799
evm.TU.group11.513	-1.01732	0.0292184
evm.TU.group11.523	0.438835	1.48178e-06
evm.TU.group11.539	0.490144	0.00327966
evm.TU.group11.541	-0.308111	0.0263851
evm.TU.group11.542	-0.219942	0.0491446
evm.TU.group11.545	1.12198	0.0219338
evm.TU.group11.552	0.561945	0.000839786
evm.TU.group11.563	-0.591585	4.90658e-07
evm.TU.group11.563	0.195342	0.00529734
evm.TU.group11.565	0.718456	0.00203595
evm.TU.group11.576	-1.17537	0.000347722
evm.TU.group11.576	-1.54258	3.71409e-06
evm.TU.group11.586	1.76831	7.38315e-10
evm.TU.group11.588	0.656658	1.1364e-38
evm.TU.group11.596	1.11294	8.20822e-81
evm.TU.group11.609	-0.914607	5.88051e-06
evm.TU.group11.609	-0.578922	0.00952862
evm.TU.group11.609	0.312978	3.42431e-05
evm.TU.group11.609	0.848362	2.60723e-55
evm.TU.group11.611	0.344866	0.000132973
evm.TU.group11.613	0.8027	1.49805e-06
evm.TU.group11.621	0.68994	0.0312749
evm.TU.group11.640	0.360138	7.52488e-07
evm.TU.group11.662	0.403852	3.23393e-08
evm.TU.group11.662	0.83256	1.77433e-35
evm.TU.group11.663	-1.15873	0.0127615
evm.TU.group11.664	0.447299	0.0104466
evm.TU.group11.668	0.663705	2.35018e-06
evm.TU.group11.670	1.02695	1.31254e-07
evm.TU.group11.670	0.63289	5.33563e-29
evm.TU.group11.672	0.174551	0.00731109
evm.TU.group11.672	0.98809	1.25066e-29
evm.TU.group11.673	-0.596852	0.0249388
evm.TU.group11.674	0.948376	4.63034e-06
evm.TU.group11.676	0.520715	4.59783e-14
evm.TU.group11.689	0.654245	0.00363223
evm.TU.group11.692	1.28757	0.0322242
evm.TU.group11.698	-0.348344	0.00177129
evm.TU.group11.698	0.299221	0.00103753
evm.TU.group11.698	0.744535	8.55187e-21
evm.TU.group11.704	2.19386	4.54042e-05
evm.TU.group11.723	-1.51138	0.00621729
evm.TU.group11.723	1.21919	8.5373e-16
evm.TU.group11.731	0.367153	9.15009e-11
evm.TU.group11.736	2.64598	0.00179088
evm.TU.group11.736	3.62549	5.19919e-08
evm.TU.group11.736	2.37983	6.13738e-06
evm.TU.group11.741	1.08679	0.000242226
evm.TU.group11.759	0.193734	0.0134904
evm.TU.group11.760	-0.767449	0.00236534
evm.TU.group11.760	1.04614	5.23234e-21
evm.TU.group11.768	-0.403012	1.45114e-05
evm.TU.group11.781	0.739985	0.00180222
evm.TU.group11.784	0.556174	3.05352e-05
evm.TU.group11.802	-0.174325	0.0142618
evm.TU.group11.802	0.66334	6.34656e-20
evm.TU.group11.804	0.308953	3.59812e-06
evm.TU.group11.804	0.409136	2.63041e-18
evm.TU.group11.804	0.561267	1.41394e-07
evm.TU.group11.806	0.677887	0.00949293
evm.TU.group11.810	0.725879	0.000218545
evm.TU.group11.811	0.752179	3.49539e-06
evm.TU.group11.818	1.11363	2.191e-07
evm.TU.group11.823	0.615645	4.29978e-21
evm.TU.group11.825	0.628258	6.55311e-06
evm.TU.group11.826	0.872354	6.76823e-83
evm.TU.group11.831	-0.243278	2.9685e-05
evm.TU.group11.832	0.366556	0.00337899
evm.TU.group11.832	0.92352	8.78418e-17
evm.TU.group11.833	0.36803	0.0274958
evm.TU.group11.833	0.934338	1.30195e-08
evm.TU.group11.834	0.60152	2.79389e-27
evm.TU.group11.838	0.151857	0.0392876
evm.TU.group11.839	0.329593	0.00179824
evm.TU.group11.839	1.1728	1.4655e-21
evm.TU.group11.841	1.02154	2.04274e-69
evm.TU.group11.844	0.312951	9.65822e-06
evm.TU.group11.846	-0.618319	0.0386785
evm.TU.group11.846	0.704452	0.0159812
evm.TU.group11.853	1.43057	0.0242553
evm.TU.group11.856	0.68161	0.00753727
evm.TU.group11.857	0.324603	5.10005e-07
evm.TU.group11.857	0.457287	1.74601e-81
evm.TU.group11.860	0.478155	4.74667e-07
evm.TU.group11.860	0.83991	1.99084e-26
evm.TU.group11.861	0.530888	0
evm.TU.group11.861	0.6781	0
evm.TU.group11.863	-0.275677	0.00223383
evm.TU.group11.863	0.50315	1.39342e-43
evm.TU.group11.867	0.962223	0.0222015
evm.TU.group11.869	0.717843	0.0100559
evm.TU.group11.869	-0.309978	0.0214412
evm.TU.group11.869	0.746156	8.68219e-12
evm.TU.group11.870	-0.878953	0.00282137
evm.TU.group11.870	0.298916	0.0490161
evm.TU.group11.871	0.671665	5.51491e-07
evm.TU.group11.879	0.766627	0.000409692
evm.TU.group11.884	0.644065	3.66196e-37
evm.TU.group11.891	1.34017	2.351e-41
evm.TU.group11.891	3.46974	3.67639e-258
evm.TU.group11.895	0.787108	0.00365393
evm.TU.group11.897	-1.13906	0.0467469
evm.TU.group11.906	0.507118	7.50185e-11
evm.TU.group11.910	0.56917	2.93896e-17
evm.TU.group11.917	1.0896	7.72152e-71
evm.TU.group11.922	0.465563	2.9264e-11
evm.TU.group11.922	2.30821	6.08741e-11
evm.TU.group11.929	-0.197805	0.0213957
evm.TU.group11.929	0.553194	4.99204e-05
evm.TU.group11.930	0.820354	3.23792e-132
evm.TU.group11.931	1.64903	5.61873e-80
evm.TU.group11.934	0.87913	0.0375191
evm.TU.group11.945	-0.406521	0.0122028
evm.TU.group11.945	0.582493	0.000219453
evm.TU.group11.947	-1.20917	0.0231074
evm.TU.group11.947	0.405809	0.0341645
evm.TU.group11.949	-1.00069	0.00108403
evm.TU.group11.949	0.576893	1.66135e-08
evm.TU.group11.950	-0.710801	1.62788e-09
evm.TU.group11.951	0.899926	0.0347751
evm.TU.group11.952	3.58739	7.73509e-08
evm.TU.group11.964	0.769271	0.00131902
evm.TU.group11.967	0.49289	3.45498e-09
evm.TU.group11.972	0.855544	1.0881e-64
evm.TU.group11.978	0.55672	9.4967e-13
evm.TU.group11.979	-1.27552	0.013774
evm.TU.group11.979	-0.75168	0.000798294
evm.TU.group11.985	0.258315	0.0298638
evm.TU.group11.986	1.4315	2.53843e-09
evm.TU.group11.989	1.60415	9.21838e-07
evm.TU.group11.992	-0.789289	9.06129e-07
evm.TU.group11.992	-0.635529	0.040255
evm.TU.group11.992	-0.822436	0.00462833
evm.TU.group11.992	-0.666774	0.0382727
evm.TU.group11.995	-0.628412	0.0476816
evm.TU.group11.995	0.27867	0.00898502
evm.TU.group11.995	0.736586	5.48157e-26
evm.TU.group11.1002	0.445696	5.98489e-06
evm.TU.group11.1018	0.805858	0.0456328
evm.TU.group11.1029	0.516263	0.0047232
evm.TU.group11.1044	-1.33763	0.0104562
evm.TU.group11.1044	-0.767863	0.0035221
evm.TU.group11.1044	-1.05254	3.29586e-07
evm.TU.group11.1044	0.68291	4.89663e-08
evm.TU.group11.1049	0.313793	0.000100972
evm.TU.group11.1065	0.209728	2.68227e-07
evm.TU.group11.1079	0.815465	1.50887e-05
evm.TU.group11.1081	0.608458	5.91459e-08
evm.TU.group11.1082	1.98494	2.39397e-15
evm.TU.group11.1101	0.742959	3.19607e-08
evm.TU.group11.1114	-0.255415	0.0446958
evm.TU.group11.1114	0.336592	4.1345e-13
evm.TU.group11.1122	0.634088	1.78711e-07
evm.TU.group11.1127	1.17817	7.1196e-10
evm.TU.group11.1133	0.593061	0.000481095
evm.TU.group11.1137	-0.613823	0.0319097
evm.TU.group11.1143	0.853722	0.0241025
evm.TU.group11.1164	0.545615	1.94275e-13
evm.TU.group11.1171	-0.921022	0.00602963
evm.TU.group11.1172	0.738329	0.000252343
evm.TU.group11.1207	-0.382867	0.002397
evm.TU.group11.1207	-0.218664	0.000854157
evm.TU.group11.1209	0.415329	0.0490186
evm.TU.group11.1216	0.861639	7.52417e-11
evm.TU.group11.1218	1.0586	4.30078e-13
evm.TU.group11.1219	0.434307	2.40016e-07
evm.TU.group11.1220	0.897801	5.36179e-05
evm.TU.group11.1232	0.81279	1.07053e-45
evm.TU.group11.1236	-1.58853	2.37728e-06
evm.TU.group11.1236	-0.631736	0.000165477
evm.TU.group11.1236	-0.296418	0.0097307
evm.TU.group11.1254	0.550334	0.00240535
evm.TU.group11.1262	0.119668	1.59404e-08
evm.TU.group11.1264	0.749166	2.9181e-08
evm.TU.group11.1266	0.664128	1.23558e-17
evm.TU.group11.1267	1.455	0.0403179
evm.TU.group11.1273	0.482147	5.75802e-05
evm.TU.group11.1278	2.28166	5.55551e-06
evm.TU.group11.1279	0.659104	1.18226e-05
evm.TU.group11.1280	0.539979	2.34408e-05
evm.TU.group11.1280	0.842793	2.08084e-81
evm.TU.group11.1283	0.438285	0.000129136
evm.TU.group11.1299	0.963976	0.00958768
evm.TU.group11.1299	1.11116	1.66867e-48
evm.TU.group11.1300	-3.53583	0.000399376
evm.TU.group11.1306	-0.67501	5.74011e-10
evm.TU.group11.1306	-0.34762	0.0421989
evm.TU.group11.1311	0.594792	0.000724888
evm.TU.group11.1311	0.45995	1.19611e-05
evm.TU.group11.1315	0.615741	0.00162847
evm.TU.group11.1316	0.533146	0.00149109
evm.TU.group11.1316	0.819795	4.2183e-06
evm.TU.group11.1321	0.780848	6.30667e-24
evm.TU.group11.1333	0.424745	0.0131734
evm.TU.group11.1336	-0.492608	0.045854
evm.TU.group11.1338	-0.474366	0.000339999
evm.TU.group11.1338	0.815085	4.28044e-15
evm.TU.group11.1347	2.18803	0.00539778
evm.TU.group11.1347	-0.714185	0.00273349
evm.TU.group11.1347	0.40736	2.6799e-05
evm.TU.group11.1364	0.387979	0.000252718
evm.TU.group11.1367	0.91528	1.08893e-43
evm.TU.group11.1372	0.607706	5.42951e-12
evm.TU.group11.1375	1.11359	1.58972e-06
evm.TU.group11.1375	0.523495	0.00299319
evm.TU.group11.1375	0.689368	8.89596e-13
evm.TU.group11.1379	0.649619	0.0122398
evm.TU.group11.1386	0.225634	0.043089
evm.TU.group11.1397	-0.12262	0.00873038
evm.TU.group11.1398	0.232072	0.00983668
evm.TU.group11.1405	1.66418	0.0117272
evm.TU.group11.1420	-0.674861	0.0133829
evm.TU.group11.1431	-0.860469	0.019447
evm.TU.group11.1434	1.0148	1.12917e-09
evm.TU.group11.1444	1.26853	8.74042e-05
evm.TU.group11.21	0.672565	5.29556e-05
evm.TU.group11.24	0.670619	4.1211e-16
evm.TU.group11.25	0.178507	0.0169492
evm.TU.group11.26	1.067	5.02611e-68
evm.TU.group11.29	0.542234	1.41868e-14
evm.TU.group11.30	0.377593	6.73706e-19
evm.TU.group11.30	0.26522	0.0102779
evm.TU.group11.37	1.13736	1.15141e-08
evm.TU.group11.37	-0.613406	0.00809851
evm.TU.group11.45	-0.958593	0.00868039
evm.TU.group11.49	0.216023	0.0255611
evm.TU.group11.49	-0.703343	0.00938915
evm.TU.group11.52	0.221798	0.0148197
evm.TU.group11.53	1.37121	0.0395849
evm.TU.group11.60	1.13264	0.00584466
evm.TU.group11.61	1.19054	3.2475e-26
evm.TU.group11.61	-0.246486	0.0271233
evm.TU.group11.67	1.17185	3.99041e-09
evm.TU.group11.71	0.988064	0.00263596
evm.TU.group11.75	-1.00758	0.0478722
evm.TU.group11.76	0.617529	0.00186924
evm.TU.group11.76	0.532803	3.66657e-08
evm.TU.group11.77	0.629209	2.68407e-19
evm.TU.group11.79	0.754189	0.00818717
evm.TU.group11.79	-1.11324	0.0155728
evm.TU.group11.81_evm.TU.group11.82	0.448513	8.0953e-10
evm.TU.group11.83	1.50301	6.0846e-11
evm.TU.group11.86	0.483459	0.000768971
evm.TU.group11.86	-0.973807	0.000279996
evm.TU.group11.87	0.509541	7.17994e-34
evm.TU.group11.87	-0.240004	0.0220735
evm.TU.group11.90	1.30586	2.53518e-05
evm.TU.group11.92	0.396113	0.000192171
evm.TU.group11.98	0.73925	3.43838e-51
evm.TU.group11.98	0.418617	7.84914e-06
evm.TU.group11.104	-0.243384	0.000423532
evm.TU.group11.110	1.84829	0.00612287
evm.TU.group11.112	0.821797	5.51107e-07
evm.TU.group11.113	0.969503	3.63663e-13
evm.TU.group11.113	1.20195	9.29749e-13
evm.TU.group11.115	0.921327	4.22539e-23
[truncated: 14,599 more rows]

## Sheet: Y2 VS G2 diffpeak
Supplemental Table S5 DiffPeak Genes in Y2 VS G2
GeneID	DiffModLog2FC	Pvalue
evm.TU.group0.7	0.738051	4.04768e-05
evm.TU.group0.25	-1.12901	0.000857957
evm.TU.group0.25	-0.171653	0.0133364
evm.TU.group0.26	0.196419	0.000603655
evm.TU.group0.42	-0.637938	0.0142313
evm.TU.group0.44	-1.48361	0.0010492
evm.TU.group0.58	-0.930542	2.42487e-07
evm.TU.group0.72	-1.40337	5.84199e-08
evm.TU.group0.75	-1.24809	0.000776472
evm.TU.group0.80	0.472835	0.0197617
evm.TU.group0.80	0.193809	0.00796477
evm.TU.group0.82	-0.662575	9.96071e-05
evm.TU.group0.82	-0.186112	0.000894294
evm.TU.group0.88	-0.584607	0.00759813
evm.TU.group0.90	0.404865	0.000770657
evm.TU.group0.91	-0.895034	0.00173141
evm.TU.group0.93	-1.14481	0.00698872
evm.TU.group0.93	0.204487	0.0117211
evm.TU.group0.122	-0.157181	0.000458424
evm.TU.group0.122	-0.131656	0.000138361
evm.TU.group0.123	-0.381025	0.0104319
evm.TU.group0.126	0.689951	1.53581e-06
evm.TU.group0.126	-0.515969	0.0462734
evm.TU.group0.137	-1.67343	0.00505067
evm.TU.group0.138	-0.398232	0.0437505
evm.TU.group0.138	-0.496416	0.0238266
evm.TU.group0.141	-0.88322	0.0314416
evm.TU.group0.141	-0.366553	2.41944e-11
evm.TU.group0.147	-0.484281	0.000212554
evm.TU.group0.147	0.245648	0.00413944
evm.TU.group0.150	-0.723906	0.0041314
evm.TU.group0.150	-0.212723	0.0115108
evm.TU.group0.151	-0.811577	0.0394018
evm.TU.group0.151	-1.49687	5.49787e-12
evm.TU.group0.153	1.10099	0.0215574
evm.TU.group0.153	0.284917	0.0313579
evm.TU.group0.166	-0.518807	0.000311956
evm.TU.group0.166	-0.230822	0.000127493
evm.TU.group0.172	0.23939	5.49992e-05
evm.TU.group0.172	0.495384	9.00127e-42
evm.TU.group0.179	0.199286	0.0409103
evm.TU.group0.184	-0.671309	0.000176715
evm.TU.group0.184	-0.268897	6.76815e-06
evm.TU.group0.194	0.881532	0.0142007
evm.TU.group0.206	-1.35843	6.21768e-05
evm.TU.group0.206	0.207708	8.92952e-05
evm.TU.group0.244	-0.416677	0.0351369
evm.TU.group0.245	-0.578914	0.000775412
evm.TU.group0.256	-0.539374	0.000998018
evm.TU.group0.256	-0.241176	0.0313691
evm.TU.group0.273	-0.939902	1.72861e-07
evm.TU.group0.273	-0.299227	0.00307538
evm.TU.group0.273	-0.510317	1.20563e-06
evm.TU.group0.282	-0.79416	8.62283e-08
evm.TU.group0.297	-2.10065	2.07504e-06
evm.TU.group0.300	-0.111921	0.0450757
evm.TU.group0.315	-0.306507	0.00481202
evm.TU.group0.315	-0.425247	2.02859e-09
evm.TU.group0.315	-0.409951	0.000588178
evm.TU.group0.327	1.33023	0.00529846
evm.TU.group0.327	-0.386672	0.00699333
evm.TU.group0.343	0.353762	0.00877224
evm.TU.group0.351	0.373723	5.05898e-05
evm.TU.group0.355	0.893624	3.14954e-09
evm.TU.group0.355	-0.874057	0.00929286
evm.TU.group0.358	-0.72334	0.0375189
evm.TU.group0.358	-0.726728	1.84224e-09
evm.TU.group0.383	1.70757	0.00366315
evm.TU.group0.392	-0.268461	1.6934e-12
evm.TU.group0.449	0.324962	3.79093e-09
evm.TU.group0.451	-0.420636	9.85031e-07
evm.TU.group0.451	0.735338	0.000547317
evm.TU.group0.453	0.688472	7.42195e-06
evm.TU.group0.454	-0.497739	5.62535e-06
evm.TU.group0.455	-0.414416	0.000525684
evm.TU.group0.456	-1.26464	0.0262435
evm.TU.group0.456	-0.298765	6.93369e-06
evm.TU.group0.456	-0.202426	0.00601454
evm.TU.group0.460	-0.351315	0.000962352
evm.TU.group0.472	0.292287	0.000132038
evm.TU.group0.474	-0.344032	0.0410226
evm.TU.group0.474	-0.327158	0.0152156
evm.TU.group0.474	0.304237	5.05878e-05
evm.TU.group0.475	-0.425955	1.204e-06
evm.TU.group0.490	-1.54316	0.0104034
evm.TU.group0.502	0.28395	5.14938e-17
evm.TU.group0.505	-1.50513	0.00800268
evm.TU.group0.505	0.649739	2.21012e-05
evm.TU.group0.506	-0.332456	0.0292324
evm.TU.group0.509	-1.0451	0.00239201
evm.TU.group0.521	-1.96573	5.72974e-08
evm.TU.group0.521	0.341627	8.01837e-17
evm.TU.group0.526	-0.471607	0.00216375
evm.TU.group0.531	0.343463	0.000488364
evm.TU.group0.534	-0.64046	0.00516851
evm.TU.group0.570	-0.315157	0.000613265
evm.TU.group0.570	0.216071	2.38509e-08
evm.TU.group0.573	-0.870403	5.58447e-16
evm.TU.group0.573	-0.360998	4.25838e-15
evm.TU.group0.590	0.784069	0.0362848
evm.TU.group0.604	-0.225051	0.049534
evm.TU.group0.604	-0.217737	9.05019e-09
evm.TU.group0.635	-1.24094	0.00482557
evm.TU.group0.635	-0.614918	0.0208144
evm.TU.group0.635	-0.778406	0.00105909
evm.TU.group0.635	-0.279642	0.0393152
evm.TU.group0.636	-0.580696	0.0201048
evm.TU.group0.636	-1.31962	1.39714e-09
evm.TU.group0.641	-0.536998	2.14693e-05
evm.TU.group0.646	-0.394922	5.30206e-08
evm.TU.group0.647	-0.113488	0.0406378
evm.TU.group0.661	0.337779	0.00421627
evm.TU.group0.661	-0.346504	0.0340513
evm.TU.group0.678	1.68945	0.0431463
evm.TU.group0.678	1.74566	0.0149202
evm.TU.group0.679	0.197264	0.00031851
evm.TU.group0.682	-0.217039	0.000255748
evm.TU.group0.682	0.352171	0.0245313
evm.TU.group0.687	-0.439806	0.00303974
evm.TU.group0.699	1.76752	0.00134571
evm.TU.group0.703	-1.22468	0.0119891
evm.TU.group0.704	-0.805921	3.22818e-05
evm.TU.group0.704	-0.619389	0.0370668
evm.TU.group0.713	0.696338	2.42748e-07
evm.TU.group0.713	0.690498	1.00581e-05
evm.TU.group0.719	-0.290998	0.0247867
evm.TU.group0.730	-0.721027	6.4762e-07
evm.TU.group0.731	-1.12176	2.59057e-05
evm.TU.group0.731	-1.28145	9.47846e-10
evm.TU.group0.731	-1.80284	2.31535e-07
evm.TU.group0.750	-0.590791	0.0339782
evm.TU.group0.752	-0.310068	0.000567223
evm.TU.group0.753	-2.91312	0.00055053
evm.TU.group0.753	-0.780328	0.0475475
evm.TU.group0.753	-0.633074	0.00412073
evm.TU.group0.755	0.258622	6.63203e-20
evm.TU.group0.759	0.504993	0.00201755
evm.TU.group0.760	0.168755	0.0452622
evm.TU.group0.764	0.483863	0.029101
evm.TU.group0.767	-1.40169	1.82689e-66
evm.TU.group0.776	0.800824	2.37715e-24
evm.TU.group0.777	-1.03792	2.86631e-05
evm.TU.group0.777	-0.449836	0.00778679
evm.TU.group0.782	-0.488944	0.00099974
evm.TU.group0.783	-0.874255	0.000412452
evm.TU.group0.786	-1.06488	0.00470289
evm.TU.group0.790	0.304536	0.00109045
evm.TU.group0.799	-0.247469	0.00223065
evm.TU.group0.799	0.0904862	0.013043
evm.TU.group0.802	0.343209	4.78438e-17
evm.TU.group0.802	-0.204033	0.00584252
evm.TU.group0.805	0.268908	0.00267277
evm.TU.group0.807	0.219413	0.000315547
evm.TU.group0.824	-0.406217	1.14692e-05
evm.TU.group0.832	-0.955014	0.00513942
evm.TU.group0.832	-0.912133	0.00804436
evm.TU.group0.839	-0.723112	8.13235e-11
evm.TU.group0.839	-1.21067	1.82043e-23
evm.TU.group0.839	-0.40214	1.01106e-05
evm.TU.group0.846	-1.39061	0.0231265
evm.TU.group0.846	-0.452549	3.43099e-05
evm.TU.group0.846	-0.281993	0.0210592
evm.TU.group0.859	1.73815	0.0352483
evm.TU.group0.882	0.283089	0.0103395
evm.TU.group0.886	-0.339693	0.0145253
evm.TU.group0.888	-1.35469	0.00636841
evm.TU.group0.889	-0.631238	0.021941
evm.TU.group0.889	-0.748908	0.000230604
evm.TU.group0.889	-0.714553	0.00455759
evm.TU.group0.889	-0.364955	0.00623605
evm.TU.group0.899	1.15098	0.00311906
evm.TU.group0.899	0.675517	9.14907e-05
evm.TU.group0.908	-1.29465	0.0128772
evm.TU.group0.918_evm.TU.group0.919	-0.302998	0.0262784
evm.TU.group0.918_evm.TU.group0.919	-0.956757	1.58686e-111
evm.TU.group0.952	0.49061	0.0216664
evm.TU.group0.952	-1.27956	0.000523871
evm.TU.group0.959	-0.187865	0.0273632
evm.TU.group0.966	-0.436011	0.0148182
evm.TU.group0.966	-0.43601	0.00145177
evm.TU.group0.969	0.497017	0.0317578
evm.TU.group0.970	-0.886338	0.000990402
evm.TU.group0.987	-0.474917	0.0405955
evm.TU.group0.991	-0.265539	0.00270092
evm.TU.group0.997_evm.TU.group0.998	0.0705393	0.0319326
evm.TU.group0.1036	0.281102	0.0406926
evm.TU.group0.1054	-0.451374	4.19617e-05
evm.TU.group0.1054	-0.549586	1.33366e-10
evm.TU.group0.1057	-0.720437	9.93141e-06
evm.TU.group0.1057	0.298183	1.89651e-06
evm.TU.group0.1060	-0.419021	2.48331e-08
evm.TU.group0.1096	0.465815	0.00934909
evm.TU.group0.1098	-0.5131	0.032502
evm.TU.group0.1098	0.128031	0.0451373
evm.TU.group0.1101	-0.753181	0.00296883
evm.TU.group0.1101	0.274094	4.5125e-09
evm.TU.group0.1106	-1.01597	0.0008327
evm.TU.group0.1112	0.247199	0.000189157
evm.TU.group0.1118	0.190069	0.00013969
evm.TU.group0.1126	-0.954307	0.0274586
evm.TU.group0.1126	-0.988187	0.002165
evm.TU.group0.1129	-0.86313	8.27515e-09
evm.TU.group0.1129	-0.291119	0.00162556
evm.TU.group0.1148	1.56681	0.000781651
evm.TU.group0.1148	0.565787	0.00272119
evm.TU.group0.1149	0.329527	3.92279e-06
evm.TU.group0.1154	-0.308822	0.00373292
evm.TU.group0.1158	0.12128	0.0304635
evm.TU.group0.1160	-1.35895	3.516e-05
evm.TU.group0.1165	0.287942	4.6825e-13
evm.TU.group0.1172	-0.428829	0.00516424
evm.TU.group0.1172	-1.05192	1.23807e-06
evm.TU.group0.1188	-0.468775	9.92924e-06
evm.TU.group0.1189	-0.669476	0.0319227
evm.TU.group0.1189	-0.6714	0.0126295
evm.TU.group0.1202	-0.246561	0.00853793
evm.TU.group0.1202	-0.375654	0.000186608
evm.TU.group0.1204	0.270765	0.0260835
evm.TU.group0.1223	0.815236	0.00314951
evm.TU.group0.1228	0.53984	3.19312e-07
evm.TU.group0.1233	0.479884	4.10074e-05
evm.TU.group0.1239	0.481279	6.45476e-15
evm.TU.group0.1239	-0.580202	8.85392e-21
evm.TU.group0.1278	-0.78375	0.000150507
evm.TU.group0.1281	-0.367709	0.000354824
evm.TU.group0.1284	-0.338667	0.0104832
evm.TU.group0.1297	-1.37154	0.0168795
evm.TU.group0.1313	0.252765	0.00222099
evm.TU.group0.1322	-0.218871	0.00554254
evm.TU.group0.1324	-1.1742	0.0232097
evm.TU.group0.1329	-1.07575	0.000162302
evm.TU.group0.1329	-0.634398	4.92635e-06
evm.TU.group0.1329	-1.31837	6.87715e-13
evm.TU.group0.1338	-0.41361	5.94395e-06
evm.TU.group0.1341	-0.463926	0.0444291
evm.TU.group0.1343	-0.397921	0.0059767
evm.TU.group0.1345	0.55996	0.0121041
evm.TU.group0.1353	0.291314	1.71219e-67
evm.TU.group0.1362	0.220391	0.0161828
evm.TU.group0.1372	0.271464	7.72257e-13
evm.TU.group0.1373	0.906178	3.54057e-05
evm.TU.group0.1384	-1.07722	2.2956e-05
evm.TU.group0.1384	-1.1777	7.6773e-06
evm.TU.group0.1396	-0.263547	0.031161
evm.TU.group0.1396	0.185681	1.71724e-10
evm.TU.group0.1407	-0.361188	0.00530641
evm.TU.group0.1413	-0.346759	0.000114832
evm.TU.group0.1413	-0.284117	0.032753
evm.TU.group0.1415	0.2033	0.000190274
evm.TU.group0.1416	0.470346	1.26235e-07
evm.TU.group0.1419	-0.435951	5.84496e-09
evm.TU.group0.1419	-0.652463	6.39912e-08
evm.TU.group0.1419	-0.504422	2.27709e-06
evm.TU.group0.1419	-0.306707	5.43809e-06
evm.TU.group0.1419	-0.210086	7.21345e-06
evm.TU.group0.1420	-1.26702	1.16633e-08
evm.TU.group0.1421	0.27975	0.000497252
evm.TU.group0.1423	-0.714428	0.00805107
evm.TU.group0.1423	-1.42602	6.42489e-05
evm.TU.group0.1435	-1.22201	0.0441239
evm.TU.group0.1435	-0.812105	5.24212e-05
evm.TU.group0.1435	0.992279	2.5544e-10
evm.TU.group0.1453	0.971855	0.00541442
evm.TU.group0.1464	0.722574	1.22284e-08
evm.TU.group0.1466	-1.55981	0.000251322
evm.TU.group0.1476	0.583874	0.0018748
evm.TU.group0.1477	-0.799816	0.00076478
evm.TU.group0.1480	0.713987	2.78806e-05
evm.TU.group0.1480	0.591646	2.92005e-05
evm.TU.group0.1491	-0.889306	0.0332136
evm.TU.group0.1498	1.39058	0.000773694
evm.TU.group0.1507	-0.450045	4.87827e-05
evm.TU.group0.1510	-1.55472	0.00426311
evm.TU.group0.1521	0.916161	3.08115e-11
evm.TU.group0.1528	-0.728299	0.000880281
evm.TU.group0.1528	-0.373475	0.000268912
evm.TU.group0.1532	-0.477714	9.6207e-06
evm.TU.group0.1553	0.465212	0.0195537
evm.TU.group0.1555	-0.784247	0.0467117
evm.TU.group0.1563	0.491042	3.78119e-07
evm.TU.group0.1577	-0.951546	6.40554e-16
evm.TU.group0.1577	-0.450548	0.000270477
evm.TU.group0.1579	-0.451421	0.00962424
evm.TU.group0.1580	0.195264	0.00971317
evm.TU.group0.1585	-4.10824	5.20746e-07
evm.TU.group0.1587	-1.41042	0.000439715
evm.TU.group0.1587	-0.84492	0.0143487
evm.TU.group0.1587	0.545128	2.51392e-07
evm.TU.group0.1588	-0.573337	0.00215606
evm.TU.group0.1588	-0.272225	0.023147
evm.TU.group0.1594	-0.431391	0.021383
evm.TU.group0.1595	0.232244	0.00554468
evm.TU.group0.1608	0.135942	0.0441408
evm.TU.group0.1613	-0.170431	0.0440513
evm.TU.group0.1620	1.29935	0.00180163
evm.TU.group0.1632	-0.140285	0.00326115
evm.TU.group0.1632	0.253863	1.63978e-05
evm.TU.group0.1634	-0.614752	3.9311e-06
evm.TU.group0.1634	0.482217	2.21125e-33
evm.TU.group0.1640	-1.18887	0.00194296
evm.TU.group0.1657	0.477439	2.1894e-05
evm.TU.group0.1657	0.404057	0.00336133
evm.TU.group0.1663	0.540286	0.000187292
evm.TU.group0.1665	-0.473307	5.20483e-05
evm.TU.group0.1668	-0.306252	0.00502516
evm.TU.group0.1677	-0.487482	0.00518704
evm.TU.group0.1677	-0.119953	9.76116e-06
evm.TU.group0.1678	-1.44039	0.00040614
evm.TU.group0.1687	-0.284984	0.000840652
evm.TU.group0.1694	-0.452715	0.00445562
evm.TU.group0.1707	-0.39038	0.00267712
evm.TU.group0.1708	-0.439899	0.0014185
evm.TU.group0.1708	-0.194635	0.034398
evm.TU.group0.1708	-0.286848	0.0356274
evm.TU.group0.1716	0.168779	0.0265903
evm.TU.group0.1718	-1.52097	9.3377e-12
evm.TU.group0.1721	0.42082	0
evm.TU.group0.1729	-0.796281	0.0191054
evm.TU.group0.1740	-0.189182	0.000487307
evm.TU.group0.1740	-1.98168	9.86945e-19
evm.TU.group0.1741	-0.186532	0.014731
evm.TU.group0.1745	-0.691496	1.77463e-22
evm.TU.group0.1745	-0.118599	0.0176287
evm.TU.group0.1747	-0.449334	0.0337779
evm.TU.group0.1749	0.15597	0.00284502
evm.TU.group0.1750	-0.569397	5.02822e-05
evm.TU.group0.1750	-1.77609	2.3022e-07
evm.TU.group0.1751	-1.42627	0.00204783
evm.TU.group0.1763	-0.604927	9.51399e-07
evm.TU.group0.1767	0.56992	0.00339177
evm.TU.group0.1770	-0.424072	0.00420188
evm.TU.group0.1771	0.573073	0.000404276
evm.TU.group0.1789	-1.25017	0.000733472
evm.TU.group0.1804	-1.28734	8.50442e-05
evm.TU.group0.1815	-1.50684	0.000833339
evm.TU.group0.1815	-1.10896	7.65844e-07
evm.TU.group0.1815	-0.650899	5.16067e-05
evm.TU.group0.1819	-0.280247	0.0333086
evm.TU.group0.1820	0.400362	0.0299117
evm.TU.group0.1820	-0.423831	0.00721185
evm.TU.group0.1820	-0.590027	0.00238106
evm.TU.group0.1821	-0.252281	0.000409938
evm.TU.group0.1832	-0.34239	0.0131419
evm.TU.group0.1832	-1.059	1.04768e-05
evm.TU.group0.1832	-1.34512	0.00544311
evm.TU.group0.1833	-1.00417	0.00267169
evm.TU.group0.1833	-0.40654	1.73832e-09
evm.TU.group0.1836	-0.496769	0.00587151
evm.TU.group0.1840	-0.407743	0.000147145
evm.TU.group0.1848	0.423544	6.84307e-36
evm.TU.group0.1861	0.20075	0.000305209
evm.TU.group0.1863	0.326513	0.00651772
evm.TU.group0.1866	1.50337	6.01639e-10
evm.TU.group0.1868	-1.46071	0.0228939
evm.TU.group0.1868	-0.394782	0.0424142
evm.TU.group0.1868	1.67462	0.0118029
evm.TU.group0.1869	-0.507065	0.0423622
evm.TU.group0.1889	-0.321202	0.000562004
evm.TU.group0.1890	0.709557	0.00426634
evm.TU.group0.1897	-0.461608	0.000849846
evm.TU.group0.1898	-0.625074	2.54085e-05
evm.TU.group0.1898	-0.36083	0.00149291
evm.TU.group0.1902	-0.548751	0.0242234
evm.TU.group0.1902	-0.902437	0.000561808
evm.TU.group0.1902	-0.171854	0.0302081
evm.TU.group0.1920	0.167906	0.00395859
evm.TU.group0.1922	-0.850954	8.69929e-18
evm.TU.group0.1922	-0.298268	1.72308e-18
evm.TU.group0.1923	0.269695	0.0109191
evm.TU.group0.1939	-1.1835	0.0089583
evm.TU.group0.1940	-0.546391	0.0182972
evm.TU.group0.1940	0.467323	3.08705e-05
evm.TU.group0.1944	2.30545	0.0447731
evm.TU.group0.1951	-0.426177	0.00120052
evm.TU.group0.1952	-0.786224	0.0121057
evm.TU.group0.1954	-1.15461	3.14057e-08
evm.TU.group0.1955	-0.402788	4.87918e-10
evm.TU.group0.1957	-1.40692	0.00552947
evm.TU.group0.1959	0.414137	4.95741e-09
evm.TU.group0.1961	-0.580224	3.93288e-06
evm.TU.group0.1962	0.449292	1.18955e-08
evm.TU.group0.1963	-0.453154	0.0242972
evm.TU.group0.1967	-0.192154	2.23453e-05
evm.TU.group0.1967	-0.162734	0.000919033
evm.TU.group0.1967	-1.81107	0.00169913
evm.TU.group0.1971	1.44173	0.00310605
evm.TU.group0.1972	-1.65734	0.0391927
evm.TU.group0.1989	0.425571	0.00974769
evm.TU.group0.1989	0.304832	0.000179392
evm.TU.group0.1990	0.514781	1.95194e-13
evm.TU.group0.1990	0.261384	2.6131e-06
evm.TU.group0.1999	-0.437589	0.00314963
evm.TU.group0.2011	-0.66989	3.08307e-05
evm.TU.group0.2011	-0.674479	5.79269e-24
evm.TU.group0.2016	0.634137	1.7418e-12
evm.TU.group0.2016	1.5526	2.18798e-15
evm.TU.group0.2016	-0.695805	5.29936e-06
evm.TU.group0.2017	0.750673	0.0022888
evm.TU.group0.2017	0.0986889	0.0129808
evm.TU.group0.2028	-0.875751	1.50989e-12
evm.TU.group0.2028	-1.10978	1.14311e-05
evm.TU.group0.2032	-0.302868	0.0124083
evm.TU.group0.2041	0.319695	0.0150794
evm.TU.group0.2050	-0.316065	0.00174651
evm.TU.group0.2050	-0.578439	0.000360603
evm.TU.group0.2050	-0.167472	0.000534352
evm.TU.group0.2053_evm.TU.group0.2052	-1.95651	0.00057107
evm.TU.group0.2054	-0.548478	0.00168601
evm.TU.group0.2054	-1.69569	7.94142e-14
evm.TU.group0.2054	-0.695475	9.10588e-05
evm.TU.group0.2054	-0.366488	0.0250013
evm.TU.group0.2054	-0.709215	2.16351e-13
evm.TU.group0.2055	-0.842975	8.53431e-08
evm.TU.group0.2055	-0.460132	2.51771e-06
evm.TU.group0.2055	0.963276	3.43547e-45
evm.TU.group0.2055	0.627346	2.63223e-19
evm.TU.group0.2056	-0.297247	0.00131473
evm.TU.group0.2056	-0.202181	0.00874607
evm.TU.group0.2061	0.620306	4.79649e-07
evm.TU.group0.2067	-0.36564	0.00793567
evm.TU.group0.2067	-0.31374	0.00995681
evm.TU.group0.2070	-0.150587	0.0329763
evm.TU.group0.2071	0.166345	8.71177e-05
evm.TU.group0.2074	-0.556713	9.66815e-07
evm.TU.group0.2074	-0.214911	0.0295122
evm.TU.group0.2076	-0.427889	0.0119073
evm.TU.group0.2084	-0.300164	0.000728313
evm.TU.group0.2085	-1.11859	0.00116458
evm.TU.group0.2085	-0.618831	0.00581159
evm.TU.group0.2090	-1.34941	0.00354963
evm.TU.group0.2106	-0.392573	0.0112848
evm.TU.group0.2106	-0.506866	0.000745391
evm.TU.group0.2114	-0.644466	0.0123349
evm.TU.group0.2120	-0.642851	7.3335e-10
evm.TU.group0.2122	0.288839	4.20072e-06
evm.TU.group0.2122	-0.287519	0.016667
evm.TU.group0.2122	-0.383964	0.00362629
evm.TU.group0.2129	0.962006	0.0117329
evm.TU.group0.2133	-3.29083	1.7023e-07
evm.TU.group0.2133	-0.873751	0.0124405
evm.TU.group0.2135	-0.245074	9.89764e-07
evm.TU.group0.2136	0.540897	4.36767e-05
evm.TU.group0.2139	-1.07374	0.00261185
evm.TU.group0.2141	-0.368603	0.0291913
evm.TU.group0.2155	0.289959	0.000161368
evm.TU.group0.2159	0.0917913	0.000940768
evm.TU.group0.2160	-0.480118	8.38581e-18
evm.TU.group0.2166	-0.476927	0.0345732
evm.TU.group0.2166	-0.51772	0.00183352
evm.TU.group0.2167	-0.619837	2.97705e-06
evm.TU.group0.2167	-1.65421	4.52892e-23
evm.TU.group0.2173	-1.0792	0.0420548
evm.TU.group0.2175	-0.45148	0.0362133
evm.TU.group0.2175	0.476577	1.14028e-05
evm.TU.group0.2176	-1.24254	4.43483e-06
evm.TU.group0.2178	-0.69322	6.95509e-08
evm.TU.group0.2180	0.313606	2.61718e-05
evm.TU.group0.2182	0.320482	0.0429451
evm.TU.group0.2193	-0.711779	7.68748e-07
evm.TU.group0.2197	-1.19077	0.0129929
evm.TU.group0.2197	0.366381	0.00172832
evm.TU.group0.2197	0.272876	0.00520605
evm.TU.group0.2197	-0.585767	8.20762e-08
evm.TU.group0.2202	0.406209	0.000528854
evm.TU.group0.2202	0.289701	0.00467637
evm.TU.group0.2216	-1.50014	2.40338e-06
evm.TU.group0.2216	0.41462	6.99737e-15
evm.TU.group0.2217	-1.01303	0.0016541
evm.TU.group0.2233	1.09546	0.000420578
evm.TU.group0.2238	-0.822295	0.0032364
evm.TU.group0.2239	-0.457699	0.0233279
evm.TU.group0.2239	-0.344874	0.00172094
evm.TU.group0.2242	-1.21012	0.00225335
evm.TU.group0.2242	-0.6352	0.00189933
evm.TU.group0.2259	0.321992	0.00599241
evm.TU.group0.2276	0.514477	0.0290938
evm.TU.group0.2277	-1.39701	0.000233389
evm.TU.group0.2281	-0.295119	5.00267e-05
evm.TU.group0.2286	1.63054	0.00144856
evm.TU.group0.2288	-0.465284	1.81169e-05
evm.TU.group0.2289	0.366509	0.00762255
evm.TU.group0.2294	-1.3039	0.00325296
evm.TU.group0.2295	-0.52423	0.000859637
evm.TU.group0.2298	-0.668282	0.0496851
evm.TU.group0.2298	1.52739	0.00133112
evm.TU.group0.2300	0.323164	0.00401933
evm.TU.group0.2306	0.391027	0.0124783
evm.TU.group0.2319	-0.841636	0.019202
evm.TU.group0.2319	-0.88398	1.1877e-09
evm.TU.group0.2323	-0.851306	0.000509219
evm.TU.group0.2323	0.33045	0.0177759
evm.TU.group0.2323	0.347752	0.0152355
evm.TU.group0.2324	-0.488849	4.0095e-06
evm.TU.group0.2329	-0.373953	0.000414849
evm.TU.group0.2332	-1.84108	1.06097e-11
evm.TU.group0.2332	0.366745	7.67454e-11
evm.TU.group0.2336	-0.288188	0.000298484
evm.TU.group0.2339	-0.271918	0.000203152
evm.TU.group0.2339	-0.116551	0.0015403
evm.TU.group0.2356	-0.674105	0.000929317
evm.TU.group0.2362	0.490753	0.0222856
evm.TU.group0.2363	-0.361806	0.000427419
evm.TU.group0.2364	2.32646	0.0480326
evm.TU.group0.2367	-1.37126	6.08281e-08
evm.TU.group0.2367	0.512863	0.000347401
evm.TU.group0.2369	0.272068	2.94593e-05
evm.TU.group0.2379	-0.551307	0.00199053
evm.TU.group0.2379	0.286488	1.73364e-06
evm.TU.group0.2380	-0.657258	0.000109115
evm.TU.group0.2381	0.56416	1.07944e-10
evm.TU.group0.2394	0.449582	3.80326e-17
evm.TU.group0.2395	-1.01121	0.00405893
evm.TU.group0.2400	0.270343	7.39936e-09
evm.TU.group0.2404	0.28943	0.00303403
evm.TU.group0.2414	-1.2605	2.7671e-10
evm.TU.group0.2414	-0.117022	0.035167
evm.TU.group0.2415	-0.400681	0.0239279
evm.TU.group0.2415	0.335099	0.00029437
evm.TU.group0.2453	0.409395	0.0128512
evm.TU.group0.2456	0.524159	0.0177093
evm.TU.group0.4	-0.363127	1.89116e-22
evm.TU.group0.14	0.0686278	0.0282566
evm.TU.group0.14	-0.687545	0.00228583
evm.TU.group0.18	-1.2067	2.59804e-11
evm.TU.group0.24	1.17587	0.00021312
evm.TU.group0.35	0.46182	0.000376476
evm.TU.group0.35	-1.02697	0.0018195
evm.TU.group0.39	-0.335337	3.33475e-05
evm.TU.group0.43	-1.83679	0.00577684
evm.TU.group0.45	0.864297	0.000275156
evm.TU.group0.67	0.264803	0.000126297
evm.TU.group0.69	-0.801356	5.637e-12
evm.TU.group0.69	-0.962337	1.05762e-11
evm.TU.group0.94	-0.180425	0.0215802
evm.TU.group0.117	-0.755638	2.03975e-06
evm.TU.group0.129	-0.327219	0.00134989
evm.TU.group0.129	-0.421449	0.0129938
evm.TU.group0.129	-0.532646	0.0172881
evm.TU.group0.143	0.432713	0.00629618
evm.TU.group0.143	-0.427132	0.000749538
evm.TU.group0.144	-0.179548	0.00797386
evm.TU.group0.144	-0.290966	4.72404e-05
evm.TU.group0.148	0.673333	1.45026e-07
evm.TU.group0.156	0.314429	7.05311e-46
evm.TU.group0.156	-0.192202	4.64597e-11
evm.TU.group0.160	-1.44794	2.03087e-05
evm.TU.group0.161	-0.354867	2.74076e-06
evm.TU.group0.161	-1.5484	2.41674e-07
evm.TU.group0.162	1.67083	0.0122057
evm.TU.group0.167	-0.3136	1.07998e-05
evm.TU.group0.167	0.475476	9.46763e-09
evm.TU.group0.167	-0.680957	1.92593e-07
evm.TU.group0.168	-0.730148	0.0426687
evm.TU.group0.171	0.246388	0.0204298
evm.TU.group0.174	-0.39976	0.000163917
evm.TU.group0.177	0.535971	7.67099e-06
evm.TU.group0.177	-1.08711	1.8175e-06
evm.TU.group0.183	-1.36701	0.0381936
evm.TU.group0.183	-0.547772	0.0159232
evm.TU.group0.200	-0.761744	0.0135161
evm.TU.group0.201	-0.280652	2.81665e-06
evm.TU.group0.203	0.226239	5.7237e-07
evm.TU.group0.226	0.0979085	0.00652199
evm.TU.group0.234	0.331463	0.00988964
evm.TU.group0.242	0.207354	0.00493876
evm.TU.group0.248	-0.361143	9.93122e-09
evm.TU.group0.252	0.364706	0.000259575
evm.TU.group0.253	0.606759	0.00113455
evm.TU.group0.262	-0.426796	0.015182
evm.TU.group0.266	0.567759	0.00296243
evm.TU.group0.266	0.352802	0.031305
evm.TU.group0.269	-0.232112	0.00244906
evm.TU.group0.286	-0.290919	3.20966e-07
evm.TU.group0.286	-0.377292	8.39137e-06
evm.TU.group0.286	-0.589931	1.80637e-09
evm.TU.group0.286	-0.186724	0.0183623
evm.TU.group0.304	-0.689885	4.60781e-05
evm.TU.group0.314	-1.5134	0.00290628
evm.TU.group0.318	0.399734	0.000266914
evm.TU.group0.319	0.696758	0.0178311
evm.TU.group0.328	0.284496	2.29405e-05
evm.TU.group0.329	0.574816	0.0141981
evm.TU.group0.331	-0.79001	6.18502e-05
evm.TU.group0.333	-0.38258	0.0300702
evm.TU.group0.333	0.130917	0.0139419
evm.TU.group0.333	0.141055	0.0107306
evm.TU.group0.363	1.55436	6.85535e-09
evm.TU.group0.366	-1.18276	2.92023e-05
evm.TU.group0.387	0.81371	0.00789884
evm.TU.group0.389	0.384688	0.0048853
evm.TU.group0.389	0.386265	0.00613596
evm.TU.group0.394	-0.831838	0.0348745
evm.TU.group0.397	-0.240484	0.018189
evm.TU.group0.399	-0.416957	0.0375751
evm.TU.group0.405	1.36625	0.0071965
evm.TU.group0.407	-0.415773	0.0370286
evm.TU.group0.412	0.643817	4.30373e-37
evm.TU.group0.413	0.288717	1.27588e-34
evm.TU.group0.413	0.237395	4.81905e-07
evm.TU.group0.425	-0.887623	8.50762e-08
evm.TU.group0.425	-0.446134	0.00030236
evm.TU.group0.425	0.375726	2.93468e-06
evm.TU.group0.427	-1.40198	0.000708714
evm.TU.group0.427	-0.805106	0.000384139
evm.TU.group0.434	-0.59483	0.00467354
evm.TU.group0.448	0.266417	0.000497682
evm.TU.group0.457	-0.913406	1.48854e-06
evm.TU.group0.466	0.509064	0.00183171
evm.TU.group0.467	-1.10097	0.00104423
evm.TU.group0.479	-1.84031	0.00800535
evm.TU.group0.491	-2.07258	0.0051976
evm.TU.group0.508	-0.343917	6.06671e-76
evm.TU.group0.514	-0.393759	0.00275658
evm.TU.group0.522	-0.588316	0.005284
evm.TU.group0.522	-0.749766	0.00536077
evm.TU.group0.522	-1.29537	0.00362676
evm.TU.group0.524	-1.05614	0.00671337
evm.TU.group0.524	-0.837243	0.00386786
evm.TU.group0.529	-0.485886	0.0239437
evm.TU.group0.529	0.332568	0.000265698
evm.TU.group0.552	-0.227909	7.52549e-06
evm.TU.group0.563	-0.684455	0.00118823
evm.TU.group0.564	-0.622688	1.67937e-07
evm.TU.group0.567	-0.80464	0.0298013
evm.TU.group0.574	0.23961	1.84612e-22
evm.TU.group0.574	-0.290923	8.74109e-19
evm.TU.group0.580	0.0546662	0.000478231
evm.TU.group0.584	-0.153352	0.0153392
evm.TU.group0.592	-0.562397	0.00780123
evm.TU.group0.594	-0.364053	0.000197999
evm.TU.group0.605	0.35238	0.0224751
evm.TU.group0.606	-0.954061	0.000907065
evm.TU.group0.617	-0.968412	0.000126594
evm.TU.group0.619	0.427976	1.23863e-07
evm.TU.group0.619	0.439475	0.00713602
evm.TU.group0.619	0.496913	0.000917061
evm.TU.group0.632	-0.314461	0.00155612
evm.TU.group0.632	-1.68139	3.22641e-05
evm.TU.group0.639	0.382843	9.37247e-06
evm.TU.group0.650	0.584804	1.18735e-20
evm.TU.group0.650	0.620436	2.93539e-31
evm.TU.group0.656	0.341892	0.000847693
evm.TU.group0.665	0.159848	0.0105646
evm.TU.group0.665	-0.419988	0.000618265
evm.TU.group0.680	-0.290887	0.0138893
evm.TU.group0.705	-0.56487	0.00152909
evm.TU.group0.710	-1.72308	0.0183149
evm.TU.group0.718	-0.0553443	0.037021
evm.TU.group0.720	-0.291584	0.0212931
evm.TU.group0.727	-1.69279	7.46092e-188
evm.TU.group0.728	-0.335935	1.62626e-05
evm.TU.group0.728	-0.339749	0.0444457
evm.TU.group0.729	0.142637	1.64679e-06
evm.TU.group0.734	0.514049	0.000318012
evm.TU.group0.736	-0.289155	1.68465e-14
evm.TU.group0.737	-0.1257	7.50757e-05
evm.TU.group0.740	-0.372821	0.00158398
evm.TU.group0.741	-1.0966	1.30446e-09
evm.TU.group0.742	-1.14082	0.000778077
evm.TU.group0.744	0.418436	0.00499713
evm.TU.group0.745	-0.280242	2.20877e-09
evm.TU.group0.746	-0.826683	0.000682273
evm.TU.group0.749	-0.393333	0.00924314
evm.TU.group0.757	0.682721	6.37183e-50
evm.TU.group0.761	-0.339561	0.000983579
evm.TU.group0.761	-0.556869	2.93998e-07
evm.TU.group0.761	0.526897	7.36223e-07
evm.TU.group0.779	0.707325	0.00381452
evm.TU.group0.784	-2.62294	5.63456e-07
evm.TU.group0.792	-0.135932	0.01572
evm.TU.group0.793	-0.294316	0.0404507
evm.TU.group0.794	-1.60496	0.0040306
evm.TU.group0.798	0.560584	0.00720079
evm.TU.group0.808	-0.262482	1.02405e-10
evm.TU.group0.811	0.535282	0.0388365
evm.TU.group0.811	0.463273	0.00543605
evm.TU.group0.816	-0.732171	3.87589e-11
evm.TU.group0.820	-0.346842	0.011853
evm.TU.group0.821	-0.241109	0.0235496
evm.TU.group0.827	0.257232	9.06122e-09
evm.TU.group0.827	-0.72674	0.00122379
evm.TU.group0.840	0.627108	6.47848e-05
evm.TU.group0.841	0.703069	0.0121725
evm.TU.group0.849	-0.218185	0.0133306
evm.TU.group0.849	0.66746	9.30758e-06
evm.TU.group0.849	0.369067	0.000110551
evm.TU.group0.862	-0.177837	1.90479e-05
evm.TU.group0.866	0.554183	0.0151241
evm.TU.group0.879	-1.28907	7.64072e-06
evm.TU.group0.879	-1.09774	4.64593e-06
evm.TU.group0.881	-1.3288	0.00123662
evm.TU.group0.887	0.548677	1.4677e-28
evm.TU.group0.897	-1.52024	0.0131604
evm.TU.group0.902	-1.07305	1.16494e-14
evm.TU.group0.902	-0.609452	4.00868e-06
evm.TU.group0.907	-0.531191	0.00149388
evm.TU.group0.907	-1.18816	0.0138317
evm.TU.group0.907	0.939285	0.0200282
evm.TU.group0.910	-2.06032	1.79188e-05
evm.TU.group0.913	-0.31021	3.67742e-08
evm.TU.group0.913	-0.476139	0.00551608
evm.TU.group0.920	0.434807	0.000543144
evm.TU.group0.922	-0.408619	0.00219471
evm.TU.group0.927	-0.572789	0.00281653
evm.TU.group0.930	0.583358	8.57743e-10
evm.TU.group0.930	0.496909	2.04913e-07
evm.TU.group0.973	-0.5577	0.00589687
evm.TU.group0.983	0.272408	0.0491173
evm.TU.group0.995	0.621839	0.00154621
evm.TU.group0.1003	0.741975	0.0403454
evm.TU.group0.1015_evm.TU.group0.1016	0.533501	0.00308088
evm.TU.group0.1051	-0.56865	0.000105197
evm.TU.group0.1051	-0.273778	0.0152704
evm.TU.group0.1058	-0.467182	1.53047e-05
evm.TU.group0.1076	-0.679814	0.0012427
evm.TU.group0.1078	0.356897	3.87982e-22
evm.TU.group0.1080	-0.83578	0.00366963
evm.TU.group0.1089	0.226618	0.000713949
evm.TU.group0.1091	0.679274	8.6768e-35
evm.TU.group0.1099	-1.06996	0.0413148
evm.TU.group0.1108	0.380843	0.000134216
evm.TU.group0.1113	-0.475307	0.0017862
evm.TU.group0.1113	-0.620072	6.22699e-05
evm.TU.group0.1115	-0.620056	0.017029
evm.TU.group0.1122_evm.TU.group0.1123	-2.06894	0.000451608
evm.TU.group0.1122_evm.TU.group0.1123	-2.20711	7.87733e-05
evm.TU.group0.1133	-0.93539	1.96839e-05
evm.TU.group0.1151	-0.723141	0.0101727
evm.TU.group0.1152	-2.32926	0.000119038
evm.TU.group0.1155	-0.447478	0.000446551
evm.TU.group0.1162	-0.400621	0.00762323
evm.TU.group0.1162	0.591326	8.2012e-06
evm.TU.group0.1190	0.233362	0.00524647
evm.TU.group0.1191	-0.168456	0.0333317
evm.TU.group0.1192	-0.407025	0.00153006
evm.TU.group0.1192	-0.494388	0.0143192
evm.TU.group0.1197	-3.36986	3.4229e-05
evm.TU.group0.1198	-0.396673	1.91997e-05
evm.TU.group0.1198	-0.44067	1.15101e-09
evm.TU.group0.1203	-0.441429	0.0117153
evm.TU.group0.1205	0.109377	0.0392518
evm.TU.group0.1205	0.489216	0.000765401
evm.TU.group0.1209	4.25878	0.0114979
evm.TU.group0.1234	-1.36544	0.00076138
evm.TU.group0.1237	-0.82156	2.66335e-05
evm.TU.group0.1237	-0.234439	0.0249372
evm.TU.group0.1240	-0.474142	1.41825e-07
evm.TU.group0.1263	-0.60392	0.0124006
evm.TU.group0.1268	0.339468	1.56589e-08
evm.TU.group0.1268	-0.680817	5.79666e-05
evm.TU.group0.1286	0.500437	0.00557545
evm.TU.group0.1286	0.709695	0.0115441
evm.TU.group0.1293	1.07099	5.0252e-16
evm.TU.group0.1302	-0.721965	0.0219637
evm.TU.group0.1311	-0.801576	7.23797e-05
evm.TU.group0.1316	0.453756	6.89659e-13
evm.TU.group0.1330	-1.58551	0.000567838
evm.TU.group0.1342	-1.16733	0.0441329
evm.TU.group0.1360	0.543114	1.23441e-12
evm.TU.group0.1364	0.23155	0.0406794
evm.TU.group0.1367	0.446222	8.42683e-18
evm.TU.group0.1374	0.777814	1.66683e-05
evm.TU.group0.1378	-1.01538	0.0164939
evm.TU.group0.1386	0.501234	0.0364401
evm.TU.group0.1390	-0.52351	0.0052976
evm.TU.group0.1392	0.62974	3.53239e-07
evm.TU.group0.1395	-0.936721	0.00542991
evm.TU.group0.1401	-0.240906	0.0380431
evm.TU.group0.1401	0.367648	0.0169865
evm.TU.group0.1402	0.231958	0.0405292
evm.TU.group0.1409	-0.761354	0.00495692
evm.TU.group0.1409	0.1897	5.1706e-06
evm.TU.group0.1409	0.248079	0.00340637
evm.TU.group0.1412	-0.55179	0.0126696
evm.TU.group0.1422	0.586775	4.43107e-05
evm.TU.group0.1422	0.426133	3.88841e-05
evm.TU.group0.1426	0.291332	0.0331226
evm.TU.group0.1427	0.576048	6.88104e-09
evm.TU.group0.1427	0.609883	0.0390836
evm.TU.group0.1429	-1.03912	5.40871e-22
evm.TU.group0.1429	2.21851	0.000513603
evm.TU.group0.1431	-0.758575	7.4618e-22
evm.TU.group0.1434	0.271471	0.000423568
evm.TU.group0.1438	-0.33403	0.00708047
evm.TU.group0.1438	-0.857821	2.03478e-10
evm.TU.group0.1447	1.11964	2.90797e-07
evm.TU.group0.1448	0.403349	0.047803
evm.TU.group0.1448	0.462689	0.00140488
evm.TU.group0.1451	0.271767	0.000338529
evm.TU.group0.1451	0.20599	5.20262e-07
evm.TU.group0.1451	-0.688375	5.41662e-07
evm.TU.group0.1459	-0.702376	2.30721e-09
evm.TU.group0.1467	-1.72102	1.27873e-05
evm.TU.group0.1482	0.205398	0.00331942
evm.TU.group0.1487	-0.193959	0.00184617
evm.TU.group0.1488	0.335141	1.3301e-07
evm.TU.group0.1494	-0.462944	0.00365104
evm.TU.group0.1495	-0.19838	0.0420959
evm.TU.group0.1500	-0.444061	0.0010295
evm.TU.group0.1506	-0.909645	1.72962e-09
evm.TU.group0.1508	0.201888	1.04038e-05
evm.TU.group0.1519	0.633679	0.00242497
evm.TU.group0.1520	0.346408	0.015862
evm.TU.group0.1529	-0.505518	0.00149908
evm.TU.group0.1534	0.387674	5.37886e-07
evm.TU.group0.1534	-0.594208	9.18916e-09
evm.TU.group0.1536	0.32459	1.41147e-14
evm.TU.group0.1538	0.52006	4.80513e-07
evm.TU.group0.1546	0.923059	0.0383503
evm.TU.group0.1546	0.480069	0.00400764
evm.TU.group0.1549	0.337152	1.12774e-13
evm.TU.group0.1551	-1.65513	0.0491504
evm.TU.group0.1556	-0.693269	5.37899e-08
evm.TU.group0.1557	0.248634	0.0150905
evm.TU.group0.1559	-0.409554	0.00113218
evm.TU.group0.1567	0.736329	8.76615e-05
evm.TU.group0.1573	-0.694703	1.39159e-10
evm.TU.group0.1574	-0.839258	0.00292158
evm.TU.group0.1574	-1.06783	0.0445763
evm.TU.group0.1610	0.398095	0.00190916
evm.TU.group0.1618	-0.657943	0.0406488
evm.TU.group0.1619	-0.572533	0.0153768
evm.TU.group0.1622	0.259516	0.00234958
evm.TU.group0.1626	-0.812806	1.83298e-05
evm.TU.group0.1631	0.311995	1.93548e-05
evm.TU.group0.1638	-0.356767	0.000134892
evm.TU.group0.1642	-0.176365	0.00249061
evm.TU.group0.1645	0.221675	0.00351365
evm.TU.group0.1659	-0.298584	0.00107933
evm.TU.group0.1669	-0.16277	0.0432218
evm.TU.group0.1669	-0.50969	0.000856426
evm.TU.group0.1670	-0.17951	0.000623218
evm.TU.group0.1670	-1.68975	3.70426e-11
evm.TU.group0.1675	0.452849	0.00026437
evm.TU.group0.1675	0.412855	0.00026403
evm.TU.group0.1681	-0.373781	0.0140029
evm.TU.group0.1683	-0.625917	4.62867e-05
evm.TU.group0.1691	-0.325878	9.32277e-05
evm.TU.group0.1691	-0.419898	0.0228019
evm.TU.group0.1691	-1.08812	0.00265044
evm.TU.group0.1723	-0.437192	2.88947e-05
evm.TU.group0.1725	0.257558	3.11072e-07
evm.TU.group0.1731	0.533197	0.00874925
evm.TU.group0.1731	0.579362	0.00854722
evm.TU.group0.1731	1.22803	0.0387989
evm.TU.group0.1736	0.92698	6.20231e-07
evm.TU.group0.1752_evm.TU.group0.1753	-0.887006	0.00202539
evm.TU.group0.1752_evm.TU.group0.1753	-1.09212	0.0416078
evm.TU.group0.1754	0.148259	0.00887062
evm.TU.group0.1761	0.373252	5.98272e-07
evm.TU.group0.1762	-0.605103	0.0121179
evm.TU.group0.1764	-0.272412	0.000408266
evm.TU.group0.1766	0.280166	0.000420406
evm.TU.group0.1766	-0.498281	0.000488539
evm.TU.group0.1772	0.662607	0.0211778
evm.TU.group0.1773	-0.979357	1.31271e-05
evm.TU.group0.1788	-0.284194	0.00238159
evm.TU.group0.1788	-0.354382	0.0029929
evm.TU.group0.1796	-0.69587	4.77732e-07
evm.TU.group0.1796	-0.553691	0.0104273
evm.TU.group0.1801	0.247268	0.00626912
evm.TU.group0.1805	-0.349236	0.02713
evm.TU.group0.1806	-0.43087	0.0293992
evm.TU.group0.1806	0.490669	0.039452
evm.TU.group0.1807	-0.730011	7.05382e-05
evm.TU.group0.1810	0.64642	0.0437814
evm.TU.group0.1814	-0.355675	0.00253274
evm.TU.group0.1814	-0.671285	0.00437806
evm.TU.group0.1823	-0.632451	3.20154e-11
evm.TU.group0.1823	0.183407	0.0304193
evm.TU.group0.1824	0.52174	3.62232e-113
evm.TU.group0.1826	0.52935	1.54652e-54
evm.TU.group0.1826	-0.743322	0.00272169
evm.TU.group0.1830	-0.128691	0.00289147
evm.TU.group0.1834	-0.504488	0.0413166
evm.TU.group0.1835	0.767137	0.00317234
evm.TU.group0.1838	-0.127668	0.0208639
evm.TU.group0.1841	0.434292	0.0133484
evm.TU.group0.1842	-0.640315	0.0459234
evm.TU.group0.1847	-1.53701	0.00714772
evm.TU.group0.1862	0.195356	0.00236006
evm.TU.group0.1871	-0.894021	4.68147e-07
evm.TU.group0.1872	-0.380277	3.4428e-05
evm.TU.group0.1872	-0.664053	4.26289e-07
evm.TU.group0.1874	-0.667373	0.0394593
evm.TU.group0.1883	-0.621306	0.000182454
evm.TU.group0.1884	-0.739059	0.0406463
evm.TU.group0.1886	-0.625432	0.0154517
evm.TU.group0.1888	-0.287863	0.0471846
evm.TU.group0.1888	-2.15594	5.80274e-06
evm.TU.group0.1891	0.571558	0.0298872
evm.TU.group0.1894	-0.562265	0.00836342
evm.TU.group0.1896	0.154672	7.29198e-08
evm.TU.group0.1904	1.146	0.0108392
evm.TU.group0.1917	-1.09587	0.023526
evm.TU.group0.1917	-2.64502	0.00162385
evm.TU.group0.1918	-0.396541	0.00167726
evm.TU.group0.1918	-0.446947	0.0119149
evm.TU.group0.1918	-0.790393	0.00278577
evm.TU.group0.1918	-1.01655	0.00117859
evm.TU.group0.1919	0.349486	9.75874e-05
evm.TU.group0.1933_evm.TU.group0.1934_evm.TU.group0.1935_evm.TU.group0.1936	-0.522481	0.000863853
evm.TU.group0.1933_evm.TU.group0.1934_evm.TU.group0.1935_evm.TU.group0.1936	-0.726792	0.000177555
evm.TU.group0.1933_evm.TU.group0.1934_evm.TU.group0.1935_evm.TU.group0.1936	-0.466735	8.34891e-07
evm.TU.group0.1947	-0.544651	2.08994e-05
evm.TU.group0.1947	-0.653075	0.0332994
evm.TU.group0.1947	0.430738	0.000246163
evm.TU.group0.1956	0.171422	0.0121078
evm.TU.group0.1958	-0.410838	1.58367e-05
evm.TU.group0.1960	-0.953061	2.6469e-08
evm.TU.group0.1960	-1.17167	0.0120418
evm.TU.group0.1976	0.516454	0.00361203
evm.TU.group0.1992	-0.76017	2.28759e-05
evm.TU.group0.1992	-1.0613	0.00382745
evm.TU.group0.1996	-1.32869	0.000214805
evm.TU.group0.1996	-2.08816	1.53589e-05
evm.TU.group0.1997	0.35082	5.07813e-05
evm.TU.group0.1997	0.371965	5.59783e-06
evm.TU.group0.2004	-0.307274	0.000226968
evm.TU.group0.2007	-0.431263	0.000935321
evm.TU.group0.2008	-0.484802	0.0349702
evm.TU.group0.2012	0.411827	1.44645e-06
evm.TU.group0.2013	0.107278	0.000378173
evm.TU.group0.2021	0.334578	5.44479e-09
evm.TU.group0.2026	-0.18646	0.0169556
evm.TU.group0.2026	-0.756221	0.00153725
evm.TU.group0.2027	-1.03868	1.48488e-80
evm.TU.group0.2029	-0.67611	0.000163009
evm.TU.group0.2029	-0.65031	7.70942e-07
evm.TU.group0.2029	-0.843086	9.8906e-14
evm.TU.group0.2034	-1.62899	0.000190305
evm.TU.group0.2035	-0.733871	1.18015e-25
evm.TU.group0.2036	0.235069	0.000862457
evm.TU.group0.2036	-0.295445	0.0212188
evm.TU.group0.2048	-0.588301	5.64098e-62
evm.TU.group0.2068	-0.140307	1.30361e-05
evm.TU.group0.2069	-0.82228	0.00033956
evm.TU.group0.2069	0.644269	0.0114784
evm.TU.group0.2081	-1.09475	2.66283e-05
evm.TU.group0.2088	-1.11536	0.011741
evm.TU.group0.2093	0.492701	1.37133e-13
evm.TU.group0.2093	0.405301	0.0441526
evm.TU.group0.2094	-0.846222	3.76864e-14
evm.TU.group0.2094	-1.59956	5.11627e-07
evm.TU.group0.2094	-0.503072	0.00238862
evm.TU.group0.2095	-0.716261	6.29374e-08
evm.TU.group0.2095	-0.380678	0.0312746
evm.TU.group0.2096	-0.707506	3.86999e-10
evm.TU.group0.2097	0.777752	0.0135298
evm.TU.group0.2100	0.219971	0.00369232
evm.TU.group0.2103	-1.51144	0.0493796
evm.TU.group0.2103	1.71015	0.00257981
evm.TU.group0.2110	0.777568	0.0380019
evm.TU.group0.2112	-0.718965	4.18423e-06
evm.TU.group0.2116	-1.10801	1.94006e-12
evm.TU.group0.2117	-1.19832	0.000661537
evm.TU.group0.2117	-1.04479	0.0270331
evm.TU.group0.2119	-0.849015	2.2877e-05
evm.TU.group0.2126	-0.311372	0.00037185
evm.TU.group0.2128	0.230886	0.0432306
evm.TU.group0.2137	-0.50698	6.30105e-06
evm.TU.group0.2140	-1.60947	0.00175427
evm.TU.group0.2147	0.432144	0.000459218
evm.TU.group0.2147	-1.1004	4.41845e-06
evm.TU.group0.2150	-0.468185	0.04053
evm.TU.group0.2150	-0.707883	0.00449605
evm.TU.group0.2150	-1.52872	0.00527189
evm.TU.group0.2153	-1.56446	8.29677e-05
evm.TU.group0.2156	-1.93217	9.54266e-07
evm.TU.group0.2161	-0.19948	3.74628e-05
evm.TU.group0.2163	-0.805832	1.04851e-08
evm.TU.group0.2164	-0.540555	0.00641618
evm.TU.group0.2164	0.285497	1.59945e-13
evm.TU.group0.2174	-0.798825	0.00279731
evm.TU.group0.2179	-0.445846	7.56653e-06
evm.TU.group0.2196	-0.378782	0.0335689
evm.TU.group0.2200	-0.439446	0.0358037
evm.TU.group0.2201	-0.587403	0.00391477
evm.TU.group0.2201	-0.769615	0.00690668
evm.TU.group0.2210	-0.524677	1.5756e-06
evm.TU.group0.2210	-0.298274	0.0175162
evm.TU.group0.2210	-0.592019	0.00115372
evm.TU.group0.2212	-0.392204	9.42699e-05
evm.TU.group0.2214	0.325499	0.0102756
evm.TU.group0.2218	-1.31758	9.50716e-09
evm.TU.group0.2220	0.852292	5.37532e-15
evm.TU.group0.2234	0.361807	1.91937e-05
evm.TU.group0.2237	-0.0886788	0.000881769
evm.TU.group0.2279	-0.650127	8.5601e-06
evm.TU.group0.2292	0.236458	0.0101055
evm.TU.group0.2292	0.242843	0.0483233
evm.TU.group0.2301	-0.431862	0.00209377
evm.TU.group0.2310	-0.572898	0.00310904
evm.TU.group0.2312	0.672929	6.42928e-19
evm.TU.group0.2312	0.37364	4.33421e-05
evm.TU.group0.2326	-2.56157	0.00807876
evm.TU.group0.2333	-0.550947	9.37661e-07
evm.TU.group0.2333	-0.490411	0.0168207
evm.TU.group0.2337	-1.0983	7.13771e-09
evm.TU.group0.2337	0.540611	2.88076e-15
evm.TU.group0.2338	-0.588207	1.48418e-08
evm.TU.group0.2370	0.389547	0.00201923
evm.TU.group0.2377	-0.212251	0.0414213
evm.TU.group0.2386	-0.414246	0.00528009
evm.TU.group0.2386	-0.53249	0.00347323
evm.TU.group0.2406	0.313342	0.0381055
evm.TU.group0.2406	-0.653686	8.78965e-05
evm.TU.group0.2408	-1.00147	0.016283
evm.TU.group0.2421	0.0608418	0.000404144
evm.TU.group0.2421	0.168043	2.57241e-12
evm.TU.group0.2436	-0.357711	0.0165187
evm.TU.group10.2	0.218941	0.00353887
evm.TU.group10.5	0.323545	8.13425e-05
evm.TU.group10.18	-0.580293	3.3989e-06
evm.TU.group10.18	0.445438	0.000272308
evm.TU.group10.26	0.033024	0.0184719
evm.TU.group10.27	-0.728189	0.014608
evm.TU.group10.35	0.812602	0.00488594
evm.TU.group10.35	-0.586806	0.00272551
evm.TU.group10.42	1.40486	0.0010496
evm.TU.group10.51	1.65784	0.00892517
evm.TU.group10.73	-1.04824	0.000157604
evm.TU.group10.73	-0.414201	0.0361137
evm.TU.group10.73	-0.642876	0.00385573
evm.TU.group10.81	0.21244	2.14303e-05
evm.TU.group10.85	-0.513767	0.00151766
evm.TU.group10.87	-0.552839	0.00251051
evm.TU.group10.87	0.353657	3.57156e-47
evm.TU.group10.90	-0.158258	0.0182994
evm.TU.group10.103	-1.31541	0.00483892
evm.TU.group10.106	0.832135	0.0254442
evm.TU.group10.109	-1.01016	0.000168064
evm.TU.group10.112	-0.134975	0.027628
evm.TU.group10.112	-0.418213	7.85674e-09
evm.TU.group10.113	-1.0039	0.0266132
evm.TU.group10.119	-1.28227	4.22127e-36
evm.TU.group10.124	-0.321227	7.84087e-11
evm.TU.group10.127	-0.309629	0.043104
evm.TU.group10.132	-0.800529	0.0118722
evm.TU.group10.132	0.243521	0.00379266
evm.TU.group10.135	0.397664	0.0147386
evm.TU.group10.139	-0.16117	0.00364874
evm.TU.group10.143	-0.46971	0.00140844
evm.TU.group10.147	-0.286871	2.67838e-07
evm.TU.group10.156	-1.69102	9.11041e-05
evm.TU.group10.159	-1.59306	5.40305e-05
evm.TU.group10.160	0.36785	0.00221484
evm.TU.group10.170	0.362091	0.000821439
evm.TU.group10.171	1.00578	0.000761312
evm.TU.group10.172	-0.721573	0.00536431
evm.TU.group10.175	-0.511031	0.00794456
evm.TU.group10.178	-0.644623	0.0336267
evm.TU.group10.178	-0.478235	0.0177547
evm.TU.group10.182	-0.543488	0.0374937
evm.TU.group10.184	0.534369	0.0410694
evm.TU.group10.191	-0.956687	1.45803e-12
evm.TU.group10.191	0.42598	3.45382e-37
evm.TU.group10.217	-0.357188	4.32822e-05
evm.TU.group10.217	0.418507	5.67681e-18
evm.TU.group10.220	-1.70151	0.0002922
evm.TU.group10.222	-2.90735	0.010516
evm.TU.group10.223	0.181813	0.000662681
evm.TU.group10.229	-0.422575	0.000385768
evm.TU.group10.233	0.560755	0.0181012
evm.TU.group10.241	-0.221539	3.62469e-05
evm.TU.group10.241	-0.590589	3.2863e-21
evm.TU.group10.241	0.22003	8.25886e-19
evm.TU.group10.242	-3.30065	0.000122538
evm.TU.group10.245	0.704311	1.85309e-08
evm.TU.group10.246	0.45681	0.00585862
evm.TU.group10.252	-0.225646	0.00343322
evm.TU.group10.262	1.02886	0.0109001
evm.TU.group10.263	-1.44911	8.63382e-05
evm.TU.group10.263	0.389547	0.00207063
evm.TU.group10.263	-0.310227	0.00296523
evm.TU.group10.265	-0.423082	0.015938
evm.TU.group10.271	-0.803154	0.00974028
evm.TU.group10.278	1.65241	0.0111349
evm.TU.group10.279	-0.846464	4.81854e-05
evm.TU.group10.280	-0.968437	0.0346184
evm.TU.group10.283	1.58111	1.26263e-05
evm.TU.group10.285	0.451509	0.00520305
evm.TU.group10.288	0.435003	0.00184154
evm.TU.group10.296	0.226057	4.3109e-17
evm.TU.group10.297	1.19969	8.19114e-11
evm.TU.group10.298	-1.32194	0.00259204
evm.TU.group10.298	0.105658	0.0340209
evm.TU.group10.304	-0.769691	0.000158427
evm.TU.group10.305	0.362627	0.00057699
evm.TU.group10.308	-0.743139	0.0251965
evm.TU.group10.308	0.60059	8.21507e-13
evm.TU.group10.311	-0.687828	1.04999e-06
evm.TU.group10.313	-1.10797	0.0178752
evm.TU.group10.322	-1.37723	0.00045031
evm.TU.group10.323	0.497057	0.00107379
evm.TU.group10.324	-1.86649	0.000628907
evm.TU.group10.334	-0.43404	0.00111325
evm.TU.group10.336	-1.25564	3.19556e-07
evm.TU.group10.337	-0.725581	0.0195055
evm.TU.group10.337	-0.620781	2.23076e-05
evm.TU.group10.339	-0.783411	0.000164461
evm.TU.group10.346	0.410477	3.68482e-17
evm.TU.group10.348	-1.07842	0.0059114
evm.TU.group10.348	-0.921795	2.01326e-05
evm.TU.group10.348	-0.431289	0.00973741
evm.TU.group10.355	1.75725	5.91351e-06
evm.TU.group10.355	1.50252	3.84415e-06
evm.TU.group10.363	-0.417183	0.012897
evm.TU.group10.363	0.0535086	0.0235628
evm.TU.group10.372	-0.311695	6.60465e-05
evm.TU.group10.377	0.246072	5.95809e-06
evm.TU.group10.379	1.4025	0.00772874
evm.TU.group10.381	-0.91131	0.0078691
evm.TU.group10.385	-0.454659	0.00203017
evm.TU.group10.403	-0.348991	0.0233724
evm.TU.group10.409	-0.565674	0.0146637
evm.TU.group10.417	0.729201	0.0131616
evm.TU.group10.418	-0.685943	0.000107536
evm.TU.group10.420	-0.258952	0.00152165
evm.TU.group10.434	0.278723	0.0452563
evm.TU.group10.436	0.285421	1.78584e-18
evm.TU.group10.437	0.365092	7.08101e-09
evm.TU.group10.440	-1.36367	0.000750718
evm.TU.group10.461	0.644067	0.00267422
evm.TU.group10.461	0.715685	4.86219e-11
evm.TU.group10.464	0.306614	2.72136e-12
evm.TU.group10.464	-0.877702	0.0108742
evm.TU.group10.467	0.343659	0.0119835
evm.TU.group10.473	-0.890808	0.0139193
evm.TU.group10.475	-0.315524	2.13555e-05
evm.TU.group10.480	-1.6299	0.00200963
evm.TU.group10.480	-0.793387	0.0236321
evm.TU.group10.491	-0.978593	0.000101506
evm.TU.group10.513	-2.06077	0.00171577
evm.TU.group10.518	-0.730294	0.0383341
evm.TU.group10.588	-0.431517	0.000846272
evm.TU.group10.592	-0.602291	2.02563e-07
evm.TU.group10.592	-1.48372	4.58651e-21
evm.TU.group10.604	0.428982	1.00847e-15
evm.TU.group10.645	0.228611	0.00608601
evm.TU.group10.653	0.250753	3.45658e-14
evm.TU.group10.659	0.646214	0.00362491
evm.TU.group10.662	-0.740482	0.00022396
evm.TU.group10.662	0.32971	8.79098e-05
evm.TU.group10.676	-0.796963	0.000664401
evm.TU.group10.676	-0.963492	6.38898e-06
evm.TU.group10.676	-0.253545	0.00158895
evm.TU.group10.685	-2.98943	0.00108612
evm.TU.group10.690	-0.773335	2.48589e-05
evm.TU.group10.690	0.165668	0.00712734
evm.TU.group10.696	-0.631238	0.00150649
evm.TU.group10.696	-0.631431	9.70485e-06
evm.TU.group10.696	-0.294721	0.000107107
evm.TU.group10.708	-0.551448	8.86803e-05
evm.TU.group10.757	-0.233061	0.000156995
evm.TU.group10.765	0.127219	2.93044e-05
evm.TU.group10.776	-0.910897	0.00120823
evm.TU.group10.776	-0.471741	0.0164125
evm.TU.group10.776	-0.489789	3.77335e-05
evm.TU.group10.776	-0.767246	6.47758e-10
evm.TU.group10.787	-0.355325	0.0156241
evm.TU.group10.789	-0.606252	0.0021805
evm.TU.group10.798	0.418503	2.39915e-28
evm.TU.group10.812	0.591089	0.000956317
evm.TU.group10.822	0.32002	0.0345408
evm.TU.group10.838	-1.34633	0.000274344
evm.TU.group10.842	-0.479169	0.0332872
evm.TU.group10.845	1.01375	2.03272e-07
evm.TU.group10.848	0.28197	2.86108e-06
evm.TU.group10.853	-0.646952	0.0416663
evm.TU.group10.857	0.789487	2.68325e-06
evm.TU.group10.880	-0.559624	8.35334e-06
evm.TU.group10.880	-0.201303	0.000540517
evm.TU.group10.880	-0.321539	4.39807e-14
evm.TU.group10.883	-0.222958	0.000641383
evm.TU.group10.888	-0.511516	1.12607e-05
evm.TU.group10.888	-0.384642	0.00468928
evm.TU.group10.898	-0.671209	0.00152773
evm.TU.group10.898	-0.735783	7.83388e-06
evm.TU.group10.898	-0.332371	0.00030478
evm.TU.group10.910	-0.885652	0.0421871
evm.TU.group10.910	0.791965	0.0044514
evm.TU.group10.920	-0.694339	0.042393
evm.TU.group10.920	-1.70141	7.78028e-07
evm.TU.group10.920	-0.284869	0.0247009
evm.TU.group10.926	0.393775	0.0125213
evm.TU.group10.926	-0.703944	0.00219728
evm.TU.group10.926	-0.877759	0.000110529
evm.TU.group10.926	-0.754234	7.46851e-08
evm.TU.group10.931	-0.144123	1.50605e-31
evm.TU.group10.931	0.344726	5.09134e-79
evm.TU.group10.14	0.848605	0.0209969
evm.TU.group10.21	0.452521	0.0058977
evm.TU.group10.23	-0.19195	0.00922047
evm.TU.group10.23	-0.275427	0.0302776
evm.TU.group10.23	-0.506663	1.51563e-10
evm.TU.group10.23	-0.478162	0.0293737
evm.TU.group10.24	0.499625	5.40725e-06
evm.TU.group10.28	0.331674	0.00235873
evm.TU.group10.38	-0.169741	1.89906e-07
evm.TU.group10.38	0.309258	3.2256e-47
evm.TU.group10.40	-0.753702	1.70455e-13
evm.TU.group10.40	-0.879251	8.87502e-11
evm.TU.group10.40	-0.328203	0.000125591
evm.TU.group10.44	-1.52734	0.00146474
evm.TU.group10.45	0.353946	3.35589e-08
evm.TU.group10.52	0.2129	0.00812189
evm.TU.group10.53	-1.37642	0.000291035
evm.TU.group10.61	0.0704571	0.0152144
evm.TU.group10.61	0.114739	0.000271384
evm.TU.group10.61	0.15665	4.20151e-07
evm.TU.group10.74	-0.550085	4.34958e-05
evm.TU.group10.86	-1.6894	0.00110716
evm.TU.group10.88	-2.9344	9.27803e-05
evm.TU.group10.88	0.284276	0.000344094
evm.TU.group10.88	-0.573611	7.80328e-06
evm.TU.group10.94	-0.510729	8.1332e-08
evm.TU.group10.94	0.449912	2.4262e-16
evm.TU.group10.94	-0.259921	3.9343e-05
evm.TU.group10.95	0.264763	3.99735e-11
evm.TU.group10.95	-0.446829	1.42968e-31
evm.TU.group10.97	-0.40625	3.72628e-08
evm.TU.group10.105	-0.478147	0.0496267
evm.TU.group10.105	-0.472329	0.00640203
evm.TU.group10.110	-0.462832	0.0193178
evm.TU.group10.120	-0.798019	0.000860311
evm.TU.group10.140	0.165794	0.0147978
evm.TU.group10.140	0.222532	0.0161034
evm.TU.group10.141	-0.343661	7.91516e-15
evm.TU.group10.141	0.359473	4.64905e-21
evm.TU.group10.142	-0.241531	0.000114054
evm.TU.group10.142	0.147894	0.000323155
evm.TU.group10.145	-0.690544	1.93983e-28
evm.TU.group10.149	-0.356635	2.50334e-23
evm.TU.group10.149	-0.207372	6.57414e-09
evm.TU.group10.151	-0.467154	0.000210258
evm.TU.group10.162_evm.TU.group10.163	-1.10487	3.34699e-15
evm.TU.group10.164	-0.529605	3.68025e-05
evm.TU.group10.174	-2.07462	0.00117505
evm.TU.group10.186	1.21149	0.000422895
evm.TU.group10.186	0.999138	0.0383902
evm.TU.group10.187_evm.TU.group10.188	-0.977456	0.000361057
evm.TU.group10.189	-0.0815018	0.00786447
evm.TU.group10.189	-0.476802	7.13107e-11
evm.TU.group10.189	-0.775047	1.84001e-05
evm.TU.group10.193	-3.39191	0.0100999
evm.TU.group10.199	0.445655	6.87377e-07
evm.TU.group10.203	0.427482	0.00061928
evm.TU.group10.206	0.622695	1.52396e-15
evm.TU.group10.209	-0.775096	0.041763
evm.TU.group10.213	-0.234623	1.10085e-08
evm.TU.group10.219	-0.461144	3.96158e-10
evm.TU.group10.226	0.619523	0.00414879
evm.TU.group10.234	0.32909	5.36017e-06
evm.TU.group10.235	0.181375	0.0117386
evm.TU.group10.236	0.316695	0.00098665
evm.TU.group10.237	-0.285101	6.23905e-06
evm.TU.group10.237	-0.885582	2.67279e-11
evm.TU.group10.239	-0.263457	0.000530553
evm.TU.group10.249	-0.215763	0.0460881
evm.TU.group10.290	0.4071	0.0242716
evm.TU.group10.291	0.623816	0.00122267
evm.TU.group10.299	-0.275017	0.0313591
evm.TU.group10.301	-0.315064	3.5523e-05
evm.TU.group10.301	-1.61805	2.23715e-06
evm.TU.group10.315	-0.408684	0.0121949
evm.TU.group10.315	-0.568682	4.21884e-05
evm.TU.group10.315	-0.691832	0.000660303
evm.TU.group10.320	-1.16904	8.11511e-05
evm.TU.group10.321	0.344642	0.000966929
evm.TU.group10.321	-1.00324	0.000450206
evm.TU.group10.331	-0.199969	0.0319413
evm.TU.group10.331	-0.654004	2.91668e-15
evm.TU.group10.332	0.650574	0.000648611
evm.TU.group10.341	0.421403	1.88848e-07
evm.TU.group10.342	0.532423	2.03416e-07
evm.TU.group10.342	0.374313	8.2023e-05
evm.TU.group10.342	-0.757433	0.000560989
evm.TU.group10.347	-0.426011	1.20637e-05
evm.TU.group10.361	-0.49388	0.0297927
evm.TU.group10.367	0.640732	1.99275e-11
evm.TU.group10.370	0.339337	0.00295951
evm.TU.group10.373	-0.224462	0.0222241
evm.TU.group10.380	0.192273	0.0492446
evm.TU.group10.386	0.399854	2.60421e-05
evm.TU.group10.387	0.164678	0.0225164
evm.TU.group10.388	0.25782	0.0443185
evm.TU.group10.393	-0.625635	0.00104114
evm.TU.group10.393	-0.507598	5.08936e-05
evm.TU.group10.395	-0.78402	0.00183329
evm.TU.group10.408	-0.240859	0.048069
evm.TU.group10.419	-0.399659	0.00125429
evm.TU.group10.433	-0.382961	0.00957038
evm.TU.group10.433	-1.26936	0.000229869
evm.TU.group10.435	-0.244697	0.0340677
evm.TU.group10.435	-0.23855	0.0332148
evm.TU.group10.459	-0.863217	1.74015e-05
evm.TU.group10.459	-0.332479	0.0241221
evm.TU.group10.468	-1.01628	0.00140141
evm.TU.group10.468	1.03347	0.00312944
evm.TU.group10.474	-0.962818	4.86902e-13
evm.TU.group10.481	-1.31925	0.0151185
evm.TU.group10.493	0.273469	6.87324e-11
evm.TU.group10.493	-0.295248	2.45452e-07
evm.TU.group10.498	-0.619423	0.00235929
evm.TU.group10.509	-0.405214	0.00253324
evm.TU.group10.511	-0.258438	0.00695219
evm.TU.group10.514	-1.01509	4.49264e-07
evm.TU.group10.525	-0.283681	1.34152e-09
evm.TU.group10.533	-0.261217	0.00242677
evm.TU.group10.543	-0.426486	0.0221311
evm.TU.group10.559	-0.301616	0.0484846
evm.TU.group10.574	-0.432248	0.00758036
evm.TU.group10.576	0.154637	0.0199489
evm.TU.group10.589	0.352103	0.00011102
evm.TU.group10.593	-0.495197	0.0295166
evm.TU.group10.606	0.413546	2.30617e-05
evm.TU.group10.621	-0.401839	0.0105305
evm.TU.group10.627	0.625868	0.000651803
evm.TU.group10.633	0.618213	0.00023421
evm.TU.group10.637	0.902617	1.40536e-11
evm.TU.group10.637	0.736265	5.0124e-05
evm.TU.group10.671	-0.703115	1.25596e-08
evm.TU.group10.672	-0.727996	0.0357322
evm.TU.group10.679	0.320386	0.0279672
evm.TU.group10.684	-0.624718	0.00993178
evm.TU.group10.688	-0.457691	0.0344321
evm.TU.group10.691	0.272735	2.45967e-06
evm.TU.group10.691	-0.370232	0.0250744
evm.TU.group10.691	-0.715514	0.000178652
evm.TU.group10.693	0.742708	0.0265581
evm.TU.group10.735	-0.363497	0.00773049
evm.TU.group10.750	-0.583745	0.0162472
evm.TU.group10.767	-0.417886	0.00106109
evm.TU.group10.795	-0.538315	6.22522e-07
evm.TU.group10.795	0.235364	0.0132469
evm.TU.group10.795	-0.385619	0.000242622
evm.TU.group10.796	-1.79971	0.0270244
evm.TU.group10.797	0.385129	2.1506e-15
evm.TU.group10.797	-0.885664	4.45339e-19
evm.TU.group10.799	-0.630867	0.0343125
evm.TU.group10.802	-0.417203	0.0119547
evm.TU.group10.823	-0.421446	0.00026988
evm.TU.group10.823	-0.490204	0.0042439
evm.TU.group10.835	-1.25382	2.93768e-07
evm.TU.group10.837	-1.28102	2.37731e-10
evm.TU.group10.837	-1.15008	8.52052e-14
evm.TU.group10.840	-0.219134	0.0213127
evm.TU.group10.844	-0.495329	4.3519e-06
evm.TU.group10.858	-0.564501	0.0010549
evm.TU.group10.866	0.349713	0.0102264
evm.TU.group10.869	-1.24477	0.00943945
evm.TU.group10.877	-0.661429	2.56401e-10
evm.TU.group10.877	-0.414023	5.79563e-06
evm.TU.group10.908	0.322634	0.00838395
evm.TU.group10.908	0.407281	0.000492226
evm.TU.group10.916	0.471852	2.41962e-05
evm.TU.group10.917	1.26588	0.0101291
evm.TU.group11.8	-0.524746	0.00156302
evm.TU.group11.17	-0.349483	0.0121146
evm.TU.group11.17	0.495428	1.8803e-06
evm.TU.group11.23	-0.554554	0.000549354
evm.TU.group11.23	-0.46943	2.72151e-07
evm.TU.group11.34	-0.949947	2.54685e-05
evm.TU.group11.54	-0.362456	0.000194377
evm.TU.group11.57	-0.399793	0.0205833
evm.TU.group11.57	-0.472856	0.00102371
evm.TU.group11.58	-1.74809	8.07147e-10
evm.TU.group11.78	0.123265	0.00895493
evm.TU.group11.80	-0.495769	1.16506e-14
evm.TU.group11.85	0.332451	5.87907e-06
evm.TU.group11.88	-0.385112	1.58725e-05
evm.TU.group11.88	0.146982	0.0310965
evm.TU.group11.91	-1.1928	5.48733e-09
evm.TU.group11.91	0.43193	0.0391388
evm.TU.group11.91	-0.624722	7.05539e-05
evm.TU.group11.99	-0.647562	0.0070905
evm.TU.group11.100	-0.304751	9.95629e-10
evm.TU.group11.100	-0.676049	4.52847e-20
evm.TU.group11.102	0.29699	5.51048e-05
evm.TU.group11.106	-0.46902	0.00648344
evm.TU.group11.108	-0.588645	0.000105556
evm.TU.group11.108	0.223286	0.0212928
evm.TU.group11.114	0.791446	0.00103696
evm.TU.group11.126	-0.467265	0.0113554
evm.TU.group11.157	-1.20794	0.00487473
evm.TU.group11.158	-0.74315	8.96049e-05
evm.TU.group11.161	-2.13136	0.00425025
evm.TU.group11.167	0.464917	0.0126183
evm.TU.group11.167	0.699826	0.000153055
evm.TU.group11.168	1.0355	0.0177641
evm.TU.group11.169	0.472629	2.61072e-151
evm.TU.group11.173	0.175142	3.55367e-11
evm.TU.group11.177	-0.873204	0.0192987
evm.TU.group11.177	-0.493526	0.00482848
evm.TU.group11.179	0.253025	2.51829e-14
evm.TU.group11.189	-1.57577	0.0224434
evm.TU.group11.202	-1.00068	0.00135251
evm.TU.group11.210	-1.29939	1.06722e-06
evm.TU.group11.213	-0.725141	0.00122278
evm.TU.group11.213	-0.265538	0.00552914
evm.TU.group11.216_evm.TU.group11.217	0.234784	0.0099724
evm.TU.group11.229	-0.737771	2.88815e-05
evm.TU.group11.249	-0.507589	0.0320005
evm.TU.group11.249	0.481234	2.16067e-12
evm.TU.group11.260	1.55522	1.62211e-06
evm.TU.group11.265	-0.982351	0.0498112
evm.TU.group11.273	0.283982	0.017474
evm.TU.group11.279	-0.759559	0.000639036
evm.TU.group11.299_evm.TU.group11.300	-0.497527	0.0111045
evm.TU.group11.299_evm.TU.group11.300	-0.505468	0.00641829
evm.TU.group11.299_evm.TU.group11.300	0.414191	4.76514e-06
evm.TU.group11.299_evm.TU.group11.300	0.308811	4.2683e-06
evm.TU.group11.299_evm.TU.group11.300	0.277331	1.43996e-05
evm.TU.group11.313	0.607291	0.00699355
evm.TU.group11.313	0.20519	0.000873753
evm.TU.group11.316	-0.168116	0.00527819
evm.TU.group11.316	-0.0979041	0.0150222
evm.TU.group11.339	-0.859247	0.000248198
evm.TU.group11.339	-0.675709	1.2073e-08
evm.TU.group11.342	-0.444065	0.00351298
evm.TU.group11.342	-0.452067	0.000271975
evm.TU.group11.342	-0.423605	7.64528e-05
evm.TU.group11.342	-0.39733	0.000570509
evm.TU.group11.360	1.54572	0.00172687
evm.TU.group11.374	-0.440405	0.00207388
evm.TU.group11.399	-0.432186	0.00284434
evm.TU.group11.411	2.33453	1.04541e-13
evm.TU.group11.411	-0.889117	2.74785e-07
evm.TU.group11.439	-1.09609	0.00422159
evm.TU.group11.439	-0.507488	0.0377069
evm.TU.group11.451	2.52726	0.00106677
evm.TU.group11.491	-0.939387	8.11801e-05
evm.TU.group11.491	-0.893155	1.74651e-06
evm.TU.group11.491	0.202458	0.00404006
evm.TU.group11.498	0.358991	0.0496037
evm.TU.group11.503	1.03043	0.0386502
evm.TU.group11.513	-0.715047	0.0144689
evm.TU.group11.513	-0.754291	0.0280626
evm.TU.group11.523	-0.432602	8.04881e-07
evm.TU.group11.525	-0.811771	0.0118067
evm.TU.group11.525	-0.730822	0.0336779
evm.TU.group11.539	-0.589114	0.000877049
evm.TU.group11.539	0.373221	0.012605
evm.TU.group11.542	-0.286178	0.0125986
evm.TU.group11.548	1.71256	0.00129635
evm.TU.group11.552	-0.816077	3.17393e-06
evm.TU.group11.577	-0.744598	0.0130216
evm.TU.group11.586	-0.547949	0.0234684
evm.TU.group11.588	0.124967	0.016824
evm.TU.group11.596	0.361532	3.93426e-10
evm.TU.group11.609	-0.273232	0.0468783
evm.TU.group11.609	0.281789	3.29782e-07
evm.TU.group11.611	-0.226305	0.038993
evm.TU.group11.613	-0.871278	0.0343218
evm.TU.group11.637	1.33392	0.0187069
evm.TU.group11.640	-0.138181	0.0269449
evm.TU.group11.648	-1.50207	0.0439801
evm.TU.group11.662	-0.515739	5.51857e-10
evm.TU.group11.664	-0.586111	0.000583894
evm.TU.group11.669	0.892596	8.7798e-12
evm.TU.group11.669	0.551082	4.31522e-07
evm.TU.group11.670	-0.383528	0.0372165
evm.TU.group11.670	0.375577	8.49235e-11
evm.TU.group11.672	0.44595	1.47117e-12
evm.TU.group11.673	-0.583994	0.00158174
evm.TU.group11.673	-0.497428	0.0113503
evm.TU.group11.674	-0.404635	0.0100819
evm.TU.group11.689	-0.745416	8.20694e-05
evm.TU.group11.704	-1.42133	0.0452307
evm.TU.group11.723	0.338597	0.0129061
evm.TU.group11.731	-0.785786	0.00413025
evm.TU.group11.741	-1.51602	7.008e-05
evm.TU.group11.759	-0.152802	0.0398898
evm.TU.group11.760	-0.741167	0.00382176
evm.TU.group11.760	-0.252948	0.0316018
evm.TU.group11.761	-0.332635	0.0361524
evm.TU.group11.766	-1.19983	0.0241932
evm.TU.group11.768	0.910817	1.6276e-17
evm.TU.group11.770	2.09021	0.0140272
evm.TU.group11.781	-0.756319	0.00228467
evm.TU.group11.788	-0.646084	0.00207141
evm.TU.group11.797	-0.570039	1.9122e-12
evm.TU.group11.804	0.36276	1.56045e-18
evm.TU.group11.804	-0.615255	4.97355e-08
evm.TU.group11.810	-0.596612	0.00192175
evm.TU.group11.811	-0.556947	7.26418e-05
evm.TU.group11.823	-1.33656	0.000389657
evm.TU.group11.823	-0.699613	2.2808e-29
evm.TU.group11.825	-1.09206	7.00881e-18
evm.TU.group11.826	-0.24104	7.48975e-09
evm.TU.group11.831	0.170443	0.00524048
evm.TU.group11.832	0.695624	7.8978e-10
evm.TU.group11.833	0.555204	0.00639521
evm.TU.group11.833	0.742394	2.17063e-05
evm.TU.group11.834	0.424978	7.63634e-13
evm.TU.group11.838	-0.210816	0.00144275
evm.TU.group11.839	0.626574	4.82953e-08
evm.TU.group11.840	-0.65775	0.000398627
evm.TU.group11.841	0.148459	0.00898842
evm.TU.group11.844	-0.220217	0.020536
evm.TU.group11.846	0.824601	0.0052144
evm.TU.group11.846	0.654487	0.0250896
evm.TU.group11.856	-0.606157	0.0184026
evm.TU.group11.857	0.612849	3.98346e-133
evm.TU.group11.860	-0.607391	3.29519e-10
evm.TU.group11.861	0.393612	3.007e-240
evm.TU.group11.861	0.244747	3.08865e-103
evm.TU.group11.863	-1.02655	7.91995e-06
evm.TU.group11.863	-0.583528	4.72092e-12
evm.TU.group11.863	0.312765	4.55738e-18
evm.TU.group11.869	-0.331186	0.0104791
evm.TU.group11.869	-0.563059	7.11051e-08
evm.TU.group11.870	-0.616777	0.0360723
evm.TU.group11.870	-0.664643	3.591e-05
evm.TU.group11.870	-0.82665	1.50463e-05
evm.TU.group11.879	0.811741	0.0373542
evm.TU.group11.880	-1.05583	0.000367634
evm.TU.group11.881	-0.770213	0.0186788
evm.TU.group11.884	-0.414903	1.32589e-15
evm.TU.group11.885	-0.790441	0.0161863
evm.TU.group11.891	1.86035	3.64711e-103
evm.TU.group11.895	1.36463	1.44502e-07
evm.TU.group11.901	-1.20547	0.0344755
evm.TU.group11.910	0.276327	1.95253e-05
evm.TU.group11.915	-0.599194	0.0210041
evm.TU.group11.918	-0.983819	1.48208e-11
evm.TU.group11.922	0.477382	7.97961e-07
evm.TU.group11.922	-0.747251	0.00267378
evm.TU.group11.929	0.545096	3.86387e-09
evm.TU.group11.930	0.153569	2.1593e-05
evm.TU.group11.931	0.995981	5.51444e-27
evm.TU.group11.935	-1.10229	0.0127038
evm.TU.group11.945	-0.423672	0.0460035
evm.TU.group11.947	-2.18241	0.000830982
evm.TU.group11.949	-0.286759	0.00715727
evm.TU.group11.950	0.627321	0.016377
evm.TU.group11.950	-0.526854	3.38052e-05
evm.TU.group11.950	-0.393485	0.0121439
evm.TU.group11.952	-1.94807	0.0138372
evm.TU.group11.954	-0.780172	0.0194696
evm.TU.group11.964	-1.14761	0.00018486
evm.TU.group11.964	-0.707285	0.000394631
evm.TU.group11.967	-0.235432	0.00527484
evm.TU.group11.971	0.450118	0.0179728
evm.TU.group11.972	0.256609	1.68832e-06
evm.TU.group11.978	-0.680643	2.31081e-09
evm.TU.group11.980	-2.45823	0.00194658
evm.TU.group11.980	-2.79442	0.000165275
evm.TU.group11.986	-0.688677	0.0147065
evm.TU.group11.992	0.408045	0.00847464
evm.TU.group11.992	1.20557	0.0224204
evm.TU.group11.995	-0.371431	0.0366687
evm.TU.group11.1011	-1.84035	0.00559566
evm.TU.group11.1017	-0.571682	0.0166664
evm.TU.group11.1018	0.502498	0.0188135
evm.TU.group11.1044	-1.35024	0.0462761
evm.TU.group11.1044	-0.517825	0.0150971
evm.TU.group11.1049	-0.661402	1.65896e-18
evm.TU.group11.1060	-1.68992	0.0121953
evm.TU.group11.1065	-0.0942259	0.0194552
evm.TU.group11.1083	-0.416567	0.000786479
evm.TU.group11.1097	-0.620764	0.00568952
evm.TU.group11.1103	-0.82998	4.65092e-05
evm.TU.group11.1114	-0.292907	0.0464506
evm.TU.group11.1122	0.266981	0.0262414
evm.TU.group11.1123	0.596154	7.45953e-16
evm.TU.group11.1123	-0.620749	0.0223939
evm.TU.group11.1126	0.499266	0.0446297
evm.TU.group11.1127	-0.498997	0.0266536
evm.TU.group11.1127	0.348786	0.0470675
evm.TU.group11.1137	0.790713	0.0151108
evm.TU.group11.1137	-0.58456	0.0383307
evm.TU.group11.1138	0.802541	0.00547222
evm.TU.group11.1170	-1.02669	6.52056e-06
evm.TU.group11.1172	-0.518473	0.00489652
evm.TU.group11.1207	-1.56979	6.0005e-07
evm.TU.group11.1207	-0.44476	5.88741e-11
evm.TU.group11.1209	-0.693178	0.0018161
evm.TU.group11.1209	-0.694928	0.000171917
evm.TU.group11.1216	0.253463	0.0377299
evm.TU.group11.1219	0.395363	7.37744e-06
evm.TU.group11.1220	-0.605573	0.00597552
evm.TU.group11.1225	0.696404	0.00271749
evm.TU.group11.1236	-0.860136	0.0144498
evm.TU.group11.1239	-0.958289	0.00723074
evm.TU.group11.1262	-0.0962599	2.68338e-07
evm.TU.group11.1264	0.688158	8.71654e-05
evm.TU.group11.1264	-0.973933	0.00100956
evm.TU.group11.1266	0.147456	0.00734997
evm.TU.group11.1266	0.518203	1.73626e-10
evm.TU.group11.1267	1.13893	0.0446922
evm.TU.group11.1267	-1.49164	1.46071e-06
evm.TU.group11.1273	-0.568034	6.75993e-06
evm.TU.group11.1278	-2.1762	0.0333863
evm.TU.group11.1278	-2.1283	0.0114904
evm.TU.group11.1279	-0.286231	0.0317291
evm.TU.group11.1280	0.0944025	0.0419758
evm.TU.group11.1299	-1.46809	0.00572807
evm.TU.group11.1299	-0.283952	0.0212944
evm.TU.group11.1299	0.151958	0.0257956
evm.TU.group11.1306	-0.537034	1.62128e-06
evm.TU.group11.1311	-0.450973	0.00874228
evm.TU.group11.1311	0.233862	0.0311557
evm.TU.group11.1315	-0.754202	4.11844e-05
evm.TU.group11.1316	-0.483772	0.00343389
evm.TU.group11.1321	-1.09178	2.72533e-09
evm.TU.group11.1333	-0.815703	6.11125e-08
evm.TU.group11.1336	1.54069	0.00722562
evm.TU.group11.1336	-0.641398	0.00691826
evm.TU.group11.1338	-0.252566	0.0307527
evm.TU.group11.1338	0.334307	1.85261e-05
evm.TU.group11.1342	1.05456	0.0224082
evm.TU.group11.1347	1.81244	0.00634402
evm.TU.group11.1347	-0.641379	0.023
evm.TU.group11.1347	0.373415	0.000254308
evm.TU.group11.1364	-0.556408	2.18477e-07
evm.TU.group11.1367	0.21877	0.000324529
evm.TU.group11.1375	0.393986	0.032518
evm.TU.group11.1379	-1.13942	4.94879e-07
evm.TU.group11.1397	0.250745	5.15385e-08
evm.TU.group11.1398	0.660737	8.09236e-16
evm.TU.group11.1409	-1.18969	0.00234005
evm.TU.group11.1420	-1.04995	2.42982e-05
evm.TU.group11.1431	0.484815	0.0416931
evm.TU.group11.1437	1.51527	8.39126e-05
evm.TU.group11.1440	-1.99257	0.00069185
evm.TU.group11.1446	-1.69662	0.00411443
evm.TU.group11.1446	0.934823	0.0180988
evm.TU.group11.16	1.86767	7.27977e-05
evm.TU.group11.22	0.791335	1.90003e-05
evm.TU.group11.24	-0.598829	1.51863e-16
evm.TU.group11.24	0.140182	0.013683
evm.TU.group11.26	0.683295	7.20896e-29
evm.TU.group11.26	-1.10241	6.80785e-06
evm.TU.group11.28	-0.891686	0.00159717
evm.TU.group11.29	0.273026	9.84368e-05
evm.TU.group11.32	1.02601	0.00992862
evm.TU.group11.37	0.448585	0.043596
evm.TU.group11.52	-0.922335	0.0177084
evm.TU.group11.56	1.05408	0.000129414
evm.TU.group11.60	-1.4328	0.00225744
evm.TU.group11.61	-0.589433	1.26441e-07
evm.TU.group11.67	0.89517	3.69102e-05
evm.TU.group11.75	-0.62185	0.0132053
evm.TU.group11.76	-0.586826	0.000584632
evm.TU.group11.76	0.233262	0.0220383
evm.TU.group11.77	-0.211971	0.00141899
evm.TU.group11.79	-0.564679	0.0287718
evm.TU.group11.81_evm.TU.group11.82	-0.180463	0.0144968
evm.TU.group11.81_evm.TU.group11.82	-0.751498	2.49772e-06
evm.TU.group11.83	0.613043	0.00573376
evm.TU.group11.83	0.315235	0.0335038
evm.TU.group11.83	0.35024	0.0140534
evm.TU.group11.86	0.672807	6.40063e-07
evm.TU.group11.87	-0.221285	6.7073e-08
evm.TU.group11.90	-1.51381	5.79913e-07
evm.TU.group11.92	-0.322377	0.000798377
evm.TU.group11.98	0.133248	0.00795963
evm.TU.group11.98	-0.31199	0.000834723
evm.TU.group11.104	0.332168	3.88892e-06
evm.TU.group11.107	-0.39746	5.03758e-05
evm.TU.group11.110	1.38677	0.00474134
evm.TU.group11.112	-0.52592	0.00427767
evm.TU.group11.118	1.15481	4.80251e-28
evm.TU.group11.120	-1.19663	5.5544e-38
evm.TU.group11.127	1.62399	0.021607
evm.TU.group11.128	0.457269	0.0190461
evm.TU.group11.128	0.512228	0.00278823
evm.TU.group11.140	-0.519344	2.65773e-14
evm.TU.group11.143	-1.18952	0.000555943
evm.TU.group11.154_evm.TU.group11.155	0.307263	0.000992966
evm.TU.group11.154_evm.TU.group11.155	-0.589388	6.84112e-10
evm.TU.group11.159	0.289351	3.68236e-11
evm.TU.group11.160	-0.956294	0.0321726
evm.TU.group11.162	-1.4822	0.00467851
evm.TU.group11.165	-0.675868	3.9233e-16
evm.TU.group11.165	-0.41869	4.14195e-11
evm.TU.group11.176	0.654838	0.0167055
evm.TU.group11.178	0.144061	0.0215124
evm.TU.group11.178	-0.455441	0.0172653
evm.TU.group11.218	0.212154	2.21233e-41
evm.TU.group11.218	-0.174392	1.27207e-11
evm.TU.group11.218	-0.839156	4.26336e-06
evm.TU.group11.219	-0.119131	0.0352806
evm.TU.group11.221	0.682226	3.35567e-126
evm.TU.group11.221	-0.187348	9.82881e-05
evm.TU.group11.233	-1.44142	3.02368e-07
evm.TU.group11.237	-0.315623	2.07222e-09
evm.TU.group11.246	-0.123925	0.0350665
evm.TU.group11.247	-0.340139	0.000300837
evm.TU.group11.255	0.233471	0.000148171
evm.TU.group11.257	-0.452942	2.72812e-05
evm.TU.group11.274	-0.866397	1.7433e-08
evm.TU.group11.288	-1.94869	0.00212382
evm.TU.group11.288	-1.19348	0.0358251
evm.TU.group11.309	-0.571807	0.0416209
evm.TU.group11.330	-0.297524	0.0269212
evm.TU.group11.332	-0.838387	0.00995069
evm.TU.group11.333	-1.5084	0.00349335
evm.TU.group11.335	0.136178	0.00260699
evm.TU.group11.335	-0.328004	0.000788983
evm.TU.group11.335	-0.512368	0.000472765
evm.TU.group11.335	-0.421211	0.00236056
evm.TU.group11.336	0.353455	4.55111e-13
evm.TU.group11.340	-0.41112	2.91957e-05
evm.TU.group11.343	-0.125484	0.0361374
evm.TU.group11.343	-0.348852	0.00063852
evm.TU.group11.346	0.67884	3.69802e-09
evm.TU.group11.348	0.639604	0.000615185
evm.TU.group11.350	-0.202291	0.0291474
evm.TU.group11.359	-0.77019	0.00166373
evm.TU.group11.366	0.767431	9.64504e-06
evm.TU.group11.368	1.44042	0.00592018
evm.TU.group11.371	0.377824	6.62737e-20
evm.TU.group11.388	-0.53519	0.00268809
evm.TU.group11.390	-0.694946	0.0233316
evm.TU.group11.392	1.11443	0.0423566
evm.TU.group11.418	0.29518	1.39737e-07
evm.TU.group11.418	-0.756456	3.40988e-10
evm.TU.group11.431	-0.354878	0.00075033
evm.TU.group11.442	0.628846	7.10596e-05
evm.TU.group11.442	-1.03536	3.15442e-07
evm.TU.group11.453	-1.16928	4.96283e-11
evm.TU.group11.468	0.17685	4.00146e-09
evm.TU.group11.482	3.38136	0.00743566
evm.TU.group11.488	-0.305818	9.06516e-05
evm.TU.group11.488	-0.346633	0.0441019
evm.TU.group11.488	-1.0541	2.78839e-05
evm.TU.group11.505	-0.175882	0.0361144
evm.TU.group11.510	-0.274761	0.0104936
evm.TU.group11.510	-0.897169	5.81419e-06
evm.TU.group11.519	0.577627	0.0157839
evm.TU.group11.520	-0.0851667	0.0318487
evm.TU.group11.540	0.304211	0.0371669
evm.TU.group11.546	2.55434	0.0101066
evm.TU.group11.557	0.192462	0.000664211
evm.TU.group11.567	-0.513026	0.0306544
evm.TU.group11.567	-0.812304	0.000156075
evm.TU.group11.572	-0.495325	0.000383309
evm.TU.group11.573	1.49482	0.0138025
evm.TU.group11.589	-0.452412	0.0126413
evm.TU.group11.592	-0.260587	0.0241884
evm.TU.group11.592	-0.488864	0.00389868
evm.TU.group11.606	0.245602	7.30344e-12
evm.TU.group11.606	-0.616357	2.38116e-07
evm.TU.group11.608	-0.392654	7.68447e-09
evm.TU.group11.614	0.612217	8.09897e-12
evm.TU.group11.615	0.559674	4.14143e-07
evm.TU.group11.615	0.437331	0.00061409
evm.TU.group11.615	-0.660454	3.08325e-07
evm.TU.group11.624	0.927485	0.00403444
evm.TU.group11.632	-1.12867	0.0204757
evm.TU.group11.642	-0.51225	0.00457398
evm.TU.group11.642	-0.253636	0.0174486
evm.TU.group11.642	0.287239	0.0273208
evm.TU.group11.642	-0.480529	0.00322766
evm.TU.group11.658	-0.271057	0.00771253
evm.TU.group11.661	-0.255436	0.0402833
evm.TU.group11.667	-0.405648	0.000688394
evm.TU.group11.677	-0.568415	5.37529e-05
evm.TU.group11.687	-0.584111	0.0111842
evm.TU.group11.688	0.653462	2.06753e-05
evm.TU.group11.695	0.15828	9.66893e-06
evm.TU.group11.695	-0.482539	4.42694e-11
evm.TU.group11.705	-1.04551	0.0124755
evm.TU.group11.710	-1.10683	0.00657618
evm.TU.group11.728	0.671199	5.17101e-05
evm.TU.group11.732	-0.764969	5.59017e-05
evm.TU.group11.733	-0.225526	0.00500973
evm.TU.group11.733	-0.680159	7.27402e-09
evm.TU.group11.737	-0.21734	0.0258389
evm.TU.group11.751	0.466801	9.24514e-19
evm.TU.group11.751	0.260778	0.0409035
evm.TU.group11.754	-0.633439	0.00555012
evm.TU.group11.756	-2.37847	0.00133602
evm.TU.group11.758	-0.7074	0.000116221
evm.TU.group11.795	1.00528	0.00331901
evm.TU.group11.798	-0.334799	4.71016e-05
evm.TU.group11.798	-0.695948	0.00022132
evm.TU.group11.799	-0.261621	0.000387342
evm.TU.group11.800	-0.688952	0.0273878
evm.TU.group11.801	-0.640205	1.16665e-06
evm.TU.group11.809	-0.692696	0.0144635
evm.TU.group11.819	0.39982	1.92721e-21
evm.TU.group11.820	-0.347591	0.00110853
evm.TU.group11.821	0.288941	2.57681e-06
evm.TU.group11.835	-0.452764	3.94716e-07
evm.TU.group11.842	0.149762	0.012909
evm.TU.group11.842	-1.5584	0.00111108
evm.TU.group11.850	-0.303367	0.0123483
evm.TU.group11.852	-1.77764	2.72363e-06
evm.TU.group11.854	0.246874	0.00421293
evm.TU.group11.855	-0.168387	0.0403048
evm.TU.group11.855	-1.1654	7.66382e-11
evm.TU.group11.855	-0.399688	0.0407175
evm.TU.group11.862	0.104545	0.0184154
evm.TU.group11.862	-0.524647	1.86538e-17
evm.TU.group11.882	-0.555252	0.00145739
evm.TU.group11.886	-0.287822	2.81341e-05
evm.TU.group11.886	-0.2579	3.069e-05
evm.TU.group11.889	-0.388123	0.0372269
evm.TU.group11.890	-0.66204	2.10143e-07
evm.TU.group11.905	-0.611147	0.0463194
evm.TU.group11.925	-0.809477	0.000235133
evm.TU.group11.926	-1.03305	0.00230445
evm.TU.group11.944	-0.785011	3.63341e-08
evm.TU.group11.948	-2.52605	0.00031863
evm.TU.group11.955	-0.799569	0.000182872
evm.TU.group11.956	-0.612902	0.013053
evm.TU.group11.956	-1.11406	0.00134559
evm.TU.group11.965	0.338096	1.48752e-12
evm.TU.group11.968	0.255247	0.0135212
evm.TU.group11.973	0.77174	0.000329028
evm.TU.group11.974	0.21698	0.000622876
evm.TU.group11.974	-0.425113	0.0245226
evm.TU.group11.983	-1.51577	0.0074431
evm.TU.group11.990	-0.492365	0.00203179
evm.TU.group11.990	-1.55975	0.0158513
evm.TU.group11.994	-0.233954	0.00702733
evm.TU.group11.994	0.223993	0.00127119
evm.TU.group11.1000	-0.506639	7.60135e-06
evm.TU.group11.1001	-0.939628	0.00476396
evm.TU.group11.1022	0.442408	0.0057966
evm.TU.group11.1026	0.249603	0.0406983
evm.TU.group11.1027	1.61375	0.000746586
evm.TU.group11.1028	0.409606	0.0135679
evm.TU.group11.1030	-1.32226	5.20417e-06
evm.TU.group11.1036	-0.236402	0.00335536
evm.TU.group11.1038	0.280883	0.047896
evm.TU.group11.1039	-0.562065	0.00716322
evm.TU.group11.1041	0.301136	3.68639e-05
evm.TU.group11.1041	-1.07494	8.69372e-05
evm.TU.group11.1042	0.352409	5.17949e-12
evm.TU.group11.1045	0.443976	0.000278032
evm.TU.group11.1047	0.87068	0.00790053
evm.TU.group11.1051	0.572903	3.34854e-08
evm.TU.group11.1051	-0.230755	0.0388497
evm.TU.group11.1057_evm.TU.group11.1058	-0.470063	8.25384e-08
evm.TU.group11.1062	-0.359232	0.000409601
evm.TU.group11.1067	0.379622	4.9844e-10
evm.TU.group11.1072	0.707451	0.000398268
evm.TU.group11.1077	-0.170195	0.0222845
evm.TU.group11.1098	0.201235	0.000284538
evm.TU.group11.1099	-0.306082	0.0186157
evm.TU.group11.1102	-0.979935	0.0192224
evm.TU.group11.1102	-0.968698	0.00115769
evm.TU.group11.1121	-1.77896	0.013323
evm.TU.group11.1128	-0.11945	9.24201e-05
evm.TU.group11.1128	-0.374905	6.75153e-19
evm.TU.group11.1135	-1.09998	0.0451485
evm.TU.group11.1135	-1.47433	0.00358629
evm.TU.group11.1141	-0.254243	7.79998e-05
evm.TU.group11.1141	0.171928	0.000900128
evm.TU.group11.1141	0.510821	8.15766e-27
evm.TU.group11.1157	0.478168	3.59154e-11
evm.TU.group11.1158	0.132031	0.0336034
evm.TU.group11.1165	-0.267184	0.0235319
evm.TU.group11.1169	0.184704	0.0448127
evm.TU.group11.1212	0.265316	0.0247756
evm.TU.group11.1213	0.607057	0.0011997
evm.TU.group11.1217	-0.266215	0.0142227
evm.TU.group11.1217	-1.87448	0.000255471
evm.TU.group11.1223	-0.546972	0.0131219
evm.TU.group11.1224	-0.70713	0.00264726
evm.TU.group11.1226	0.404424	0.0133558
evm.TU.group11.1226	-1.13685	0.0346186
evm.TU.group11.1230	-0.471173	0.00543746
evm.TU.group11.1230	-0.35039	0.00243547
evm.TU.group11.1231	0.131325	0.00184449
evm.TU.group11.1234	-0.196365	6.093e-08
evm.TU.group11.1240	-0.719301	0.0199592
evm.TU.group11.1241	-0.880179	0.00407803
evm.TU.group11.1242	-0.959531	0.0178016
evm.TU.group11.1250	-0.808906	0.00227151
evm.TU.group11.1251	-0.561304	0.0016476
evm.TU.group11.1269	-0.13975	7.55314e-21
evm.TU.group11.1270	1.51127	0.0237191
evm.TU.group11.1275	-0.354153	0.0011243
evm.TU.group11.1276	-0.293361	0.0439352
evm.TU.group11.1284	-0.275431	0.00151796
evm.TU.group11.1312	-0.719165	4.97687e-05
evm.TU.group11.1323	-1.18393	0.00148878
evm.TU.group11.1327	-0.771204	3.69439e-05
evm.TU.group11.1329	1.0522	0.0055555
evm.TU.group11.1331	-0.804812	6.33831e-06
evm.TU.group11.1331	-0.9882	0.000522776
evm.TU.group11.1332	-2.19645	0.000876608
evm.TU.group11.1339	2.38484	0.000680218
evm.TU.group11.1343	1.05487	0.000319243
evm.TU.group11.1350	0.325901	0.00111429
evm.TU.group11.1350	-0.693251	0.00840614
evm.TU.group11.1350	-0.717511	0.0100808
evm.TU.group11.1350	-0.871928	0.0103533
evm.TU.group11.1350	-1.39229	0.0218152
evm.TU.group11.1362	0.293954	5.68783e-10
evm.TU.group11.1362	-0.425148	0.016056
evm.TU.group11.1366	0.313203	0.0063544
evm.TU.group11.1370	0.404292	5.12797e-17
evm.TU.group11.1371	0.423754	0.00155703
evm.TU.group11.1371	-2.15194	9.089e-06
evm.TU.group11.1374	-0.726113	2.7399e-07
evm.TU.group11.1381	0.432635	1.13987e-53
evm.TU.group11.1382	-1.04105	7.75698e-29
evm.TU.group11.1387	-0.622363	0.00621378
evm.TU.group11.1390	-1.16879	6.88817e-09
evm.TU.group11.1394	-1.12886	0.00909671
evm.TU.group11.1395	-0.304308	0.00454419
evm.TU.group11.1396	-0.457907	0.00176052
evm.TU.group11.1403	-0.439169	1.62418e-07
evm.TU.group11.1411	-1.03123	1.71009e-15
evm.TU.group11.1419	-0.6673	7.03604e-08
evm.TU.group11.1421	-0.946652	0.00263101
evm.TU.group11.1422	-1.30851	0.00062221
evm.TU.group11.1425	-0.338025	0.0178942
evm.TU.group11.1426	-1.05409	0.000278428
evm.TU.group11.1426	-0.914211	0.0297276
evm.TU.group11.1427	-0.258486	0.00439522
evm.TU.group11.1432	-0.162068	0.00166208
evm.TU.group11.1432	-0.692381	4.62984e-21
evm.TU.group11.1435	-0.247566	0.0419156
evm.TU.group11.1441	-1.01533	0.00129227
evm.TU.group12.2	0.875012	6.39642e-06
evm.TU.group12.16	-0.859339	3.77319e-05
evm.TU.group12.27	0.861223	0.0196903
evm.TU.group12.27	1.59652	0.00141626
evm.TU.group12.29	-0.151486	1.98625e-07
evm.TU.group12.30	-0.47947	0.00269759
evm.TU.group12.46	-0.598609	7.11116e-05
evm.TU.group12.50	0.548118	2.39438e-07
evm.TU.group12.50	0.504671	0.000871707
evm.TU.group12.50	-0.609719	2.57945e-05
evm.TU.group12.50	0.438647	0.00701338
evm.TU.group12.72	0.334505	4.58151e-09
evm.TU.group12.88	0.261528	0.00558055
evm.TU.group12.94	-0.52324	1.42387e-17
evm.TU.group12.107	0.354876	4.05122e-05
evm.TU.group12.108	-0.56955	1.48383e-10
evm.TU.group12.112	-0.395965	0.00436759
evm.TU.group12.116	0.369302	0.00126428
evm.TU.group12.125	-0.621212	0.0187233
evm.TU.group12.126	0.543468	1.56568e-05
evm.TU.group12.129	0.755367	0.010954
evm.TU.group12.132	-0.617011	2.36798e-08
evm.TU.group12.132	-0.195854	0.00193232
evm.TU.group12.137	-0.748902	0.000506196
evm.TU.group12.140	0.52625	5.47339e-06
evm.TU.group12.148	-0.829086	1.4518e-07
evm.TU.group12.148	0.650242	3.79133e-11
evm.TU.group12.152	-0.810896	0.0322066
evm.TU.group12.160	0.555101	4.54592e-23
evm.TU.group12.161	1.6219	5.67943e-05
evm.TU.group12.174	-2.75993	0.042105
evm.TU.group12.204	0.296966	0.000679323
evm.TU.group12.212	-2.14068	9.22806e-43
evm.TU.group12.212	0.162434	0.000452662
evm.TU.group12.212	-0.561196	5.74216e-06
evm.TU.group12.215	0.981276	3.37412e-05
evm.TU.group12.217	1.02881	0.00455812
evm.TU.group12.252	0.453932	0.000672604
evm.TU.group12.252	0.357851	0.00839348
evm.TU.group12.257	-0.626171	2.90921e-05
evm.TU.group12.257	-0.882274	0.00839916
evm.TU.group12.259	0.701437	0
evm.TU.group12.263	-1.60486	0.0344875
evm.TU.group12.272	0.408029	1.19591e-05
evm.TU.group12.272	-0.333268	0.000464137
evm.TU.group12.274	-0.700708	5.47411e-06
evm.TU.group12.276	0.456965	5.9342e-11
evm.TU.group12.276	0.424853	1.367e-14
evm.TU.group12.285	-0.933189	0.00318469
evm.TU.group12.307	0.441975	5.16305e-92
evm.TU.group12.313	-0.298354	5.16019e-09
evm.TU.group12.323	-0.277103	1.93141e-28
evm.TU.group12.326	-0.447164	5.98409e-10
evm.TU.group12.330	0.352525	0.0200143
evm.TU.group12.339	-0.882525	0.0164971
evm.TU.group12.350	0.596865	0.000552088
evm.TU.group12.357	-0.40518	1.54817e-08
evm.TU.group12.358	-0.565438	0.00153521
evm.TU.group12.359	-0.773022	8.15464e-05
evm.TU.group12.363	-0.854361	0.0202268
evm.TU.group12.371	0.348901	0.0164396
evm.TU.group12.379	-0.862442	0.0085715
evm.TU.group12.381	-0.103114	0.0343855
evm.TU.group12.385	-0.993377	6.06039e-05
evm.TU.group12.385	-1.41325	0.00156211
evm.TU.group12.386	-0.574839	1.89093e-15
evm.TU.group12.386	-0.888155	1.50669e-08
evm.TU.group12.390	-0.393648	0.00189632
evm.TU.group12.407	-0.103708	0.00609901
evm.TU.group12.408	0.780717	0.025549
evm.TU.group12.432	-0.563276	0.00879365
evm.TU.group12.440	0.295364	0.00326868
evm.TU.group12.441	-0.371012	0.0439806
evm.TU.group12.441	0.334258	2.08743e-07
evm.TU.group12.442	-0.116101	0.00976968
evm.TU.group12.449	1.19989	0.000125118
[truncated: 11,970 more rows]

## Sheet: Y1VSG1 diffPeak  DEGs
Supplemental Table S5 DiffPeak genes and differential expression transcripts in Y1 VS G1 group
m6A peak			gene regulation
GeneID	DiffPeak.log2fc	DiffPeak.pvalue	DiffExp.gene.log2(fc)	DiffExp.gene.pval
evm.TU.group0.128	-0.598274	0.000704003	0.352562	0.110559
evm.TU.group0.137	-1.32	0.0474909	0.161356	0.491354
evm.TU.group0.454	-0.588643	0.0235017	-0.22215	0.393802
evm.TU.group0.489	-2.04557	0.000141317	0.0220543	0.949382
evm.TU.group0.490	-1.39466	0.00791652	0.67264	1
evm.TU.group0.505	-1.63252	0.000817779	1.32047	2.31781e-11
evm.TU.group0.509	-1.98744	0.00123676	0.827349	0.0142333
evm.TU.group0.548	-2.66637	0.00016423	-0.233989	0.57178
evm.TU.group0.590	-1.3598	0.00648878	0.586964	0.179045
evm.TU.group0.636	-0.653198	0.000119446	0.102718	0.7416
evm.TU.group0.678	-1.36354	0.0150368	0.460771	0.43647
evm.TU.group0.703	-0.880116	0.0311808	-0.888091	0.0117642
evm.TU.group0.764	-2.82492	0.00269235	-0.227459	0.220386
evm.TU.group0.767	-1.19965	1.5752e-05	0.0573438	0.895131
evm.TU.group0.767	-1.56045	2.22362e-90	0.0573438	0.895131
evm.TU.group0.845	-1.18265	0.0105258	-0.914931	0.0672943
evm.TU.group0.918_evm.TU.group0.919	-0.831333	1.9704e-74	0.175769	0.457046
evm.TU.group0.952	-0.856717	9.28801e-05	0.359067	0.174344
evm.TU.group0.952	-1.56077	0.00181096	0.359067	0.174344
evm.TU.group0.969	-0.914869	0.000390777	0.473385	0.393573
evm.TU.group0.969	-1.01769	0.029289	0.473385	0.393573
evm.TU.group0.970	-0.734196	0.0063777	0.567817	0.289093
evm.TU.group0.1036	-0.890107	0.0132271	0.226852	0.438246
evm.TU.group0.1057	-0.637108	0.0112958	0.460589	0.0199332
evm.TU.group0.1098	-0.640817	0.0174645	0.561177	0.00483496
evm.TU.group0.1098	-0.789975	0.0103747	0.561177	0.00483496
evm.TU.group0.1126	-0.886082	0.044091	0.237441	0.288756
evm.TU.group0.1149	-0.687431	0.00103575	-0.339983	0.0962205
evm.TU.group0.1189	-1.37572	0.0241527	0.678766	0.0454245
evm.TU.group0.1341	-0.650536	0.00734527	0.117076	0.820681
evm.TU.group0.1419	-0.849775	2.14928e-26	0.151618	0.511391
evm.TU.group0.1419	-0.731729	1.44367e-08	0.151618	0.511391
evm.TU.group0.1423	-1.81698	0.00554165	-0.910998	0.000287685
evm.TU.group0.1450	-2.92862	0.00789311	5.03265	8.91722e-17
evm.TU.group0.1532	-2.29525	9.832e-05	-1.26025	1.00429e-11
evm.TU.group0.1594	-0.647418	0.0181983	-0.108655	0.588169
evm.TU.group0.1594	-0.618744	0.0207638	-0.108655	0.588169
evm.TU.group0.1712	-0.661054	0.039391	0.235917	0.549534
evm.TU.group0.1729	-0.927371	0.0201207	0.394261	0.206747
evm.TU.group0.1737	-1.25042	7.30143e-07	-0.441316	0.023149
evm.TU.group0.1737	-0.669232	3.14738e-06	-0.441316	0.023149
evm.TU.group0.1738	-1.0935	0.0312595	0.62661	0.0973574
evm.TU.group0.1751	-0.838236	0.025419	0.504996	0.00869631
evm.TU.group0.1751	-0.598014	0.000254322	0.504996	0.00869631
evm.TU.group0.1765	-0.654618	0.0188609	0.893109	1.77726e-05
evm.TU.group0.1769	-0.708248	0.00113449	1.25061	1.58137e-08
evm.TU.group0.1769	-0.980131	0.0366996	1.25061	1.58137e-08
evm.TU.group0.1815	-0.913215	0.00128643	0.508016	0.0527905
evm.TU.group0.1820	-0.914591	1.2968e-08	0.211132	0.456885
evm.TU.group0.1868	-0.9	0.00018465	-1.0714	0.00207318
evm.TU.group0.1902	-0.694052	4.18153e-09	-0.0223219	0.797552
evm.TU.group0.1939	-0.595649	0.000922672	0.922775	0.000189695
evm.TU.group0.1965	-0.631678	0.0227924	-0.724958	0.00228235
evm.TU.group0.1990	-0.668236	1.47766e-07	0.0395319	0.909961
evm.TU.group0.2016	-0.72107	5.27713e-05	0.977224	4.52375e-07
evm.TU.group0.2016	-0.975678	1.13907e-12	0.977224	4.52375e-07
evm.TU.group0.2028	-1.04713	9.46186e-19	-0.129264	0.546723
evm.TU.group0.2045	-0.77089	0.00147654	-0.261573	0.118333
evm.TU.group0.2053_evm.TU.group0.2052	-1.28884	0.0133757	-0.0198902	0.904347
evm.TU.group0.2054	-1.00437	0.00662322	-0.237919	0.172429
evm.TU.group0.2061	-2.5115	0.0302523	-0.338194	0.109401
evm.TU.group0.2084	-0.77452	0.00067542	-0.249289	0.155762
evm.TU.group0.2085	-0.809499	0.0023214	-0.208398	0.351029
evm.TU.group0.2106	-0.645431	0.0150563	0.0588972	0.904633
evm.TU.group0.2122	-1.11569	0.0398692	0.280094	0.17408
evm.TU.group0.2166	-1.44246	3.709e-09	-0.486484	0.0106336
evm.TU.group0.2167	-0.833686	4.98075e-06	-2.30806	7.31531e-18
evm.TU.group0.2197	-1.77735	0.0022899	0.435746	0.0422347
evm.TU.group0.2197	-0.799337	8.69608e-12	0.435746	0.0422347
evm.TU.group0.2197	-1.18843	0.00846371	0.435746	0.0422347
evm.TU.group0.2197	-0.782679	0.000941707	0.435746	0.0422347
evm.TU.group0.2197	-0.989597	2.0234e-05	0.435746	0.0422347
evm.TU.group0.2207	-0.930309	0.00558966	1.98065	0.0191175
evm.TU.group0.2209	-0.58592	0.0493488	0.548834	0.187064
evm.TU.group0.2371	-1.72867	6.56659e-05	-0.190385	0.532901
evm.TU.group0.2375	-0.845699	0.013472	-0.405884	0.368448
evm.TU.group0.2379	-0.676358	9.85779e-05	0.651745	0.00122769
evm.TU.group0.35	-0.745091	0.0302479	-0.132643	0.557174
evm.TU.group0.71	-0.883486	2.21227e-08	-2.11046	0.000817908
evm.TU.group0.95	-0.612009	0.000216385	0.325438	0.45777
evm.TU.group0.96	-0.690758	0.00159432	0.46884	0.0742863
evm.TU.group0.160	-1.46591	3.63668e-05	0.233179	0.369863
evm.TU.group0.262	-1.43462	0.00335937	-0.356336	0.173199
evm.TU.group0.322	-1.49735	0.000190015	-0.362809	0.125037
evm.TU.group0.363	-1.3204	0.0214072	0.771684	0.0956305
evm.TU.group0.399	-0.64049	0.00452218	-0.0479465	0.776631
evm.TU.group0.399	-0.596781	0.00113511	-0.0479465	0.776631
evm.TU.group0.425	-1.02129	4.71773e-05	0.232312	0.24994
evm.TU.group0.522	-0.89047	0.00170569	0.927819	5.09301e-05
evm.TU.group0.522	-0.916512	0.0200998	0.927819	5.09301e-05
evm.TU.group0.524	-1.16936	0.000693407	-1.52108	0.000580158
evm.TU.group0.524	-0.701547	0.0465504	-1.52108	0.000580158
evm.TU.group0.567	-1.05197	0.0398098	0.182328	0.603441
evm.TU.group0.582	-1.15697	2.45894e-07	1.09636	0.00527723
evm.TU.group0.716	-0.773277	0.0043877	-0.0102273	0.878043
evm.TU.group0.727	-1.29323	1.84862e-93	-0.205407	0.234542
evm.TU.group0.881	-1.56047	0.0368817	0.538626	0.35018
evm.TU.group0.881	-2.49634	1.64236e-09	0.538626	0.35018
evm.TU.group0.902	-0.673455	9.69844e-06	-0.0428105	0.730882
evm.TU.group0.907	-0.742711	0.0430715	0.126693	0.681193
evm.TU.group0.909	-1.07596	0.00240155	-0.401842	0.0160533
evm.TU.group0.935	-2.80845	0.0321139	-inf	1.35011e-14
evm.TU.group0.1058	-1.04989	6.96354e-05	0.637032	0.00511565
evm.TU.group0.1058	-1.14871	1.84416e-05	0.637032	0.00511565
evm.TU.group0.1079	-0.590599	1.08816e-06	0.529765	0.032663
evm.TU.group0.1192	-0.682943	8.81847e-06	-0.243657	0.293176
evm.TU.group0.1263	-0.658528	0.00632212	-0.632064	0.0319743
evm.TU.group0.1311	-0.688609	0.000503098	0.0831837	0.736882
evm.TU.group0.1390	-0.686967	1.70502e-05	-0.0187438	0.817862
evm.TU.group0.1390	-1.6284	0.0213301	-0.0187438	0.817862
evm.TU.group0.1395	-0.759818	1.13119e-05	-3.34588	2.96294e-26
evm.TU.group0.1447	-1.33793	0.0434195	0.804082	0.0053022
evm.TU.group0.1461	-1.23016	0.0179684	-0.118057	0.643156
evm.TU.group0.1471	-0.750058	0.000349536	0.101956	0.745654
evm.TU.group0.1472	-0.590262	0.000450896	0.546582	0.181822
evm.TU.group0.1537	-0.973398	0.00524841	-0.081388	0.736524
evm.TU.group0.1574	-1.62486	0.00225806	0.425809	0.269187
evm.TU.group0.1578	-2.40344	0.00405614	1.42868	9.33313e-06
evm.TU.group0.1578	-1.66845	0.0166073	1.42868	9.33313e-06
evm.TU.group0.1586	-1.3159	0.0109029	0.53934	0.0335605
evm.TU.group0.1664	-1.34586	0.0114717	-1.53462	6.3038e-05
evm.TU.group0.1669	-0.772714	6.28512e-07	0.00399506	0.851715
evm.TU.group0.1670	-0.664673	0.0052024	-0.30143	0.0577293
evm.TU.group0.1709	-0.928606	0.0419251	0.281163	0.566512
evm.TU.group0.1709	-1.12238	0.000224561	0.281163	0.566512
evm.TU.group0.1773	-1.4046	0.0161493	0.789512	0.000595856
evm.TU.group0.1773	-1.37992	1.5792e-10	0.789512	0.000595856
evm.TU.group0.1773	-1.49238	0.000521938	0.789512	0.000595856
evm.TU.group0.1805	-1.14433	0.0438102	0.0591559	0.934119
evm.TU.group0.1806	-1.30048	0.00394398	0.0137991	0.972021
evm.TU.group0.1810	-1.37972	0.00111506	0.243752	0.742358
evm.TU.group0.1851	-0.924256	0.0228914	-0.236102	0.245258
evm.TU.group0.1851	-0.639463	0.00721039	-0.236102	0.245258
evm.TU.group0.1886	-0.859086	0.00109209	0.0960759	0.779127
evm.TU.group0.1886	-1.17894	0.0432406	0.0960759	0.779127
evm.TU.group0.1997	-0.86729	0.00658763	0.237056	0.25857
evm.TU.group0.2008	-1.17334	0.00253301	0.757772	0.000623027
evm.TU.group0.2008	-0.7836	0.00150093	0.757772	0.000623027
evm.TU.group0.2009	-0.774136	6.64139e-05	1.23917	0.00621992
evm.TU.group0.2066	-0.619815	0.0123531	0.138789	0.631124
evm.TU.group0.2069	-0.631575	0.000146445	0.213299	0.318058
evm.TU.group0.2094	-0.588285	0.0104409	0.426267	0.0675555
evm.TU.group0.2094	-1.1664	0.00438962	0.426267	0.0675555
evm.TU.group0.2094	-0.658212	0.000282002	0.426267	0.0675555
evm.TU.group0.2095	-1.32508	0.0116542	-0.325077	0.109727
evm.TU.group0.2117	-1.38915	0.00181638	-0.495813	0.11251
evm.TU.group0.2147	-1.00024	9.95968e-05	-0.590702	0.0127145
evm.TU.group0.2150	-0.875638	1.8412e-06	-0.194177	0.359408
evm.TU.group0.2156	-1.03692	0.00797074	0.570368	0.151947
evm.TU.group0.2201	-0.650806	0.00428302	0.377773	0.118878
evm.TU.group0.2210	-0.889566	1.25689e-06	0.0618663	0.821907
evm.TU.group0.2283	-0.916322	0.0247817	0.648356	0.000866507
evm.TU.group0.2292	-0.684712	2.72648e-08	0.245448	0.237323
evm.TU.group0.2333	-1.02998	1.45886e-08	-0.189096	0.257554
evm.TU.group0.2353	-0.70888	0.0034691	0.130679	0.714652
evm.TU.group0.2390	-0.968774	0.0470851	-0.479036	0.351911
evm.TU.group10.5	-1.05405	0.0141655	-0.0511704	0.868371
evm.TU.group10.27	-0.884795	0.00649053	-2.81326	2.10655e-09
evm.TU.group10.35	-0.811267	4.93314e-06	0.820959	0.00156996
evm.TU.group10.73	-0.630956	0.0228625	0.136568	0.611496
evm.TU.group10.81	-1.73951	0.00423661	0.387334	0.0719926
evm.TU.group10.82	-0.676073	0.00181449	0.0121368	0.997534
evm.TU.group10.119	-0.724458	1.09191e-11	-0.427589	0.245142
evm.TU.group10.122	-1.39712	0.00118598	0.166453	0.415794
evm.TU.group10.122	-0.812623	0.0267164	0.166453	0.415794
evm.TU.group10.122	-1.00012	0.000413265	0.166453	0.415794
evm.TU.group10.122	-1.02552	0.0016083	0.166453	0.415794
evm.TU.group10.131	-0.763829	0.0475565	0.224518	0.76182
evm.TU.group10.181	-0.728594	0.0240188	0.516526	0.257322
evm.TU.group10.201	-1.15115	0.0417864	1.32787	0.120303
evm.TU.group10.220	-1.55934	0.00334973	0.496777	0.175656
evm.TU.group10.253	-3.15206	0.0146232	1.51682	7.13588e-08
evm.TU.group10.265	-0.880764	4.99456e-08	0.431319	0.169787
evm.TU.group10.274	-1.1577	0.00106422	1.25513	1.04849e-07
evm.TU.group10.337	-0.854991	0.019737	-2.06711	8.429e-12
evm.TU.group10.339	-0.793736	0.000538437	-0.13614	0.576233
evm.TU.group10.415	-2.88157	0.0248362	inf	1
evm.TU.group10.417	-0.643057	0.0179613	0.376041	0.324009
evm.TU.group10.418	-1.49121	0.0225663	-0.494545	0.0171048
evm.TU.group10.418	-0.661989	0.0476558	-0.494545	0.0171048
evm.TU.group10.420	-0.942137	2.2848e-12	-1.50413	7.21988e-12
evm.TU.group10.434	-0.840342	0.0375503	0.243497	0.333673
evm.TU.group10.696	-0.82939	0.0112782	0.507919	0.011976
evm.TU.group10.761	-1.35953	0.000897984	0.818118	0.0223301
evm.TU.group10.776	-0.700461	0.0104396	0.0195634	0.980062
evm.TU.group10.782	-1.66374	0.0019426	-0.0299172	0.864571
evm.TU.group10.812	-1.81292	0.00860844	0.850324	0.00740995
evm.TU.group10.845	-1.23806	4.46901e-05	-0.2499	0.297785
evm.TU.group10.853	-0.849841	0.0407587	-0.302802	0.253862
evm.TU.group10.862	-0.731709	0.00204748	0.614562	0.0355328
evm.TU.group10.862	-0.817331	0.0176598	0.614562	0.0355328
evm.TU.group10.880	-1.01963	3.30519e-07	0.291835	0.296068
evm.TU.group10.130	-0.737089	0.0244105	-0.441509	0.456274
evm.TU.group10.189	-0.668945	1.54334e-06	0.345082	0.119051
evm.TU.group10.226	-1.4733	3.20117e-05	-0.37615	0.149831
evm.TU.group10.247	-0.629333	0.0125855	-2.35931	2.69535e-25
evm.TU.group10.284	-0.588244	0.0261006	0.062701	0.961339
evm.TU.group10.314	-1.04294	0.0159994	0.233016	0.519352
evm.TU.group10.315	-0.709283	0.000667235	-1.17248	1.10803e-08
evm.TU.group10.342	-0.677941	5.70653e-06	-0.292353	0.0734164
evm.TU.group10.361	-1.1701	4.08372e-06	-0.655357	0.00215539
evm.TU.group10.367	-1.10891	0.0049535	-0.21516	0.234055
evm.TU.group10.391	-1.61256	3.9655e-06	4.02611	4.45686e-50
evm.TU.group10.391	-1.32869	0.0443012	4.02611	4.45686e-50
evm.TU.group10.395	-0.589703	0.0104692	-1.5349	2.14755e-14
evm.TU.group10.481	-1.67515	0.0365224	-5.9683	5.44932e-34
evm.TU.group10.509	-2.28913	8.22688e-07	0.271558	0.177795
evm.TU.group10.543	-1.3119	0.0166089	-0.131157	0.628913
evm.TU.group10.693	-0.674815	0.0433598	-0.356013	0.34791
evm.TU.group10.767	-0.754814	6.2292e-09	0.0537965	0.889569
evm.TU.group10.823	-0.657899	2.28304e-05	-1.27043	6.26825e-08
evm.TU.group10.835	-0.695616	0.00367022	2.20555	3.28903e-15
evm.TU.group10.837	-0.935643	2.44612e-09	0.539244	0.048547
evm.TU.group11.17	-0.61215	0.00538182	0.0948245	0.769839
evm.TU.group11.18	-0.844468	0.00391804	0.357874	0.488904
evm.TU.group11.18	-1.17118	5.10173e-06	0.357874	0.488904
evm.TU.group11.41	-1.64372	0.027516	-0.216645	1
evm.TU.group11.99	-0.993902	1.56836e-05	0.0640792	0.964973
evm.TU.group11.177	-0.707378	0.0210055	-0.161846	0.437701
evm.TU.group11.177	-1.42441	0.000212179	-0.161846	0.437701
evm.TU.group11.210	-0.738171	0.00441271	1.32814	0.000678904
evm.TU.group11.229	-0.885619	1.8402e-05	1.90991	1.04632e-16
evm.TU.group11.229	-0.662411	1.08112e-05	1.90991	1.04632e-16
evm.TU.group11.242	-0.858522	0.00347812	-0.437701	0.204194
evm.TU.group11.242	-1.00409	0.00290251	-0.437701	0.204194
evm.TU.group11.291	-1.42931	0.00185434	0.509311	0.359763
evm.TU.group11.303	-1.23607	0.00335111	0.46835	0.537534
evm.TU.group11.313	-0.707063	0.00913385	-0.0593636	0.623588
evm.TU.group11.342	-0.681504	1.88353e-09	0.107895	0.652049
evm.TU.group11.342	-0.591855	1.52849e-07	0.107895	0.652049
evm.TU.group11.445	-1.4629	0.0414771	-0.237877	0.63114
evm.TU.group11.503	-0.958307	0.0408799	-1.04359	1
evm.TU.group11.513	-1.01732	0.0292184	0.740691	0.014174
evm.TU.group11.563	-0.591585	4.90658e-07	0.0373302	0.911379
evm.TU.group11.576	-1.17537	0.000347722	0.126179	0.658474
evm.TU.group11.576	-1.54258	3.71409e-06	0.126179	0.658474
evm.TU.group11.609	-0.914607	5.88051e-06	0.263077	0.258218
evm.TU.group11.663	-1.15873	0.0127615	0.683682	0.0428934
evm.TU.group11.673	-0.596852	0.0249388	-2.82515	8.3848e-14
evm.TU.group11.723	-1.51138	0.00621729	-1.13347	2.46017e-05
evm.TU.group11.760	-0.767449	0.00236534	0.359839	0.0972048
evm.TU.group11.846	-0.618319	0.0386785	0.99239	0.0104934
evm.TU.group11.870	-0.878953	0.00282137	-0.0175505	0.846559
evm.TU.group11.897	-1.13906	0.0467469	-1.21183	0.0162611
evm.TU.group11.947	-1.20917	0.0231074	1.34946	4.18046e-06
evm.TU.group11.949	-1.00069	0.00108403	0.940803	8.79502e-06
evm.TU.group11.950	-0.710801	1.62788e-09	-0.192083	0.31138
evm.TU.group11.979	-1.27552	0.013774	0.398154	0.050862
evm.TU.group11.979	-0.75168	0.000798294	0.398154	0.050862
evm.TU.group11.992	-0.789289	9.06129e-07	0.331317	0.114128
evm.TU.group11.992	-0.635529	0.040255	0.331317	0.114128
evm.TU.group11.992	-0.822436	0.00462833	0.331317	0.114128
evm.TU.group11.992	-0.666774	0.0382727	0.331317	0.114128
evm.TU.group11.995	-0.628412	0.0476816	-0.188722	0.222579
evm.TU.group11.1044	-1.33763	0.0104562	0.015081	0.995701
evm.TU.group11.1044	-0.767863	0.0035221	0.015081	0.995701
evm.TU.group11.1044	-1.05254	3.29586e-07	0.015081	0.995701
evm.TU.group11.1137	-0.613823	0.0319097	-0.312985	0.597953
evm.TU.group11.1171	-0.921022	0.00602963	-0.457916	0.232847
evm.TU.group11.1236	-1.58853	2.37728e-06	0.371389	0.143394
evm.TU.group11.1236	-0.631736	0.000165477	0.371389	0.143394
evm.TU.group11.1300	-3.53583	0.000399376	-0.0368998	0.848116
evm.TU.group11.1306	-0.67501	5.74011e-10	-0.449267	0.0350434
evm.TU.group11.1347	-0.714185	0.00273349	0.232301	0.320509
evm.TU.group11.1420	-0.674861	0.0133829	0.0283855	0.946046
evm.TU.group11.1431	-0.860469	0.019447	-0.148403	0.50489
evm.TU.group11.37	-0.613406	0.00809851	-0.0608264	0.775022
evm.TU.group11.45	-0.958593	0.00868039	0.53245	0.0803002
evm.TU.group11.49	-0.703343	0.00938915	0.0874735	0.765984
evm.TU.group11.75	-1.00758	0.0478722	-1.00422	0.000105252
evm.TU.group11.79	-1.11324	0.0155728	-0.118731	0.725819
evm.TU.group11.86	-0.973807	0.000279996	-0.0657484	0.730564
evm.TU.group11.120	-1.05147	2.81992e-24	0.00323686	0.957059
evm.TU.group11.143	-1.23948	2.78092e-05	7.89644	4.34361e-134
evm.TU.group11.233	-1.81343	1.36132e-10	1.82521	6.62921e-10
evm.TU.group11.335	-0.821303	0.000154976	0.118865	0.60872
evm.TU.group11.356	-1.81166	0.00187777	0.542846	0.0685335
evm.TU.group11.356	-0.749302	0.0039641	0.542846	0.0685335
evm.TU.group11.359	-1.008	0.0030134	0.79579	0.0109018
evm.TU.group11.362	-0.944653	0.00492337	-0.0869975	0.795087
evm.TU.group11.362	-1.1239	0.0128884	-0.0869975	0.795087
evm.TU.group11.362	-1.04177	0.0213042	-0.0869975	0.795087
evm.TU.group11.392	-1.19859	0.0481227	0.385302	0.536653
evm.TU.group11.402	-1.7351	2.82407e-05	-3.66207	4.89606e-05
evm.TU.group11.402	-3.18357	3.47816e-07	-3.66207	4.89606e-05
evm.TU.group11.459	-0.657916	0.017654	-0.20036	0.475505
evm.TU.group11.556	-0.597997	8.75567e-05	0.40642	0.0577384
evm.TU.group11.589	-0.921245	4.71031e-07	-0.170565	0.350548
evm.TU.group11.727	-0.864408	0.0272654	0.27661	0.603326
evm.TU.group11.732	-0.632823	0.000857	1.38273	0.000191105
evm.TU.group11.734	-2.84157	0.0131008	-0.80055	1
evm.TU.group11.735	-0.757652	0.0424505	-0.234905	0.499954
evm.TU.group11.746	-0.824678	0.0102859	-1.41936	3.28356e-05
evm.TU.group11.756	-1.45129	0.0380595	-1.37428	0.00543541
evm.TU.group11.800	-2.08962	0.00620491	-1.41655	0.241763
evm.TU.group11.852	-2.48279	2.18659e-07	-2.1769	9.59592e-15
evm.TU.group11.886	-0.76863	0.00416846	0.208821	0.402724
evm.TU.group11.890	-0.5929	0.0295568	-1.00275	3.1505e-06
evm.TU.group11.937	-0.79648	0.00144368	-0.144289	0.357734
evm.TU.group11.943	-0.721655	0.00557284	-0.898148	0.000450208
evm.TU.group11.943	-2.1186	0.00677125	-0.898148	0.000450208
evm.TU.group11.948	-1.10685	0.0291708	1.0526	0.0611542
evm.TU.group11.1026	-0.808836	0.011445	0.227745	0.489181
evm.TU.group11.1026	-0.880747	0.045456	0.227745	0.489181
evm.TU.group11.1033	-0.874207	0.0093491	0.14155	0.699008
evm.TU.group11.1033	-2.39888	0.000191219	0.14155	0.699008
evm.TU.group11.1033	-2.70642	8.81933e-05	0.14155	0.699008
evm.TU.group11.1039	-0.660897	0.0187547	-0.0358512	0.801331
evm.TU.group11.1072	-0.950771	4.26703e-07	1.15607	0.000142106
evm.TU.group11.1212	-0.596391	0.025393	-0.135603	0.466818
evm.TU.group11.1230	-1.07578	2.40193e-09	0.0903078	0.733491
evm.TU.group11.1230	-1.33867	0.0001746	0.0903078	0.733491
evm.TU.group11.1230	-0.66459	0.00471324	0.0903078	0.733491
evm.TU.group11.1230	-0.849252	0.00358979	0.0903078	0.733491
evm.TU.group11.1241	-0.900654	0.00338728	0.164789	0.458764
evm.TU.group11.1242	-1.52927	0.011264	0.107999	0.816114
evm.TU.group11.1255	-2.41473	6.89439e-10	0.295592	0.219809
evm.TU.group11.1276	-1.00982	0.00173225	-0.090824	0.721252
evm.TU.group11.1304	-0.808873	0.0279953	1.37092	0.000204655
evm.TU.group11.1322	-0.698184	1.24722e-06	0.412417	0.072978
evm.TU.group11.1323	-1.09651	0.0493508	0.266852	0.606985
evm.TU.group11.1348	-0.924479	1.33527e-09	-0.189771	0.341408
evm.TU.group11.1350	-0.807709	2.36837e-05	0.0416482	0.964352
evm.TU.group11.1382	-0.605325	1.27355e-09	0.600112	0.00558244
evm.TU.group11.1411	-0.850913	1.95341e-08	-1.47459	6.73843e-09
evm.TU.group11.1411	-0.594202	0.012335	-1.47459	6.73843e-09
evm.TU.group11.1419	-0.953051	0.0105914	-0.524408	0.0501658
evm.TU.group11.1435	-0.736996	0.000682262	0.292279	0.148582
evm.TU.group12.21	-1.53777	0.0248682	1.7575	0.00452234
evm.TU.group12.21	-1.85902	7.35023e-05	1.7575	0.00452234
evm.TU.group12.27	-0.977879	0.00385153	0.506766	0.214768
evm.TU.group12.212	-1.03285	3.71897e-07	-0.86046	3.94738e-06
evm.TU.group12.215	-1.03264	0.0245457	-0.480274	0.463255
evm.TU.group12.358	-0.745289	8.26749e-05	0.03975	0.98294
evm.TU.group12.379	-0.807375	0.0128151	0.383191	0.376029
evm.TU.group12.433	-2.65593	0.00817588	-1.19995	0.0200898
evm.TU.group12.524	-0.74622	5.23127e-07	0.505674	0.00693712
evm.TU.group12.600	-0.907237	0.0206603	0.888342	0.141953
evm.TU.group12.613	-0.602031	0.000587221	-0.00420376	0.90632
evm.TU.group12.613	-0.589428	0.000206884	-0.00420376	0.90632
evm.TU.group12.616	-0.719863	0.00170307	-0.33314	0.128177
evm.TU.group12.616	-0.701036	1.51677e-07	-0.33314	0.128177
evm.TU.group12.616	-0.699315	6.12045e-18	-0.33314	0.128177
evm.TU.group12.616	-0.635259	1.30289e-35	-0.33314	0.128177
evm.TU.group12.741	-0.608153	0.000156307	0.358847	0.147385
evm.TU.group12.892	-1.17484	0.00205788	-0.853183	0.0416433
evm.TU.group12.915	-0.769914	5.29303e-05	0.16306	0.474781
evm.TU.group12.929	-0.624163	0.00101958	-0.52738	0.061373
evm.TU.group12.10	-1.98808	0.0377551	-1.98904	1.10987e-09
evm.TU.group12.73	-0.88978	0.00727344	-0.838781	0.000838139
evm.TU.group12.79	-0.941656	0.000695282	0.323718	0.140527
evm.TU.group12.133	-0.594559	0.025997	-0.00141148	0.983344
evm.TU.group12.184	-1.12004	0.0162071	-0.390842	0.0924674
evm.TU.group12.246	-3.79651	0.00415529	-inf	1
evm.TU.group12.299	-1.42256	0.016709	0.0885915	0.920663
evm.TU.group12.302	-0.663798	0.0304563	0.234185	0.340544
evm.TU.group12.321	-1.19797	0.000132338	0.338173	0.327762
evm.TU.group12.321	-1.34614	0.000330272	0.338173	0.327762
evm.TU.group12.321	-1.04492	0.0044096	0.338173	0.327762
evm.TU.group12.340	-0.884712	0.0237205	0.570063	0.0368652
evm.TU.group12.367	-0.879256	9.58408e-07	0.535286	0.00544232
evm.TU.group12.388	-0.908424	7.17053e-05	0.437719	0.0550316
evm.TU.group12.414	-0.810514	0.000299176	0.263441	0.226821
evm.TU.group12.513	-0.626124	0.0254428	-0.0311304	0.76058
evm.TU.group12.513	-0.73846	5.13882e-06	-0.0311304	0.76058
evm.TU.group12.578	-0.710081	0.0356844	-0.280567	0.462831
evm.TU.group12.584	-0.912208	0.00102275	1.10903	0.000349621
evm.TU.group12.591	-0.733308	0.000118641	0.153061	0.519466
evm.TU.group12.677	-0.982739	0.0414763	0.800239	0.00557381
evm.TU.group12.690	-1.30825	1.13151e-05	0.500746	0.0176422
evm.TU.group12.721	-1.05499	0.000517789	0.498829	0.0764351
evm.TU.group12.742	-1.17928	0.0187699	0.443679	0.131266
evm.TU.group12.743	-0.747092	0.0199134	-0.233034	0.363775
evm.TU.group12.745	-1.11917	8.76314e-06	-0.618418	0.0148084
evm.TU.group12.747	-1.13415	0.0211867	-0.481097	0.333637
evm.TU.group13.22	-1.13041	0.0440443	0.400546	0.0417074
evm.TU.group13.33	-0.72992	6.23951e-06	0.0746277	0.76339
evm.TU.group13.33	-0.797143	0.0106045	0.0746277	0.76339
evm.TU.group13.96	-0.682282	0.0364539	1.27837	0.0349184
evm.TU.group13.119	-0.83254	9.77749e-06	0.876055	0.000257104
evm.TU.group13.187	-0.766494	0.000980348	0.785627	0.0351821
evm.TU.group13.238	-0.658692	0.000276414	0.935798	7.2367e-06
evm.TU.group13.238	-0.766415	1.09846e-05	0.935798	7.2367e-06
evm.TU.group13.241	-0.610219	0.0142619	0.358769	0.0906526
evm.TU.group13.254	-0.690432	0.0224627	0.107751	0.637538
evm.TU.group13.292	-0.678026	0.00221256	0.017618	0.991128
evm.TU.group13.321	-1.61926	0.0203402	inf	1
evm.TU.group13.415	-1.21007	0.0248603	-0.270618	0.343254
evm.TU.group13.477	-0.940732	0.0452311	-1.57032	0.00061609
evm.TU.group13.483	-0.63149	8.94876e-08	0.394657	0.0760486
evm.TU.group13.483	-0.812136	7.64651e-05	0.394657	0.0760486
evm.TU.group13.490	-0.784608	0.0309426	0.212111	0.463006
evm.TU.group13.492	-0.685764	0.0049958	0.313722	0.350065
evm.TU.group13.527	-0.628004	0.00436749	-0.114616	0.534389
evm.TU.group13.527	-0.883764	0.00866443	-0.114616	0.534389
evm.TU.group13.527	-1.09718	2.77547e-05	-0.114616	0.534389
evm.TU.group13.578	-1.44221	0.00220429	0.188339	0.66714
evm.TU.group13.599	-1.01134	0.0065264	-1.60685	3.67592e-06
evm.TU.group13.607	-0.692694	0.0499934	-0.995833	1.62349e-05
evm.TU.group13.627	-0.787504	2.86189e-05	0.188126	0.388574
evm.TU.group13.627	-0.673508	4.7477e-07	0.188126	0.388574
evm.TU.group13.627	-0.639965	2.26457e-07	0.188126	0.388574
evm.TU.group13.678	-1.149	0.00158866	0.739227	0.0156999
evm.TU.group13.686	-0.68339	7.62317e-06	0.0767047	0.806302
evm.TU.group13.689	-0.602763	0.0196207	0.638736	0.0197796
evm.TU.group13.689	-0.634828	0.0130126	0.638736	0.0197796
evm.TU.group13.706	-4.16101	0.000309167	0.0311006	1
evm.TU.group13.706	-1.41339	0.034574	0.0311006	1
evm.TU.group13.707	-0.69988	0.0222657	0.186676	0.622277
evm.TU.group13.846	-1.31341	0.00123257	1.2757	1
evm.TU.group13.849	-0.70681	0.00325815	0.301316	0.217058
evm.TU.group13.868	-0.859463	4.99662e-06	-4.13054	1
evm.TU.group13.947	-3.2967	0.00350606	0.734415	0.127728
evm.TU.group13.978	-0.873816	0.000102624	-0.640418	0.00708941
evm.TU.group13.1030	-0.597813	3.76331e-06	-0.0996802	0.488052
evm.TU.group13.1052	-0.607683	6.03183e-11	0.599937	0.0032151
evm.TU.group13.1076	-1.0326	0.0295833	0.0592098	0.845827
evm.TU.group13.1077	-0.832984	5.312e-09	0.412121	0.0462857
evm.TU.group13.35	-0.885369	2.38456e-08	0.591303	0.00662119
evm.TU.group13.114	-0.690269	0.00716877	0.157806	0.485974
evm.TU.group13.114	-0.85949	9.05561e-06	0.157806	0.485974
evm.TU.group13.158	-0.768726	0.00332193	-0.0963011	0.557596
evm.TU.group13.158	-0.832071	0.0377469	-0.0963011	0.557596
evm.TU.group13.180	-2.71548	7.42113e-07	-0.729445	0.265221
evm.TU.group13.246	-1.75662	0.042968	inf	1
evm.TU.group13.281	-0.731165	0.00374522	0.457557	0.0764079
evm.TU.group13.282	-1.09875	0.00402536	0.677538	0.00350885
evm.TU.group13.303	-1.7405	0.000880879	0.287985	0.421623
evm.TU.group13.338	-1.01494	0.00408822	0.25124	0.242015
evm.TU.group13.359	-1.40258	0.00136706	0.80378	0.00031574
evm.TU.group13.414	-1.42782	0.00124869	0.506957	0.116891
evm.TU.group13.430	-1.41513	0.0169982	-0.127875	0.514201
evm.TU.group13.439	-0.927367	0.011757	0.198775	0.812683
evm.TU.group13.498	-0.988719	0.00025034	0.927113	0.000266284
evm.TU.group13.502	-1.13419	0.0176721	-0.360506	0.134065
evm.TU.group13.534	-1.57914	0.0261774	-0.19225	0.611003
evm.TU.group13.568	-0.676247	0.00124063	0.157596	0.466584
evm.TU.group13.569	-0.9007	8.18966e-05	0.405789	0.1455
evm.TU.group13.573	-0.740728	1.62262e-11	0.44934	0.0251664
evm.TU.group13.653	-1.94067	0.00222325	0.108221	0.729686
evm.TU.group13.699	-0.767303	0.00195817	-0.0294517	0.851509
evm.TU.group13.771	-0.697302	0.019328	0.38685	0.0918552
evm.TU.group13.826	-0.896455	0.000474175	1.0163	6.38418e-06
evm.TU.group13.826	-1.00763	0.00041071	1.0163	6.38418e-06
evm.TU.group13.826	-1.40003	0.0167879	1.0163	6.38418e-06
evm.TU.group13.869	-1.04134	0.0315246	0.403178	0.562103
evm.TU.group13.874	-1.60032	0.0343891	-1.71745	1.70036e-06
evm.TU.group13.881	-0.672403	0.000477198	1.17993	3.22148e-06
evm.TU.group13.882	-0.821	0.0101992	0.339838	0.416806
evm.TU.group13.905	-0.915499	1.21221e-12	0.54415	0.012921
evm.TU.group13.905	-0.628118	9.31146e-05	0.54415	0.012921
evm.TU.group13.905	-0.73487	1.51088e-07	0.54415	0.012921
evm.TU.group13.981	-1.40269	0.0342949	1.14558	0.0491881
evm.TU.group13.1024	-1.01356	6.99808e-05	-0.0262707	0.848212
evm.TU.group13.1026	-0.674693	0.0239096	0.030687	0.955955
evm.TU.group13.1033	-2.08782	0.00970887	2.73851	0.0017792
evm.TU.group13.1054	-1.00018	0.0213847	-0.00695045	0.805269
evm.TU.group14.17	-1.19479	0.00346577	0.506222	0.0415279
evm.TU.group14.28	-1.36666	0.000656386	-0.10574	0.600906
evm.TU.group14.35	-0.621524	1.66144e-06	0.284738	0.1532
evm.TU.group14.69	-1.00541	0.00117923	0.72197	0.0114784
evm.TU.group14.73	-0.641255	0.00160633	-0.024419	0.823831
evm.TU.group14.94	-0.789926	0.0153824	-0.0197243	0.844418
evm.TU.group14.94	-0.658492	0.00112964	-0.0197243	0.844418
evm.TU.group14.94	-0.78082	4.07529e-16	-0.0197243	0.844418
evm.TU.group14.106	-1.58767	0.000617588	5.4988	2.39101e-26
evm.TU.group14.133	-0.877635	0.0215846	0.59686	0.0201436
evm.TU.group14.180	-1.28849	2.78685e-06	0.034994	0.916381
evm.TU.group14.180	-0.654836	0.000238301	0.034994	0.916381
evm.TU.group14.194	-1.52443	5.66063e-06	-0.013728	0.854906
evm.TU.group14.196	-0.842845	9.4097e-05	0.980308	1.06511e-06
evm.TU.group14.212	-0.635131	0.000140643	0.347787	0.0997747
evm.TU.group14.225	-1.03363	0.000484073	-0.693466	0.0128293
evm.TU.group14.225	-0.823223	0.00881271	-0.693466	0.0128293
evm.TU.group14.302	-1.19358	0.000638526	0.285057	0.192202
evm.TU.group14.302	-0.972029	0.00872287	0.285057	0.192202
evm.TU.group14.302	-0.80394	0.0168822	0.285057	0.192202
evm.TU.group14.302	-0.589404	0.00446837	0.285057	0.192202
evm.TU.group14.304	-1.06734	0.0337469	0.935368	1
evm.TU.group14.321	-1.25168	0.00975604	-0.0136391	0.820199
evm.TU.group14.321	-1.25332	0.0275501	-0.0136391	0.820199
evm.TU.group14.321	-2.38955	9.46879e-10	-0.0136391	0.820199
evm.TU.group14.374	-3.46995	0.00532436	3.37719	2.49553e-22
evm.TU.group14.457	-0.922565	8.87523e-06	-0.103215	0.664723
evm.TU.group14.457	-1.02695	6.57222e-05	-0.103215	0.664723
evm.TU.group14.458	-0.768588	4.03629e-10	0.0513671	0.894928
evm.TU.group14.458	-1.38892	2.34396e-09	0.0513671	0.894928
evm.TU.group14.458	-0.658492	1.22845e-15	0.0513671	0.894928
evm.TU.group14.492	-0.727948	7.91781e-07	0.0726524	0.783677
evm.TU.group14.496	-1.28395	0.00391036	0.32525	0.731433
evm.TU.group14.579	-0.632572	4.952e-09	-0.6345	0.0276172
evm.TU.group14.637	-1.08302	0.0069706	0.0514064	0.966569
evm.TU.group14.639	-1.87114	0.000326126	0.326885	0.388368
evm.TU.group14.649	-0.814848	0.000194538	0.944024	0.000125117
evm.TU.group14.690	-1.08247	0.00520772	0.733601	0.268624
evm.TU.group14.787	-1.79574	0.015022	2.78492	0.00204384
evm.TU.group14.841	-1.50921	0.0285578	2.89704	4.29937e-15
evm.TU.group14.861	-1.11115	0.0445041	1.07462	4.78821e-05
evm.TU.group14.881	-0.800141	0.00095667	-0.432563	0.0157528
evm.TU.group14.23	-0.831003	1.18163e-06	-0.535396	0.0100477
evm.TU.group14.85	-0.881412	0.0371888	0.214264	0.377118
evm.TU.group14.115	-0.866708	1.58535e-05	-0.123007	0.70335
evm.TU.group14.115	-0.600101	0.00685797	-0.123007	0.70335
evm.TU.group14.185	-1.88603	0.0148856	-3.3797	2.96542e-20
evm.TU.group14.192	-0.637293	0.000738225	0.444628	0.0308622
evm.TU.group14.214	-0.690376	0.000144977	0.184197	0.490969
evm.TU.group14.214	-1.55558	0.00875281	0.184197	0.490969
evm.TU.group14.219	-0.607535	0.000107538	0.458547	0.0423492
evm.TU.group14.219	-0.847865	0.00104822	0.458547	0.0423492
evm.TU.group14.250	-2.00385	0.00100969	-0.603333	0.00596826
evm.TU.group14.297	-0.926696	0.00927231	0.280613	0.2615
evm.TU.group14.322	-2.57783	3.26325e-09	0.739646	0.0746631
evm.TU.group14.336	-0.907916	0.0227536	0.727258	0.1902
evm.TU.group14.429	-1.89431	0.000441908	-0.265039	0.170461
evm.TU.group14.526	-1.26168	0.00795415	0.170182	0.498561
evm.TU.group14.711	-0.796582	0.00622854	0.0655632	0.838331
evm.TU.group14.740	-1.24487	5.33462e-05	-0.19226	0.330256
evm.TU.group14.744	-0.61779	0.0469107	-1.67915	4.62964e-14
evm.TU.group14.770	-2.68323	5.69015e-05	1.52532	3.27165e-08
evm.TU.group15.29	-0.716836	0.0111741	0.70557	0.54908
evm.TU.group15.33	-0.587393	4.41982e-06	0.0112559	0.921043
evm.TU.group15.63	-0.626129	0.0194576	-0.291636	0.425862
evm.TU.group15.87	-0.788997	5.67701e-07	0.0306438	0.974982
evm.TU.group15.139	-0.751277	7.30594e-17	0.00891235	0.948835
evm.TU.group15.161	-0.681824	0.000986498	0.0923694	0.770301
evm.TU.group15.185	-0.659173	0.0201919	0.642917	0.00113597
evm.TU.group15.257	-0.855595	0.0172506	-0.185574	0.797337
evm.TU.group15.257	-1.62182	0.0237231	-0.185574	0.797337
evm.TU.group15.262	-1.17577	0.00345756	0.609094	0.0018008
evm.TU.group15.277	-0.663371	0.00141138	0.30884	0.168172
evm.TU.group15.289	-0.867945	5.0202e-07	0.387183	1
evm.TU.group15.394	-1.33426	0.000550305	-0.0478846	0.775333
evm.TU.group15.396	-1.40774	0.00287144	-0.839235	0.183259
evm.TU.group15.411	-1.11894	0.0196228	0.441751	0.0808751
evm.TU.group15.411	-0.708142	0.00076591	0.441751	0.0808751
evm.TU.group15.411	-1.13357	4.49757e-08	0.441751	0.0808751
evm.TU.group15.411	-0.744959	0.00201487	0.441751	0.0808751
evm.TU.group15.546	-3.3759	5.59802e-06	-0.477239	0.148948
evm.TU.group15.546	-1.78225	0.000373967	-0.477239	0.148948
evm.TU.group15.616	-1.1471	0.0273904	-0.209857	1
evm.TU.group15.665	-0.791416	0.0318507	-0.0699202	0.730235
evm.TU.group15.687	-0.89812	0.00171888	-0.127335	0.456133
evm.TU.group15.687	-0.739378	0.00355501	-0.127335	0.456133
evm.TU.group15.758	-1.10882	3.10582e-06	-0.4003	0.449853
evm.TU.group15.762	-1.72582	0.000297084	-1.37665	0.0123967
evm.TU.group15.816	-1.58829	0.00291024	-0.745381	0.118494
evm.TU.group15.821	-1.99972	0.00445318	-0.623518	0.108822
evm.TU.group15.834	-0.687417	0.00247337	0.177837	0.531962
evm.TU.group15.851	-1.07961	0.00470399	-0.862895	0.306292
evm.TU.group15.851	-1.09252	NA	-0.862895	0.306292
evm.TU.group15.851	-0.810411	0.0203484	-0.862895	0.306292
evm.TU.group15.876	-0.879123	0.0241953	0.821103	2.00869e-05
evm.TU.group15.883	-0.723044	0.0342016	0.577751	0.00257751
evm.TU.group15.884	-1.01279	0.000797131	-0.0522067	0.820246
evm.TU.group15.884	-0.769839	3.32526e-15	-0.0522067	0.820246
evm.TU.group15.908	-0.597081	0.000264358	0.155695	0.485685
evm.TU.group15.908	-1.57658	1.13549e-05	0.155695	0.485685
evm.TU.group15.915	-0.991493	2.28689e-52	1.33871	1.8054e-07
evm.TU.group15.915	-0.707927	6.90238e-13	1.33871	1.8054e-07
evm.TU.group15.917	-0.756521	0.000246358	0.0723916	0.907769
evm.TU.group15.84	-1.21967	0.0260098	0.138992	0.901526
evm.TU.group15.141	-0.863206	0.00515361	0.499787	0.0303396
evm.TU.group15.154	-2.38835	0.0199439	0.113049	0.765346
evm.TU.group15.287	-0.593312	0.034033	-0.310567	0.441917
evm.TU.group15.288	-0.650989	6.89527e-09	-0.162362	0.308
evm.TU.group15.290	-0.674652	1.70241e-07	0.342135	0.226103
evm.TU.group15.290	-1.05826	1.54553e-07	0.342135	0.226103
evm.TU.group15.290	-0.74929	0.00500251	0.342135	0.226103
evm.TU.group15.393	-0.625417	2.15095e-06	0.140665	0.603645
evm.TU.group15.393	-0.898984	0.000104281	0.140665	0.603645
evm.TU.group15.393	-0.83599	0.00184974	0.140665	0.603645
evm.TU.group15.393	-1.20729	7.07223e-09	0.140665	0.603645
evm.TU.group15.462	-0.971549	0.023391	-1.74936	0.0464496
evm.TU.group15.529	-0.612305	0.000271801	-0.882266	6.64867e-06
evm.TU.group15.548	-1.40981	0.000587242	-0.38887	0.173881
evm.TU.group15.568	-1.14114	0.0179917	1.31869	1
evm.TU.group15.602	-0.918675	0.000170969	0.560803	0.21778
evm.TU.group15.611	-1.12785	0.0101304	0.387516	0.188302
evm.TU.group15.660	-0.888225	9.69461e-07	-0.378985	0.0639636
evm.TU.group15.677	-1.53804	0.0167906	2.0725	1.47416e-09
evm.TU.group15.678	-0.692792	0.0390123	0.0260419	0.9416
evm.TU.group15.704	-0.716279	2.58111e-07	-0.190482	0.581821
evm.TU.group15.705	-0.624141	0.00198319	-0.278975	0.450653
evm.TU.group15.747	-1.83813	0.00110193	0.284913	0.382987
evm.TU.group15.765	-0.847135	0.0163516	1.61118	0.00453053
evm.TU.group15.781	-1.0482	0.0257349	0.371692	0.188397
evm.TU.group15.792	-1.02051	1.65752e-06	0.228105	0.314896
evm.TU.group15.819	-1.16378	0.000446796	1.89053	1.21449e-08
evm.TU.group15.835	-0.611705	0.00270064	0.457957	0.0201686
evm.TU.group15.836	-0.653761	0.0126123	1.13235	9.63185e-05
evm.TU.group15.923	-1.89304	0.0479235	1.47423	7.86912e-13
evm.TU.group15.927	-0.715088	0.0446678	-0.318036	0.0947365
evm.TU.group15.941	-1.05893	0.014375	0.501276	0.0801615
evm.TU.group16.2	-1.11604	4.01918e-09	-0.936794	7.76064e-07
evm.TU.group16.10	-1.15454	0.0374524	0.592934	0.230027
evm.TU.group16.24	-1.17511	0.0382937	-0.138016	1
evm.TU.group16.38	-0.87491	0.0189606	0.470981	0.242555
evm.TU.group16.38	-1.79128	0.000211318	0.470981	0.242555
evm.TU.group16.66	-0.946245	0.0248383	0.0367805	0.917891
evm.TU.group16.75	-0.971267	0.000169566	0.266189	0.233571
evm.TU.group16.88	-0.706776	0.000125093	0.0146074	0.937251
evm.TU.group16.152	-1.38445	0.00367551	0.484179	0.0438169
evm.TU.group16.170	-1.37269	1.25495e-05	0.456462	0.11543
evm.TU.group16.170	-2.23148	0.0110987	0.456462	0.11543
evm.TU.group16.177	-0.844787	0.0245824	0.511142	0.0534829
evm.TU.group16.185	-0.700796	0.035114	0.153258	0.639596
evm.TU.group16.206	-1.3355	7.48284e-07	0.456985	0.0192857
evm.TU.group16.237	-1.58433	2.00671e-07	1.40665	0.0201142
evm.TU.group16.256	-0.738406	0.0107024	-0.133583	0.434449
evm.TU.group16.291	-0.789613	0.0238565	0.468883	0.0482184
evm.TU.group16.291	-0.833513	0.0249979	0.468883	0.0482184
evm.TU.group16.304	-0.88477	0.00352068	0.141736	0.54203
evm.TU.group16.314	-1.22523	0.000107097	0.907602	0.0133179
evm.TU.group16.314	-1.05905	0.0237767	0.907602	0.0133179
evm.TU.group16.417	-0.63685	0.019577	0.0959205	0.767557
evm.TU.group16.513	-0.762872	5.40597e-05	-0.289227	0.0742348
evm.TU.group16.591	-1.53768	0.00384373	0.325923	0.354002
evm.TU.group16.695	-1.35244	0.00585096	0.406875	0.118052
evm.TU.group16.695	-0.762131	0.00396892	0.406875	0.118052
evm.TU.group16.711	-0.92465	0.0383245	-0.105878	0.813201
evm.TU.group16.717	-1.96496	2.23359e-05	0.283914	0.32326
evm.TU.group16.764	-0.722204	0.0207736	0.205576	0.41756
evm.TU.group16.849	-0.754776	0.00136717	-0.110058	0.596096
evm.TU.group16.897	-1.44201	9.33692e-05	0.372985	0.201901
evm.TU.group16.1032	-0.634444	0.00204877	-0.103624	0.563191
evm.TU.group16.1044	-1.25579	0.0128692	-0.285857	0.506359
evm.TU.group16.76	-0.939167	0.0354214	0.586716	0.011013
evm.TU.group16.118	-0.870637	2.70712e-11	-0.286393	0.12646
evm.TU.group16.207	-1.25012	0.0166057	-0.0106466	0.93536
evm.TU.group16.246	-1.49676	0.000522438	0.212187	0.327618
evm.TU.group16.246	-0.825218	0.00151253	0.212187	0.327618
evm.TU.group16.287	-0.62433	0.00813848	0.337022	0.357973
evm.TU.group16.422	-1.44317	0.0202734	-0.75506	0.0107504
evm.TU.group16.422	-1.57289	0.0285112	-0.75506	0.0107504
evm.TU.group16.502	-0.963218	0.00533446	0.162713	0.488144
evm.TU.group16.502	-1.1666	0.00183313	0.162713	0.488144
evm.TU.group16.558	-1.03432	0.0376798	1.25615	0.00517864
evm.TU.group16.571	-1.06149	8.95007e-12	0.843458	0.000117169
evm.TU.group16.594	-1.18653	2.85274e-07	0.175248	0.609048
evm.TU.group16.620	-0.588644	0.0246058	0.874131	0.10341
evm.TU.group16.622	-1.12539	0.0475799	1.8177	1
evm.TU.group16.693	-0.650492	0.0121442	0.332317	0.261835
evm.TU.group16.707	-0.611406	6.65556e-05	-0.414221	0.0677572
evm.TU.group16.761	-0.757479	0.00135233	0.548089	0.0314324
evm.TU.group16.774	-1.21956	0.0300354	-0.0231958	0.887073
evm.TU.group16.800	-0.709793	0.00123159	0.0697199	0.844087
evm.TU.group16.820	-0.608303	2.86685e-08	-0.120741	0.415818
evm.TU.group16.875	-0.945025	0.000736114	0.432176	0.118441
evm.TU.group16.917	-1.04522	0.0256585	0.541246	0.122157
evm.TU.group16.918	-1.84253	0.00566016	0.347954	0.450242
evm.TU.group16.929	-1.05311	0.000852372	-2.49497	1.95926e-15
evm.TU.group16.978	-0.865625	0.042144	0.782799	0.0696615
evm.TU.group16.1021	-0.835206	0.000118104	-1.08603	0.185895
evm.TU.group16.1021	-0.624095	0.00212613	-1.08603	0.185895
evm.TU.group16.1025	-1.45854	0.00188739	-0.512564	0.00288949
evm.TU.group16.1065	-0.681672	1.37232e-06	0.412533	0.0377284
evm.TU.group17.8	-1.47172	0.00995922	1.15688	0.00208753
evm.TU.group17.8	-1.09601	0.000482976	1.15688	0.00208753
evm.TU.group17.28	-2.78903	0.00498687	-1.28547	0.0135309
evm.TU.group17.28	-1.89214	0.00625105	-1.28547	0.0135309
evm.TU.group17.53	-1.34551	0.036828	2.05779	0.0163898
evm.TU.group17.61	-1.1127	0.0358376	-0.543541	0.0627942
evm.TU.group17.70	-2.2963	0.000448561	0.0757502	0.862183
evm.TU.group17.76	-0.601538	6.13261e-05	0.269965	0.270368
evm.TU.group17.108	-1.35251	0.000510005	0.263257	0.519844
evm.TU.group17.134	-0.661004	0.019609	-0.104895	0.458974
evm.TU.group17.142	-0.77123	0.0425536	0.38286	0.123811
evm.TU.group17.145	-0.631599	6.33698e-07	0.55856	0.00928401
evm.TU.group17.162	-0.655345	0.0013509	-1.73999	5.64434e-07
evm.TU.group17.162	-0.604268	0.00212924	-1.73999	5.64434e-07
evm.TU.group17.177	-1.11832	2.20073e-10	-0.0199241	0.892176
evm.TU.group17.208	-1.65202	0.000877747	-0.626264	0.168413
evm.TU.group17.269	-1.04062	0.0016276	0.18728	0.386483
evm.TU.group17.276	-2.58037	5.44084e-06	0.294449	0.13048
evm.TU.group17.276	-0.608623	0.000127302	0.294449	0.13048
evm.TU.group17.295	-2.29407	1.76187e-05	1.43703	0.00134607
evm.TU.group17.312	-0.808471	0.000841525	-0.42737	0.165353
evm.TU.group17.312	-0.834608	0.00806025	-0.42737	0.165353
evm.TU.group17.319	-0.882264	0.013595	-0.223795	0.776687
evm.TU.group17.319	-0.959451	5.72165e-07	-0.223795	0.776687
evm.TU.group17.326	-0.64063	0.00288416	-0.459347	0.0116628
evm.TU.group17.344	-1.72102	0.00671819	0.3971	0.493965
evm.TU.group17.412	-0.679813	0.00101537	-0.13662	0.373229
evm.TU.group17.425	-2.04091	0.0148025	inf	1
evm.TU.group17.433	-1.40395	0.00108593	-1.13846	0.1789
evm.TU.group17.458	-0.983934	0.00669784	1.94179	0.00027555
evm.TU.group17.458	-1.31973	6.82005e-05	1.94179	0.00027555
evm.TU.group17.34	-1.82742	4.93684e-18	0.338219	0.189994
evm.TU.group17.34	-0.60425	0.0162991	0.338219	0.189994
evm.TU.group17.51	-1.17166	0.00859476	0.707999	0.0202853
evm.TU.group17.56	-1.16517	0.0101115	0.50709	0.413181
evm.TU.group17.71	-1.56706	0.00793847	1.9724	5.54468e-18
evm.TU.group17.82	-0.696118	0.00194756	1.3902	5.13841e-05
evm.TU.group17.127	-0.766342	0.00457766	-0.345948	0.0472703
evm.TU.group17.130	-1.23305	0.00556516	3.21475	1.37539e-39
evm.TU.group17.130	-1.3837	0.00237556	3.21475	1.37539e-39
evm.TU.group17.139	-1.9393	0.00102575	-2.44844	0.0063524
evm.TU.group17.150	-0.812266	1.74097e-05	-0.354875	0.206722
evm.TU.group17.242	-1.35025	5.64589e-10	-0.785221	0.00509247
evm.TU.group17.288	-0.591321	0.000442786	0.150245	0.519745
evm.TU.group17.288	-0.995477	0.000734348	0.150245	0.519745
evm.TU.group17.290	-0.813711	0.0163236	0.704708	0.0472192
evm.TU.group17.334	-0.596825	2.80065e-05	-0.756494	8.14261e-05
evm.TU.group17.356	-0.601285	8.80788e-06	-0.0371593	0.730632
evm.TU.group17.356	-0.770252	0.000146091	-0.0371593	0.730632
evm.TU.group17.379	-1.24626	0.00413279	0.39705	0.0473709
evm.TU.group17.419	-0.655042	2.67652e-06	0.639159	0.00643462
evm.TU.group17.493	-0.859875	0.0381143	-0.0506816	0.870074
evm.TU.group17.526	-0.986716	9.40864e-11	-0.920942	0.182469
evm.TU.group17.540	-1.86825	1.28095e-37	0.763228	0.000685738
evm.TU.group17.559	-0.925792	0.00242003	-0.152787	0.502792
evm.TU.group17.559	-0.620977	0.0085667	-0.152787	0.502792
evm.TU.group18.97	-0.98502	0.0389139	-0.108272	0.856774
evm.TU.group18.143	-1.96537	0.0240591	3.73507	1.6289e-09
evm.TU.group18.147	-1.56645	0.0264593	-0.611147	0.192426
evm.TU.group18.251	-0.593252	0.0286254	0.0313929	0.924574
evm.TU.group18.351	-0.643954	0.00126133	-0.0048017	0.895609
evm.TU.group18.351	-0.647691	0.0186592	-0.0048017	0.895609
evm.TU.group18.397	-1.174	0.00272879	3.13234	1
evm.TU.group18.4	-1.33675	0.026546	-0.53019	0.227626
evm.TU.group18.4	-1.35515	0.0154005	-0.53019	0.227626
evm.TU.group18.81	-3.53256	2.10699e-05	-0.451079	0.18067
evm.TU.group18.162	-1.49842	0.0183213	-0.150627	0.4141
evm.TU.group18.266	-1.12136	0.0385628	0.502187	0.0107504
evm.TU.group18.267	-0.76295	0.00973829	0.489458	0.253051
evm.TU.group18.384	-0.817526	0.00262953	-0.23257	0.167869
evm.TU.group19.48	-1.02645	0.00288111	-0.12929	0.613266
evm.TU.group19.53	-0.715564	0.0210844	-0.432202	0.0198984
evm.TU.group19.298	-1.15455	0.00043194	-2.86705	2.77869e-18
evm.TU.group19.317	-0.907206	0.00644195	-0.0699639	0.825578
evm.TU.group19.330	-1.00407	0.00323429	0.255775	0.450995
evm.TU.group19.40	-0.993284	0.0429841	0.011161	0.954447
evm.TU.group19.72	-1.11845	6.62378e-07	-0.146147	0.380441
evm.TU.group19.75	-0.755282	0.0142361	-0.500006	0.113806
evm.TU.group19.153	-0.888083	0.0115827	-0.180936	0.336832
evm.TU.group19.236	-3.27186	2.13417e-34	3.62989	4.69488e-06
evm.TU.group19.310	-1.11803	7.95722e-05	0.648528	0.0593619
evm.TU.group19.310	-1.6468	4.59333e-08	0.648528	0.0593619
evm.TU.group19.364	-0.917044	4.64817e-07	0.0455906	0.986133
evm.TU.group19.376	-1.05444	1.18987e-19	0.174105	0.518179
evm.TU.group1.115	-0.947529	0.0195863	0.712137	0.00451894
evm.TU.group1.152	-1.30089	0.000216083	0.389613	0.0482585
evm.TU.group1.152	-0.675841	0.0131915	0.389613	0.0482585
evm.TU.group1.201	-1.15393	0.000117658	0.840283	0.00268459
evm.TU.group1.427	-0.834064	0.00743369	0.0876464	0.772792
evm.TU.group1.427	-0.976101	0.000604873	0.0876464	0.772792
evm.TU.group1.437	-0.718312	0.00333387	-3.34673	8.82867e-08
evm.TU.group1.552	-1.66805	1.78046e-12	-0.374439	0.0375709
evm.TU.group1.579	-1.4007	0.0252282	-0.136297	0.805688
evm.TU.group1.589	-1.252	4.76862e-08	3.33639	1.32493e-09
evm.TU.group1.606	-0.939457	4.98115e-07	0.392162	0.239579
evm.TU.group1.607	-1.75976	0.000303282	1.09832	0.000318896
evm.TU.group1.642	-3.89367	2.43591e-06	1.3849	1
evm.TU.group1.650	-0.853795	4.91839e-06	0.802945	0.000220079
evm.TU.group1.693	-0.685799	0.00113536	0.415343	0.133235
evm.TU.group1.741	-2.01919	0.0138425	-2.14579	3.53987e-06
evm.TU.group1.779	-1.56015	0.00109055	0.393845	0.044087
evm.TU.group1.779	-0.739449	0.000608907	0.393845	0.044087
evm.TU.group1.781	-1.60382	3.287e-05	-0.145712	0.462345
evm.TU.group1.829	-0.791912	0.0333601	-0.440208	0.0466719
evm.TU.group1.829	-0.780602	0.000334387	-0.440208	0.0466719
evm.TU.group1.829	-2.24544	3.53303e-05	-0.440208	0.0466719
evm.TU.group1.840	-1.27579	0.00906474	-0.45344	0.277353
evm.TU.group1.845	-2.34138	0.000174077	-2.10489	9.53457e-16
evm.TU.group1.851	-2.74578	0.00071895	0.685993	0.00115076
evm.TU.group1.873	-0.775371	0.000610505	-0.982642	3.82424e-06
evm.TU.group1.876	-0.996338	1.00181e-08	0.395821	0.0497464
evm.TU.group1.881	-0.672917	2.35349e-12	0.555621	0.0200902
evm.TU.group1.889	-0.904538	9.77083e-12	-0.620116	0.00675285
evm.TU.group1.904	-1.54418	0.00291829	0.976915	1
evm.TU.group1.974	-0.63812	6.69818e-08	0.385195	0.0589876
evm.TU.group1.989	-1.00661	5.54992e-08	0.0420372	0.905004
evm.TU.group1.989	-0.755959	2.69806e-24	0.0420372	0.905004
evm.TU.group1.1022	-0.745883	4.5179e-31	-0.842884	0.0305162
evm.TU.group1.1119	-0.611823	0.00274043	0.120352	0.679081
evm.TU.group1.1123	-1.56209	2.62947e-07	0.617867	0.0200166
evm.TU.group1.1125	-1.13421	0.000561571	0.340268	0.122712
evm.TU.group1.1148	-0.718098	0.0441584	0.481881	0.0251104
evm.TU.group1.1160	-0.635604	0.0350267	0.16472	0.450847
evm.TU.group1.1279	-1.74902	0.00370915	0.642223	0.0130383
evm.TU.group1.1322	-0.973584	4.38428e-12	0.433995	0.102427
evm.TU.group1.1346	-0.778973	0.0349849	0.216835	0.530681
evm.TU.group1.1347	-0.929549	0.017378	0.169154	0.616005
evm.TU.group1.1363	-0.689163	1.75342e-11	0.251345	0.219881
evm.TU.group1.1387	-1.05903	4.0855e-26	1.41046	3.32389e-12
evm.TU.group1.1451	-0.849013	6.05127e-16	-0.8717	0.241936
evm.TU.group1.1506	-1.42888	0.0474391	0.332792	0.517009
evm.TU.group1.1549	-0.598967	0.0237261	1.64312	1.51043e-14
evm.TU.group1.1610	-0.617036	7.44649e-05	-0.342062	0.0477088
evm.TU.group1.1610	-0.969611	0.000107232	-0.342062	0.0477088
evm.TU.group1.1610	-0.693988	9.13102e-05	-0.342062	0.0477088
evm.TU.group1.1611	-0.883181	0.000887548	0.202625	0.448599
evm.TU.group1.1611	-0.685363	0.00178476	0.202625	0.448599
evm.TU.group1.1709	-1.00039	0.00225294	0.496628	0.362935
evm.TU.group1.1726	-0.603379	0.00236188	-0.268679	0.591776
evm.TU.group1.1743	-0.756547	0.00234919	0.732229	0.000626752
evm.TU.group1.1763	-1.25974	4.53236e-34	0.414236	0.0477285
evm.TU.group1.1763	-2.64956	1.49124e-19	0.414236	0.0477285
evm.TU.group1.1994	-1.1761	0.0052025	-0.0265789	0.894991
evm.TU.group1.2000	-0.909643	2.86801e-06	0.178698	0.424029
evm.TU.group1.2032	-1.14388	0.00891462	0.868757	0.0131867
evm.TU.group1.2069	-0.869565	0.00533243	2.52699	8.51093e-19
evm.TU.group1.2180	-0.914509	0.0142403	0.580955	0.346402
evm.TU.group1.2321	-1.31753	0.000640366	-0.0110058	0.848706
evm.TU.group1.2346	-1.81918	0.0155761	-0.251095	0.574306
evm.TU.group1.2350	-1.36815	0.00289236	0.0314566	0.924616
evm.TU.group1.2363	-1.05545	0.000614068	1.29148	0.0218709
evm.TU.group1.2376	-0.905244	2.88936e-06	-1.49535	1.83471e-15
evm.TU.group1.117	-0.643565	4.72823e-12	0.29886	0.212729
evm.TU.group1.124	-2.31656	0.00325999	0.669054	0.012
evm.TU.group1.162	-1.16177	1.04756e-05	-0.499778	0.179434
evm.TU.group1.187	-1.57189	0.00485868	-0.944688	3.37761e-08
evm.TU.group1.354	-0.68599	6.10552e-07	0.524521	0.00860478
evm.TU.group1.410	-1.17231	1.97979e-06	0.0430956	0.878254
evm.TU.group1.410	-1.23911	0.000175475	0.0430956	0.878254
evm.TU.group1.464	-1.01455	0.00210447	0.520612	0.202383
evm.TU.group1.526	-1.18966	0.0473915	0.0446141	1
evm.TU.group1.546	-1.183	0.0124617	1.27995	0.000120707
evm.TU.group1.567	-0.911915	0.0174643	-3.18235	8.43743e-14
evm.TU.group1.592	-0.975615	0.0434375	-0.384943	0.0197862
evm.TU.group1.604	-0.595741	2.22364e-05	-0.17105	0.360559
evm.TU.group1.609	-0.690053	0.00012659	-0.258794	0.127118
evm.TU.group1.646	-1.3703	0.0442811	-0.721799	1
evm.TU.group1.651	-0.864163	0.00443692	0.297848	0.288534
evm.TU.group1.653	-0.65504	0.00171694	-0.28017	0.0984514
evm.TU.group1.653	-0.961878	0.00243229	-0.28017	0.0984514
evm.TU.group1.677	-0.913569	2.27476e-06	0.282109	0.251332
evm.TU.group1.677	-1.07777	4.11731e-06	0.282109	0.251332
evm.TU.group1.677	-1.06069	2.04531e-25	0.282109	0.251332
evm.TU.group1.689	-0.611501	0.000247227	0.147315	0.550771
evm.TU.group1.689	-0.741322	1.99681e-06	0.147315	0.550771
evm.TU.group1.689	-0.668954	0.00102604	0.147315	0.550771
evm.TU.group1.696	-1.26883	0.0186468	0.196203	0.36155
evm.TU.group1.799	-0.752026	0.00863606	0.29789	0.317833
evm.TU.group1.895	-0.993756	0.00347691	0.0415325	0.944359
evm.TU.group1.972	-1.65417	0.00639578	1.43239	1.44534e-09
evm.TU.group1.995	-0.704689	0.000525292	0.563031	0.0210747
evm.TU.group1.995	-1.55344	0.000172512	0.563031	0.0210747
evm.TU.group1.995	-1.17733	2.89108e-07	0.563031	0.0210747
evm.TU.group1.1003	-0.662825	2.05722e-06	-0.384195	0.141129
evm.TU.group1.1041	-1.9206	0.0122926	3.3309	1
evm.TU.group1.1068	-0.71522	0.0150713	0.0966242	0.759933
evm.TU.group1.1081	-0.848687	0.000481891	0.451179	0.0435678
evm.TU.group1.1082	-0.832375	0.0158164	-0.319102	0.188008
evm.TU.group1.1082	-1.0029	0.014089	-0.319102	0.188008
evm.TU.group1.1101	-0.632542	0.0334031	0.133781	0.684038
evm.TU.group1.1120	-0.949554	0.00062922	-0.255961	0.12591
evm.TU.group1.1131	-1.16179	0.024776	0.886311	0.0124587
evm.TU.group1.1189	-0.671669	7.63145e-07	0.0757177	0.757029
evm.TU.group1.1220	-0.991754	0.000517761	-0.255419	0.156289
evm.TU.group1.1276	-1.55725	0.0228843	-1.22196	0.0134051
evm.TU.group1.1283	-1.3139	0.0273885	0.644213	0.00950994
evm.TU.group1.1383	-0.62443	2.79107e-14	0.385277	0.113554
evm.TU.group1.1405	-0.605571	0.0342693	0.280253	0.369434
evm.TU.group1.1407	-0.940174	2.24041e-05	-0.0238392	0.793526
evm.TU.group1.1490	-0.787152	0.000647896	-0.102587	0.536265
evm.TU.group1.1530	-0.588611	2.43315e-06	-1.64283	1.4874e-06
evm.TU.group1.1556	-2.06816	0.0057875	-1.62662	0.00117688
evm.TU.group1.1638	-0.828033	0.0367324	-0.877199	0.190952
evm.TU.group1.1645	-0.681982	0.0479439	0.603233	0.124149
evm.TU.group1.1645	-1.37028	0.00048314	0.603233	0.124149
evm.TU.group1.1645	-1.05495	0.00650381	0.603233	0.124149
evm.TU.group1.1677	-0.598886	0.00210799	-0.664078	0.00151591
evm.TU.group1.1681	-0.921171	0.00111868	-1.37481	1.36762e-12
evm.TU.group1.1692	-0.845198	0.0232478	1.50885	8.7452e-06
evm.TU.group1.1692	-1.08807	0.0352279	1.50885	8.7452e-06
evm.TU.group1.1717	-2.36444	0.00052198	-0.792615	0.185865
evm.TU.group1.1719	-0.622126	4.82587e-07	1.13031	0.0170472
evm.TU.group1.1854	-4.91512	0.000394641	inf	1
evm.TU.group1.1882	-1.62209	0.0217498	1.1958	0.191305
evm.TU.group1.1925	-1.89543	0.00867133	0.732474	1
evm.TU.group1.1946	-1.8472	0.00607858	-0.137549	0.711923
evm.TU.group1.1946	-3.38582	0.000131035	-0.137549	0.711923
evm.TU.group1.1992	-1.3908	0.00482967	-0.756084	0.0180464
evm.TU.group1.2073	-0.622609	0.0084028	0.067723	0.867303
evm.TU.group1.2113	-0.60473	1.57678e-06	0.0623358	0.875623
evm.TU.group1.2127	-0.676747	0.0239279	1.44365	0.00962872
evm.TU.group1.2237	-1.49251	0.00774943	2.54735	9.13769e-05
evm.TU.group1.2273	-0.853561	0.000350626	-0.384828	0.0198986
evm.TU.group1.2273	-1.03781	0.0241174	-0.384828	0.0198986
evm.TU.group1.2290	-0.601995	0.00490158	-0.396473	0.0137866
evm.TU.group1.2359	-1.21134	0.0152926	0.446981	0.1527
evm.TU.group1.2387	-1.6127	0.0323806	inf	1
evm.TU.group2.31	-0.758928	1.0432e-14	-0.464477	0.0131698
evm.TU.group2.86	-0.95104	0.0317315	-2.47593	3.54847e-09
evm.TU.group2.105	-0.854288	6.03622e-05	0.110164	0.670753
evm.TU.group2.110	-0.789657	0.0420764	0.0681242	0.796617
evm.TU.group2.129	-0.870429	1.12032e-09	0.495712	0.0488446
evm.TU.group2.139	-1.09979	0.0449927	-0.147558	1
evm.TU.group2.154	-2.01673	0.000201814	1.45001	0.00896798
evm.TU.group2.221	-0.650143	0.0183755	0.2781	0.260094
evm.TU.group2.274	-0.817265	0.000673477	-0.208007	0.242994
evm.TU.group2.317	-1.5682	0.00121516	-0.329573	0.183208
evm.TU.group2.318	-1.15296	4.3362e-05	-0.450434	0.244768
evm.TU.group2.360	-0.810559	0.0395863	0.469025	0.504585
evm.TU.group2.408	-0.696863	0.0392905	-0.0330748	0.799483
evm.TU.group2.418	-3.13347	0.0143359	2.35345	2.17355e-18
evm.TU.group2.534	-1.32419	0.0122817	-5.85888	2.64723e-11
evm.TU.group2.630	-2.13509	9.80035e-07	3.46278	1.77719e-49
evm.TU.group2.663	-0.870141	8.99862e-05	0.625394	0.170989
evm.TU.group2.663	-1.04249	0.0032373	0.625394	0.170989
evm.TU.group2.672	-1.57921	2.20464e-07	1.37219	2.22838e-05
evm.TU.group2.672	-0.993692	3.21617e-06	1.37219	2.22838e-05
evm.TU.group2.680	-0.786813	8.23267e-10	0.466632	0.0245374
evm.TU.group2.680	-0.737134	6.04876e-11	0.466632	0.0245374
evm.TU.group2.680	-0.720331	3.88606e-27	0.466632	0.0245374
evm.TU.group2.708	-1.18568	0.00669667	0.0369344	0.999278
evm.TU.group2.719	-1.25863	0.0460488	-4.85595	1.81211e-10
evm.TU.group2.769	-0.923887	0.015478	-0.318038	0.182747
evm.TU.group2.795	-1.02321	9.68547e-10	0.272857	0.257975
evm.TU.group2.795	-1.15765	7.5983e-29	0.272857	0.257975
evm.TU.group2.795	-0.841759	5.1046e-25	0.272857	0.257975
evm.TU.group2.804	-0.751498	0.0493798	-0.272002	0.374101
evm.TU.group2.827	-0.591813	9.91054e-07	0.157766	0.484705
evm.TU.group2.878	-1.03557	8.61057e-05	0.461163	0.0189382
evm.TU.group2.941	-1.53625	0.00364445	-1.66516	0.000539164
evm.TU.group2.997	-0.777249	0.000314167	-1.01908	0.00205125
evm.TU.group2.1004	-1.89591	0.012813	-0.292477	0.798521
evm.TU.group2.1051	-0.585262	6.83801e-31	-0.496163	0.00860725
evm.TU.group2.1070	-1.39758	0.000294212	-0.372226	0.111345
evm.TU.group2.1086	-0.893602	0.0356863	0.159112	0.530092
evm.TU.group2.1086	-1.3593	0.00900722	0.159112	0.530092
evm.TU.group2.1106	-0.865989	0.0200777	-0.503117	0.102014
evm.TU.group2.1106	-0.901825	0.0118374	-0.503117	0.102014
evm.TU.group2.1127	-0.701216	0.02981	0.312319	0.178894
evm.TU.group2.1169	-0.782581	0.00700542	0.376757	0.0542727
evm.TU.group2.1178	-0.835822	0.00235921	-1.13836	2.05428e-05
evm.TU.group2.1189	-1.37075	3.9621e-06	-0.880119	0.0168563
evm.TU.group2.1189	-0.871776	8.23701e-05	-0.880119	0.0168563
evm.TU.group2.1204	-0.787427	5.7422e-05	-0.284682	0.290649
evm.TU.group2.1218	-0.621676	0.0147319	0.0994828	0.745526
evm.TU.group2.1226	-0.945556	0.00548353	-1.67227	0.000162679
evm.TU.group2.1236	-1.3387	0.0300312	-0.623074	0.00402208
evm.TU.group2.1239	-1.44606	0.0150469	-0.479909	0.0534335
evm.TU.group2.1282	-0.615595	3.14079e-05	0.0668853	0.80708
evm.TU.group2.1288	-2.93606	0.00152844	1.86209	4.08359e-08
evm.TU.group2.1290	-0.88023	0.0154175	0.0502596	0.878775
evm.TU.group2.1290	-0.842642	4.39349e-07	0.0502596	0.878775
evm.TU.group2.1292	-1.57574	0.000561534	0.00531699	0.981772
evm.TU.group2.1321	-0.589818	0.0308694	0.23242	0.268449
evm.TU.group2.1331	-1.04331	1.01153e-08	-1.26315	3.97103e-11
evm.TU.group2.1374	-1.18985	0.0312881	-0.11084	0.760591
evm.TU.group2.1395	-0.633402	0.00363186	0.482014	0.0755925
evm.TU.group2.1403	-1.58372	0.000191311	-0.608056	0.013889
evm.TU.group2.1405	-1.54545	1.88233e-05	-1.45028	3.78748e-05
evm.TU.group2.1410	-1.33651	0.0398567	-0.680038	0.444844
evm.TU.group2.1416	-0.808464	0.0427404	-0.00574252	0.933199
evm.TU.group2.1481	-0.864704	5.85805e-06	0.443218	0.0769407
evm.TU.group2.1481	-0.660044	1.34339e-06	0.443218	0.0769407
evm.TU.group2.1495	-0.717369	8.67051e-05	0.438506	0.0286147
evm.TU.group2.1496	-0.673725	0.00249953	-0.573561	0.0145538
evm.TU.group2.1533	-2.77073	0.000118003	0.486912	0.542328
evm.TU.group2.1537	-0.657128	0.0164609	1.78596	1.63366e-06
evm.TU.group2.1563	-0.634646	0.00149798	0.378364	0.0802838
evm.TU.group2.1607	-2.41998	6.53305e-05	0.235747	0.323001
evm.TU.group2.1607	-1.13528	0.0342821	0.235747	0.323001
evm.TU.group2.1640	-3.48755	6.6993e-13	-0.298061	0.352904
evm.TU.group2.1701	-1.36693	3.8898e-07	0.8021	0.00553034
evm.TU.group2.1836	-1.05296	0.00038509	0.107926	0.657007
evm.TU.group2.1836	-0.73723	0.00157652	0.107926	0.657007
evm.TU.group2.1837	-0.83264	0.013876	-0.366551	0.0581224
evm.TU.group2.1841	-0.595104	0.00189395	0.220961	0.273844
evm.TU.group2.1841	-0.667072	1.63349e-06	0.220961	0.273844
evm.TU.group2.1929	-0.670098	0.00108431	0.0825916	0.875639
evm.TU.group2.1933	-0.627247	9.44778e-09	0.687472	0.138988
evm.TU.group2.1958	-0.974889	0.0339988	0.424394	0.0277809
evm.TU.group2.2032	-1.58253	0.00154126	0.34496	0.115101
evm.TU.group2.2032	-0.957917	0.000755327	0.34496	0.115101
evm.TU.group2.4	-0.670802	1.39527e-06	-0.447761	0.0224245
evm.TU.group2.16	-1.01137	0.00803406	-0.444504	0.389073
evm.TU.group2.102	-0.660168	0.0169192	0.209361	0.339689
evm.TU.group2.108	-1.27743	0.00187528	0.750824	0.00906905
evm.TU.group2.134	-1.46925	0.00873684	0.0956752	0.85776
evm.TU.group2.203	-1.05336	0.0010338	0.122424	0.579398
evm.TU.group2.203	-0.844563	0.000419178	0.122424	0.579398
evm.TU.group2.203	-0.626141	0.00908204	0.122424	0.579398
evm.TU.group2.203	-1.32637	0.0223875	0.122424	0.579398
evm.TU.group2.323	-1.11285	0.005521	-0.368351	0.346473
evm.TU.group2.325	-0.731831	0.00985217	0.355843	0.0773497
evm.TU.group2.325	-0.723389	0.034402	0.355843	0.0773497
evm.TU.group2.335	-0.859887	0.000845043	-0.159192	0.437136
evm.TU.group2.357	-2.46055	0.00824431	1.68069	2.05249e-06
evm.TU.group2.427	-1.19379	0.0287739	-2.37028	3.0694e-08
evm.TU.group2.427	-1.4668	0.0130192	-2.37028	3.0694e-08
evm.TU.group2.453	-0.832238	0.0364114	0.850191	0.0417073
evm.TU.group2.485	-0.64117	0.00454226	0.170454	0.420103
evm.TU.group2.485	-0.721251	0.000770376	0.170454	0.420103
evm.TU.group2.485	-0.786425	1.34975e-09	0.170454	0.420103
evm.TU.group2.508	-2.22871	0.00184959	0.466559	0.464705
evm.TU.group2.508	-2.53051	0.000330949	0.466559	0.464705
evm.TU.group2.520	-1.28676	0.00586768	-0.287901	0.15891
evm.TU.group2.520	-1.10955	3.05371e-40	-0.287901	0.15891
evm.TU.group2.551	-1.18641	0.00370244	1.98919	1.92619e-09
evm.TU.group2.597	-0.722759	6.26509e-06	0.106084	0.659023
evm.TU.group2.723	-1.14347	0.00107655	-1.01532	3.44677e-07
evm.TU.group2.732	-0.645925	0.0308886	-0.46621	0.167406
evm.TU.group2.779	-0.836883	0.000256927	0.0475596	0.886942
evm.TU.group2.799	-1.18181	0.0297899	1.23915	1.52172e-05
evm.TU.group2.825	-0.639739	0.0260799	-0.54364	0.0298267
evm.TU.group2.877	-0.727463	4.10209e-27	0.257142	0.225239
evm.TU.group2.1023	-0.653803	0.0346864	-0.0750025	0.89068
evm.TU.group2.1025	-0.729522	4.82923e-07	-0.641108	0.000501488
evm.TU.group2.1030	-1.10274	5.7412e-06	-1.48757	0.00144825
evm.TU.group2.1049	-0.905025	4.66351e-11	0.266279	0.196826
evm.TU.group2.1054	-0.671813	0.00447956	-0.0932899	0.518051
evm.TU.group2.1058	-1.22145	0.00118729	-0.312467	0.102393
evm.TU.group2.1058	-1.19777	0.0307957	-0.312467	0.102393
evm.TU.group2.1064	-0.607299	4.87986e-31	0.000298492	0.901885
evm.TU.group2.1151	-1.72926	1.26477e-09	0.0701844	0.854857
evm.TU.group2.1175	-1.46524	0.006952	-3.39496	1.84736e-13
evm.TU.group2.1259	-0.724893	0.0218729	-0.488559	0.00365303
evm.TU.group2.1278	-1.50354	0.0215706	-2.05777	3.0062e-05
evm.TU.group2.1300	-0.649728	0.000159256	-0.297102	0.508029
evm.TU.group2.1325	-1.72435	0.0100501	2.41442	5.37222e-10
evm.TU.group2.1394	-1.17948	0.000125128	0.584619	0.0233206
evm.TU.group2.1394	-0.999952	0.0314472	0.584619	0.0233206
evm.TU.group2.1399	-0.921697	0.00663216	-0.0374725	0.718841
evm.TU.group2.1425	-0.702528	4.78183e-06	0.395798	0.0567784
evm.TU.group2.1427	-1.84863	0.0011666	-0.20796	1
evm.TU.group2.1444	-1.29924	4.77698e-06	2.52736	1
evm.TU.group2.1521	-1.91795	0.00013261	-0.478794	0.00536008
evm.TU.group2.1539	-0.637326	0.0341948	-0.331065	0.64776
evm.TU.group2.1550	-1.26862	9.02605e-05	-0.166774	0.37015
evm.TU.group2.1630	-1.20193	0.000524185	-inf	7.0221e-20
evm.TU.group2.1681	-1.42833	0.0213133	0.571584	0.182401
evm.TU.group2.1681	-1.77767	0.00604548	0.571584	0.182401
evm.TU.group2.1717	-0.797811	0.0323026	3.50879	6.4218e-23
evm.TU.group2.1728	-2.33655	0.00985431	3.75921	0.00050237
evm.TU.group2.1729	-0.739381	4.7203e-05	0.986189	0.0388409
evm.TU.group2.1732	-0.622644	0.000958213	0.878291	4.41387e-06
evm.TU.group2.1740	-0.689849	0.0268698	0.0939563	0.835564
evm.TU.group2.1777	-0.943617	1.81948e-08	0.030528	0.983403
evm.TU.group2.1860	-0.947082	0.00173898	-0.955648	1.05188e-06
evm.TU.group2.1866	-1.30311	0.0134794	1.74699	0.000968912
evm.TU.group2.1953	-1.66369	0.00118417	1.06361	1
evm.TU.group2.1977	-1.55013	0.00371834	0.0904618	0.863557
evm.TU.group2.2065	-0.930652	0.000106437	0.173921	0.467688
evm.TU.group2.2068	-0.878852	0.00137802	0.390921	0.296933
evm.TU.group2.2077	-0.659851	0.00470281	-0.131496	0.391723
evm.TU.group3.31	-0.899774	0.0193561	0.0917006	0.734664
evm.TU.group3.39	-1.38838	0.0371669	-0.962755	0.0869886
evm.TU.group3.63	-0.649346	6.52474e-39	0.0892551	0.787725
evm.TU.group3.164	-0.699255	0.0013577	-0.525085	0.00386893
evm.TU.group3.291	-0.98136	0.00138927	2.3525	6.99376e-08
evm.TU.group3.309	-0.841004	3.78921e-09	0.15606	0.453907
evm.TU.group3.350	-0.819728	0.0208915	0.207665	0.571143
evm.TU.group3.373	-1.18429	4.95097e-07	-0.476497	0.441212
evm.TU.group3.373	-1.2729	1.3249e-14	-0.476497	0.441212
evm.TU.group3.398	-0.812865	0.0443175	0.432244	0.0466819
evm.TU.group3.412	-1.44418	0.000299196	-1.25084	0.0111247
evm.TU.group3.417	-1.60421	0.000130656	0.496539	0.382507
evm.TU.group3.429	-2.63101	2.82379e-05	-0.485624	0.109833
evm.TU.group3.445	-0.857898	0.000104737	-0.115467	0.714393
evm.TU.group3.466	-0.628959	0.0129739	0.0755491	0.758144
evm.TU.group3.493	-0.660875	5.44772e-06	-0.147446	0.820014
evm.TU.group3.547	-0.703995	1.54801e-05	0.29883	0.2255
evm.TU.group3.560	-2.08409	0.000999433	0.00912047	0.943782
evm.TU.group3.560	-0.927569	4.98543e-06	0.00912047	0.943782
evm.TU.group3.675	-1.28424	0.0021771	-0.296949	0.329387
evm.TU.group3.675	-1.48287	2.56143e-05	-0.296949	0.329387
evm.TU.group3.686	-1.53651	3.61464e-05	-0.694771	0.00891228
evm.TU.group3.686	-0.95295	0.00246959	-0.694771	0.00891228
evm.TU.group3.721	-0.656737	0.014171	0.50654	0.106948
evm.TU.group3.732	-1.74045	0.00290053	-0.0805104	0.881009
evm.TU.group3.771	-0.72372	0.0111349	0.45722	0.0962293
evm.TU.group3.813	-1.59758	2.73837e-06	0.574003	0.464226
evm.TU.group3.846	-0.883203	0.0362411	-inf	1
evm.TU.group3.873	-0.805658	0.00489657	0.358807	0.423724
evm.TU.group3.954	-1.38807	0.0157665	1.08991	1
evm.TU.group3.964	-0.606646	0.0251735	0.34339	0.0786904
evm.TU.group3.964	-1.02583	4.00355e-12	0.34339	0.0786904
evm.TU.group3.968	-0.813363	0.000266515	-0.726163	0.329921
evm.TU.group3.986_evm.TU.group3.987	-0.797698	0.00211595	-0.443501	0.0368676
evm.TU.group3.1001	-1.00227	0.0390548	-0.631871	0.170924
evm.TU.group3.1014	-1.3551	0.00255518	0.495252	0.0535952
evm.TU.group3.1077	-0.596781	0.0465495	0.15736	0.732212
evm.TU.group3.1090	-0.901858	0.0269382	1.14334	0.00013602
evm.TU.group3.1140	-0.869865	0.0371512	0.208692	0.651597
evm.TU.group3.1203	-1.96484	0.00190975	-0.153128	0.349477
evm.TU.group3.1268	-0.65066	0.0395103	0.0396287	0.912943
evm.TU.group3.1269	-0.595212	0.00699427	0.245824	0.356742
evm.TU.group3.1373	-1.17506	0.0262015	-1.0094	0.0190636
evm.TU.group3.1377	-0.772395	0.0131807	-0.28388	0.622795
evm.TU.group3.1539	-1.9374	0.00220015	0.391694	0.186031
evm.TU.group3.1557	-0.988451	0.0105609	-0.428706	0.0207737
evm.TU.group3.1578	-1.50382	1.71224e-05	0.104935	0.805957
evm.TU.group3.1742	-1.1105	0.0484886	0.193825	0.538855
evm.TU.group3.1753	-1.0029	9.00841e-05	-0.0318379	0.819455
evm.TU.group3.1808	-0.828318	0.00182389	0.0961911	0.799619
evm.TU.group3.1830	-1.91489	0.00260725	inf	1
evm.TU.group3.22	-0.910431	0.0117412	0.0517006	0.94458
evm.TU.group3.22	-1.07527	0.00581304	0.0517006	0.94458
evm.TU.group3.130	-0.803122	0.00306102	0.243064	0.609302
evm.TU.group3.356	-0.603731	0.00552757	0.433322	0.0264008
evm.TU.group3.361	-0.812983	0.0287559	0.410116	0.0570395
evm.TU.group3.361	-0.931541	0.0047043	0.410116	0.0570395
evm.TU.group3.478	-0.893128	1.64618e-18	0.20972	0.352304
evm.TU.group3.483	-1.08542	0.00411884	-0.420324	0.263638
evm.TU.group3.489	-0.975846	5.41772e-05	-0.690147	0.00141771
evm.TU.group3.489	-0.749865	0.00155137	-0.690147	0.00141771
evm.TU.group3.494	-1.25971	1.17988e-05	0.467412	0.0467618
evm.TU.group3.494	-1.22011	0.00104171	0.467412	0.0467618
evm.TU.group3.496	-0.983788	0.0107657	-0.558583	0.308174
evm.TU.group3.519	-0.873912	0.0329334	0.674432	0.165899
evm.TU.group3.520	-0.592465	0.0420503	-0.662764	0.151052
evm.TU.group3.569	-1.16011	3.17555e-05	1.2232	3.67489e-06
evm.TU.group3.617	-1.28512	0.041205	-0.313017	0.43915
evm.TU.group3.639	-0.633532	1.55515e-05	0.290379	0.179363
evm.TU.group3.654	-1.94401	0.00873657	1.2289	0.0330078
evm.TU.group3.654	-1.31019	0.0309662	1.2289	0.0330078
evm.TU.group3.665	-1.43588	0.00183646	0.131938	0.848824
evm.TU.group3.668	-0.729172	0.000851007	0.368014	0.0911418
evm.TU.group3.679	-1.4542	0.00181562	0.101129	0.717735
evm.TU.group3.704	-0.959722	0.0169871	0.0275199	0.964227
evm.TU.group3.704	-0.895728	0.00944059	0.0275199	0.964227
evm.TU.group3.705	-1.06904	4.93347e-05	0.186638	0.601553
evm.TU.group3.824	-0.75661	2.40119e-06	-0.343629	0.03045
evm.TU.group3.839_evm.TU.group3.840	-1.31053	0.0257831	0.499448	0.0781868
evm.TU.group3.839_evm.TU.group3.840	-1.79712	0.00313957	0.499448	0.0781868
evm.TU.group3.857	-1.21055	0.00213032	1.3075	0.0179135
evm.TU.group3.886	-0.936168	0.000200744	-0.278024	0.221593
evm.TU.group3.886	-0.928733	0.000498583	-0.278024	0.221593
evm.TU.group3.886	-0.627746	0.0037175	-0.278024	0.221593
evm.TU.group3.889	-0.722061	0.0223261	0.158149	0.669385
evm.TU.group3.899	-0.678454	0.00128162	-0.756695	6.0438e-05
evm.TU.group3.904	-1.46993	0.00582274	0.317509	0.2114
evm.TU.group3.926	-0.769929	0.00689391	0.010023	0.96243
evm.TU.group3.926	-1.39962	0.0204321	0.010023	0.96243
evm.TU.group3.942	-0.981017	0.0435659	0.133747	0.793369
evm.TU.group3.1002	-0.757828	3.06983e-05	0.14039	0.558174
evm.TU.group3.1050	-0.660594	1.55769e-08	0.0461093	0.954365
evm.TU.group3.1133	-1.12166	0.0200893	-0.840662	0.00647957
evm.TU.group3.1219	-0.799874	4.25672e-06	0.561908	0.012342
evm.TU.group3.1233	-0.873588	9.03156e-06	0.219196	0.313827
evm.TU.group3.1243	-1.36899	0.0421782	-0.148237	0.623992
evm.TU.group3.1276	-1.06435	0.0171789	-1.92035	2.21225e-05
evm.TU.group3.1276	-1.7696	0.00155124	-1.92035	2.21225e-05
evm.TU.group3.1276	-1.81646	0.00359609	-1.92035	2.21225e-05
evm.TU.group3.1299	-1.20988	0.000221751	0.076429	0.790048
evm.TU.group3.1299	-0.679296	0.0170883	0.076429	0.790048
evm.TU.group3.1355	-0.644895	4.85626e-05	-0.0806672	0.62754
evm.TU.group3.1372	-0.851796	0.00168122	0.836717	0.0095796
evm.TU.group3.1413	-0.824416	0.0270887	0.072874	0.813765
evm.TU.group3.1459	-0.828763	0.00494443	0.0420224	0.966102
evm.TU.group3.1459	-1.27193	0.00381439	0.0420224	0.966102
evm.TU.group3.1471	-0.632718	0.0363237	-0.317478	0.383648
evm.TU.group3.1567	-0.672888	2.55397e-05	-0.539064	0.0147551
evm.TU.group3.1610	-0.893707	0.00468819	0.0758183	0.865016
evm.TU.group3.1644	-0.731029	0.000475438	0.136263	0.577769
evm.TU.group3.1644	-1.41672	5.1476e-07	0.136263	0.577769
evm.TU.group3.1644	-1.32497	5.87308e-07	0.136263	0.577769
evm.TU.group3.1644	-1.36501	1.703e-08	0.136263	0.577769
evm.TU.group3.1644	-0.94908	0.00420529	0.136263	0.577769
evm.TU.group3.1662	-0.681327	6.83388e-19	0.190837	0.393446
evm.TU.group3.1662	-0.807593	1.07955e-16	0.190837	0.393446
evm.TU.group3.1662	-0.693284	0.000256712	0.190837	0.393446
evm.TU.group3.1662	-1.10937	0.0011263	0.190837	0.393446
evm.TU.group3.1665	-1.0207	0.000731658	-0.381611	0.054417
evm.TU.group3.1670	-0.874951	0.0448143	0.65186	0.0127184
evm.TU.group3.1670	-0.863084	1.39155e-05	0.65186	0.0127184
evm.TU.group3.1803	-0.912098	4.75525e-138	-0.323013	0.0608948
evm.TU.group3.1855	-0.710259	0.000424644	1.01757	5.8487e-07
evm.TU.group3.1855	-1.39392	0.000429723	1.01757	5.8487e-07
evm.TU.group3.1855	-0.707363	0.00713197	1.01757	5.8487e-07
evm.TU.group3.1855	-1.86171	0.0028708	1.01757	5.8487e-07
evm.TU.group3.1855	-1.39883	0.00160138	1.01757	5.8487e-07
evm.TU.group4.23	-1.4593	0.0063459	0.0833177	0.792286
evm.TU.group4.111	-1.29965	0.000728627	0.0917183	0.710165
evm.TU.group4.354	-1.70195	5.60689e-05	0.40597	0.0408714
evm.TU.group4.354	-0.692993	0.00981204	0.40597	0.0408714
evm.TU.group4.354	-0.853087	0.00131616	0.40597	0.0408714
evm.TU.group4.363	-1.92721	0.0172229	2.68688	0.0131625
evm.TU.group4.402	-0.811688	0.0261741	-2.27378	1
evm.TU.group4.440	-1.53364	8.64992e-06	-0.0614913	0.611028
evm.TU.group4.456	-1.29791	0.00276156	0.608817	0.151825
evm.TU.group4.470	-0.883198	0.0246826	0.208294	0.35745
evm.TU.group4.518	-1.12423	0.0240444	-0.0220774	0.943359
evm.TU.group4.518	-0.764127	0.0172137	-0.0220774	0.943359
evm.TU.group4.539	-0.631749	0.000335263	0.997316	7.34225e-05
evm.TU.group4.556	-0.759409	0.0196033	0.344381	0.235352
evm.TU.group4.582	-0.879097	0.000310205	0.207851	0.583441
evm.TU.group4.593	-1.83349	0.0114368	-0.273859	0.350974
evm.TU.group4.593	-1.07639	0.00183856	-0.273859	0.350974
evm.TU.group4.600	-0.730355	0.0129315	-0.304756	0.223804
evm.TU.group4.617	-1.32772	0.00107655	0.565297	0.0140158
evm.TU.group4.617	-0.937466	0.0452073	0.565297	0.0140158
evm.TU.group4.622	-1.46238	0.00294787	-2.0366	4.58502e-06
evm.TU.group4.652	-0.850743	6.20158e-05	0.490063	0.0142285
evm.TU.group4.657	-0.95105	8.3648e-05	-0.0490095	0.677081
evm.TU.group4.706	-0.685767	0.00125427	0.475977	0.0202372
evm.TU.group4.715	-6.41801	9.86104e-07	-0.178293	0.715147
evm.TU.group4.715	-4.04866	3.55653e-08	-0.178293	0.715147
evm.TU.group4.719	-4.36197	2.72148e-08	-3.05146	1.40581e-07
evm.TU.group4.719	-2.3619	0.0362416	-3.05146	1.40581e-07
evm.TU.group4.862	-3.86077	0.0057925	-inf	1
evm.TU.group4.874	-0.947687	2.37927e-05	1.24958	1.62957e-07
evm.TU.group4.880	-0.675115	0.046564	0.554566	0.273669
evm.TU.group4.889	-1.31928	0	0.887507	2.11187e-05
evm.TU.group4.905	-1.2275	0.0283247	2.35133	0.00704781
evm.TU.group4.929	-2.53	0.00123509	0.173638	0.435385
evm.TU.group4.929	-0.591294	0.022963	0.173638	0.435385
evm.TU.group4.929	-0.759007	5.71597e-05	0.173638	0.435385
evm.TU.group4.933	-1.91945	0.00802695	-1.51003	4.58105e-05
evm.TU.group4.954	-0.881189	0.0156123	-0.452495	0.472934
evm.TU.group4.967	-0.600953	1.3457e-59	-0.0866338	0.575817
evm.TU.group4.975	-0.933714	0.00274861	2.09416	2.19551e-09
evm.TU.group4.990	-0.919007	3.48331e-13	0.21867	0.305894
evm.TU.group4.990	-0.610515	0.000376383	0.21867	0.305894
evm.TU.group4.990	-1.12994	0.00016067	0.21867	0.305894
evm.TU.group4.990	-0.767544	2.99769e-08	0.21867	0.305894
evm.TU.group4.990	-0.92276	2.06971e-06	0.21867	0.305894
evm.TU.group4.1007_evm.TU.group4.1008	-0.919008	0.0364289	0.198504	0.828002
evm.TU.group4.1068	-0.788799	0.0250187	-0.0180233	0.818865
evm.TU.group4.1089	-1.84989	9.00647e-14	0.296653	0.25876
evm.TU.group4.1106	-0.642369	0.0079411	-0.943302	1
evm.TU.group4.1115	-1.16848	0.0101478	-0.218111	0.692436
evm.TU.group4.1135	-0.622926	3.76931e-10	-0.0423673	0.771092
evm.TU.group4.1148	-1.20785	3.68936e-06	-0.387552	0.034433
evm.TU.group4.1148	-1.72541	9.4465e-05	-0.387552	0.034433
evm.TU.group4.1221	-0.952295	0.000996868	-0.609297	0.00692462
evm.TU.group4.1221	-0.747739	0.00241459	-0.609297	0.00692462
evm.TU.group4.1225	-1.46218	0.00768834	-0.346569	1
evm.TU.group4.1265	-1.55459	0.00888801	-0.540501	0.0724075
evm.TU.group4.1288	-0.656506	0.0380108	0.277834	0.521471
evm.TU.group4.1308	-1.337	0.012182	-0.0131905	0.881249
evm.TU.group4.1308	-0.719384	0.00267852	-0.0131905	0.881249
evm.TU.group4.1308	-0.63881	0.00437383	-0.0131905	0.881249
evm.TU.group4.1313	-0.688158	0.00486873	1.09429	0.0501509
evm.TU.group4.1316	-0.619853	0.000742566	-0.356344	0.113894
evm.TU.group4.1323	-0.604916	0.0300916	0.00850896	0.894573
evm.TU.group4.1385	-0.669915	9.62301e-05	-0.0316455	0.955227
evm.TU.group4.1406	-0.680816	0.000581434	-0.540924	0.00212574
evm.TU.group4.1422	-1.16471	0.00964629	-0.38158	0.586143
evm.TU.group4.1423	-1.49065	9.17476e-08	0.0134038	0.995853
evm.TU.group4.1459	-0.753227	7.18331e-09	0.228511	0.299557
evm.TU.group4.1467	-0.60515	0.00896526	-0.603757	0.261007
evm.TU.group4.1479	-1.81025	0.0012976	-1.99712	3.80405e-08
evm.TU.group4.1598	-0.980951	0.0437091	0.196094	0.389972
evm.TU.group4.1639	-1.36147	8.69827e-10	0.601095	0.0021238
evm.TU.group4.1653	-1.25632	0.0437941	1.00008	0.18397
evm.TU.group4.1673	-0.621015	0.0166394	-0.541332	0.00484816
evm.TU.group4.1686	-0.647737	5.07603e-07	0.504331	0.0140742
evm.TU.group4.1700	-1.24058	0.0393663	0.669087	1
evm.TU.group4.1721	-0.994422	0.0236781	0.531908	0.187856
evm.TU.group4.1803	-0.741899	0.0199293	-0.326563	0.133523
evm.TU.group4.1850	-1.50393	0.0277945	-1.30711	0.0721124
evm.TU.group4.1875	-1.24113	0.00213742	-0.119659	0.508675
evm.TU.group4.1917	-0.844639	5.80481e-08	-0.0439961	0.802831
evm.TU.group4.1917	-0.711334	7.16155e-06	-0.0439961	0.802831
evm.TU.group4.1919	-0.928907	0.000139277	0.628316	0.138945
evm.TU.group4.46	-1.6779	0.000484778	1.77859	0.00343978
evm.TU.group4.192	-1.15279	7.44801e-15	0.9843	7.53417e-07
evm.TU.group4.192	-1.35465	1.23583e-13	0.9843	7.53417e-07
evm.TU.group4.192	-0.644004	2.72792e-05	0.9843	7.53417e-07
evm.TU.group4.273	-0.599955	0.00230068	-0.538392	0.109537
evm.TU.group4.298	-1.23368	4.30937e-05	2.29169	0.000544888
evm.TU.group4.298	-1.58272	1.57846e-05	2.29169	0.000544888
evm.TU.group4.310	-0.903629	0.0191524	0.0695152	0.851704
evm.TU.group4.336	-0.590518	0.0107915	0.287537	0.384824
evm.TU.group4.355	-0.97521	1.90687e-05	-0.0608085	0.797447
evm.TU.group4.360	-2.08659	0.0333654	3.0473	9.73656e-14
evm.TU.group4.362	-1.49319	0.00049552	-0.0886961	0.574043
evm.TU.group4.372	-0.931676	0.0191558	0.480452	0.192133
evm.TU.group4.500	-0.84661	0.0261503	-0.731601	0.0517017
evm.TU.group4.502	-1.97655	6.41776e-18	0.847174	0.00125803
evm.TU.group4.552	-0.756045	0.0003147	0.253392	0.21698
evm.TU.group4.553_evm.TU.group4.554	-1.20444	0.000177684	0.0861911	0.724853
evm.TU.group4.553_evm.TU.group4.554	-1.16295	0.00408356	0.0861911	0.724853
evm.TU.group4.585	-0.8068	0.000792173	-0.819027	0.00810285
evm.TU.group4.585	-0.982103	0.0236785	-0.819027	0.00810285
evm.TU.group4.620	-0.618427	5.95863e-07	0.168155	0.51152
evm.TU.group4.626	-1.01215	0.00011765	1.96686	6.8699e-10
evm.TU.group4.626	-0.602892	0.0260183	1.96686	6.8699e-10
evm.TU.group4.645	-1.04409	1.05376e-06	0.128308	0.580398
evm.TU.group4.663	-1.05017	0.0459062	0.338675	0.589628
evm.TU.group4.699	-0.945145	2.45329e-06	-0.728841	0.000284348
evm.TU.group4.710_evm.TU.group4.711	-1.94598	0.00397829	0.425377	0.189857
evm.TU.group4.713	-1.01144	0.00726596	-0.73528	0.0664671
evm.TU.group4.713	-1.00593	0.0338088	-0.73528	0.0664671
evm.TU.group4.732	-0.845683	4.85599e-05	0.47383	0.0268449
evm.TU.group4.732	-1.43333	1.46652e-07	0.47383	0.0268449
evm.TU.group4.733	-0.627673	0.000102627	0.551696	0.0787693
evm.TU.group4.733	-0.827035	0.0181724	0.551696	0.0787693
evm.TU.group4.774	-0.676728	7.09013e-09	0.736573	0.000196784
evm.TU.group4.789	-1.58222	0.000118559	-0.799917	0.148342
evm.TU.group4.845	-0.765652	8.65883e-07	0.256285	0.394125
evm.TU.group4.908	-0.665583	0.00362237	0.0563523	0.829569
evm.TU.group4.951	-1.06609	0.000111525	1.21767	0.00184888
evm.TU.group4.980	-0.846976	0.0155626	-0.134317	0.750977
evm.TU.group4.1009	-0.714156	0.0192463	-0.137145	0.481183
evm.TU.group4.1009	-0.98284	3.25668e-06	-0.137145	0.481183
evm.TU.group4.1009	-1.30509	3.48863e-05	-0.137145	0.481183
evm.TU.group4.1009	-1.62367	8.03102e-05	-0.137145	0.481183
evm.TU.group4.1067	-0.777073	0.0199351	0.239939	0.262173
evm.TU.group4.1105	-0.987816	0.01594	0.766496	0.0123393
evm.TU.group4.1118	-0.612296	0.000566429	0.250561	0.237779
evm.TU.group4.1118	-1.63639	1.74681e-07	0.250561	0.237779
evm.TU.group4.1118	-1.6112	0.020576	0.250561	0.237779
evm.TU.group4.1130	-0.992529	0.0023182	-0.0113042	0.994276
evm.TU.group4.1130	-1.27842	0.00593803	-0.0113042	0.994276
evm.TU.group4.1172	-0.850993	2.16387e-05	0.620016	0.00961772
evm.TU.group4.1173	-0.703945	0.0070787	-0.276994	0.145669
evm.TU.group4.1191	-1.45579	0.0320446	-0.291863	0.395953
evm.TU.group4.1213	-1.92187	0.0146227	0.482689	1
evm.TU.group4.1226	-0.815297	0.0118918	-3.78528	1.06313e-38
evm.TU.group4.1237	-1.86989	0.00118615	1.18613	0.000351133
evm.TU.group4.1243	-3.04186	0.024232	inf	1.84719e-12
evm.TU.group4.1258	-0.592848	0.00354875	0.0180937	0.925396
evm.TU.group4.1259	-1.23324	0.000291829	-1.20533	5.21242e-06
evm.TU.group4.1259	-1.01179	1.92067e-05	-1.20533	5.21242e-06
evm.TU.group4.1260	-0.925858	0.0266993	-2.23423	3.52538e-15
evm.TU.group4.1270	-1.26562	0.000493853	-0.245958	0.448154
evm.TU.group4.1350	-0.84064	0.000648042	0.0563983	0.818015
evm.TU.group4.1350	-1.07278	0.00141709	0.0563983	0.818015
evm.TU.group4.1350	-1.97814	0.00593467	0.0563983	0.818015
evm.TU.group4.1367	-0.674074	1.6948e-05	0.657491	0.0175481
evm.TU.group4.1376	-1.38106	0.0153142	0.309438	1
evm.TU.group4.1377	-0.91189	0.0148464	1.05065	1.72029e-05
evm.TU.group4.1458	-0.944662	2.42636e-08	0.516864	0.00774204
evm.TU.group4.1497	-1.65568	0.0235263	-2.28565	3.24282e-06
evm.TU.group4.1515	-1.51167	0.0135361	-0.0726824	0.683705
evm.TU.group4.1535	-2.02738	1.24134e-07	-0.603875	0.007072
evm.TU.group4.1550	-1.97922	5.87981e-06	-1.5332	0.0135962
evm.TU.group4.1558	-0.930576	0.00217254	-1.04574	0.000134415
evm.TU.group4.1587	-0.637795	0.00974111	-1.17586	0.133761
evm.TU.group4.1599	-1.18611	0.000180421	-0.0585976	0.914091
evm.TU.group4.1605	-0.794147	0.000530864	-0.0618026	0.69982
evm.TU.group4.1605	-1.018	0.01091	-0.0618026	0.69982
evm.TU.group4.1656	-1.11018	0.0177466	-1.12127	5.07211e-06
evm.TU.group4.1656	-1.11817	0.00380649	-1.12127	5.07211e-06
evm.TU.group4.1672	-1.00973	6.14332e-08	0.980402	0.000192887
evm.TU.group4.1688	-0.688048	0.00725362	0.0088614	0.897407
evm.TU.group4.1692	-1.04241	7.46193e-09	0.372562	0.0700936
evm.TU.group4.1714	-1.16051	0.0444029	0	1
evm.TU.group4.1747	-0.624979	6.80205e-05	-0.312392	0.149716
evm.TU.group4.1754	-1.85012	0.00164087	-0.338948	0.469301
evm.TU.group4.1784	-1.17757	0.000169653	0.117241	0.724836
evm.TU.group4.1795	-1.45192	0.00621712	-1.4838	0.017221
evm.TU.group4.1969	-0.87872	0.00239606	-0.471269	0.0717743
evm.TU.group5.64	-0.936901	0.0052549	0.0747641	0.927214
evm.TU.group5.92	-0.81729	0.0445046	0.189938	0.415576
evm.TU.group5.99	-0.629411	0.0273155	0.281265	0.303462
evm.TU.group5.116	-1.01495	0.000186262	0.184591	0.414009
evm.TU.group5.215	-0.687923	1.58155e-08	0.447589	0.0368231
evm.TU.group5.227	-0.926094	0.0402942	-0.38464	0.166555
evm.TU.group5.251	-3.39401	5.57284e-05	0.750709	0.16814
evm.TU.group5.284	-0.887476	1.02043e-09	0.774612	0.0018514
evm.TU.group5.356	-0.585244	2.92063e-07	0.368134	0.0633194
evm.TU.group5.381	-1.0667	0.00693345	0.130315	0.707362
evm.TU.group5.381	-0.629189	0.00115854	0.130315	0.707362
evm.TU.group5.616	-0.783603	0.0416903	0.941735	0.00411528
evm.TU.group5.883	-1.17203	0.0140953	0.189444	0.617765
evm.TU.group5.914	-0.680908	0.0286889	0.0634702	0.83081
evm.TU.group5.924	-1.06335	0.00125308	0.294873	0.447121
evm.TU.group5.925	-3.16875	0.0141948	-3.02554	4.54368e-14
evm.TU.group5.925	-1.5741	0.00272797	-3.02554	4.54368e-14
evm.TU.group5.925	-1.38811	0.0230968	-3.02554	4.54368e-14
evm.TU.group5.930	-0.859109	0.00406344	0.427339	0.0744491
evm.TU.group5.935	-1.43574	0.0265504	-0.443841	0.0400385
evm.TU.group5.935	-1.42829	0.00864842	-0.443841	0.0400385
evm.TU.group5.1009	-0.94425	1.79976e-08	-0.00890326	0.873271
evm.TU.group5.1047	-2.09069	0.00974282	inf	1
evm.TU.group5.1056	-0.813137	0.0178492	-0.354198	0.64268
evm.TU.group5.1092	-0.931204	0.00016412	-0.211988	0.319222
evm.TU.group5.1107	-1.42047	1.97612e-09	-0.226752	0.210087
evm.TU.group5.1107	-1.10678	0.000249407	-0.226752	0.210087
evm.TU.group5.1107	-0.959672	0.00024094	-0.226752	0.210087
evm.TU.group5.1122	-3.42601	0.000623541	-1.19371	4.04452e-10
evm.TU.group5.1122	-1.87311	3.52723e-26	-1.19371	4.04452e-10
evm.TU.group5.1127	-1.18319	0.00585045	-0.225141	0.544508
evm.TU.group5.1131	-1.28382	0.00392318	-0.224263	0.281871
evm.TU.group5.1134	-4.61233	0.000157767	-2.4144	3.35285e-11
evm.TU.group5.1154	-0.95061	0.000137681	-1.03532	0.0074574
evm.TU.group5.1154	-1.51918	0.00999512	-1.03532	0.0074574
evm.TU.group5.1239	-1.13935	0.0165702	-0.70305	0.0187468
evm.TU.group5.1263	-1.08022	0.0182791	0.790339	0.000348974
evm.TU.group5.1265	-1.00914	0.000817003	0.0698793	0.79042
evm.TU.group5.1296	-1.29899	0.0454401	-0.531013	0.372073
evm.TU.group5.1304	-0.729849	0.000462827	-0.628447	0.061069
evm.TU.group5.1304	-0.83139	5.69993e-05	-0.628447	0.061069
evm.TU.group5.1305	-1.24921	0.00328561	-0.0219769	0.865849
evm.TU.group5.1325	-1.16198	0.0207328	-2.67753	4.32093e-18
evm.TU.group5.1356	-0.599076	0.0010998	-0.494602	0.052721
evm.TU.group5.1461	-1.93271	7.03586e-05	1.51174	0.076232
evm.TU.group5.1476	-2.37483	0.00689994	1.50413	0.00507411
evm.TU.group5.1498	-0.708252	0.00244174	0.382215	0.166442
evm.TU.group5.1510	-1.64567	1.1721e-06	-0.23011	0.459566
evm.TU.group5.1510	-0.897825	1.45806e-05	-0.23011	0.459566
evm.TU.group5.1545	-1.37621	0.0435822	0.0902411	0.956788
evm.TU.group5.1588	-1.70303	0.00274014	0.799419	0.161269
evm.TU.group5.25	-2.16665	0.000995247	-0.239782	0.665673
evm.TU.group5.27	-2.84144	0.0417252	inf	1.90189e-34
evm.TU.group5.61	-1.02714	0.00122289	0.0532273	0.947977
evm.TU.group5.122	-0.601004	1.64529e-05	0.431077	0.0369441
evm.TU.group5.169	-1.39878	0.013119	0.440524	0.248441
evm.TU.group5.218	-0.812253	3.15568e-06	0.401067	0.145292
evm.TU.group5.233	-1.55633	5.28556e-06	0.808426	8.28192e-05
evm.TU.group5.279	-1.90067	0.00346924	0.170942	0.719594
evm.TU.group5.376	-0.765302	3.44603e-09	0.0905708	0.75271
evm.TU.group5.397	-1.19308	0.000158043	0.484327	0.280274
evm.TU.group5.460	-0.692863	4.70327e-18	0.143951	0.617169
evm.TU.group5.529	-0.829442	2.1063e-06	0.239181	0.266112
evm.TU.group5.661	-0.840074	2.04861e-11	0.378334	0.0556138
evm.TU.group5.661	-0.666446	0.0318691	0.378334	0.0556138
evm.TU.group5.689	-0.776413	0.0067312	0.315391	0.58838
evm.TU.group5.690	-0.810458	0.0310921	0.629176	0.0116482
evm.TU.group5.692	-0.772062	0.00194166	0.684392	0.0196998
evm.TU.group5.727	-2.03813	0.00244251	0.0845868	0.94579
evm.TU.group5.743	-1.3138	0.000407347	0.498034	0.265046
evm.TU.group5.912	-1.09729	0.00852735	-0.138326	0.770375
evm.TU.group5.996	-0.585336	0.0280377	-0.166099	0.442628
evm.TU.group5.996	-1.61415	0.00028349	-0.166099	0.442628
evm.TU.group5.996	-3.02487	1.84779e-06	-0.166099	0.442628
evm.TU.group5.1048	-2.55904	6.69688e-05	0.13379	0.722045
evm.TU.group5.1049	-2.6983	0.0431113	0	1
evm.TU.group5.1082	-1.07048	0.0129553	-0.569342	0.0353729
evm.TU.group5.1102	-0.743277	0.0217593	1.87778	3.42849e-06
evm.TU.group5.1109	-0.832935	0.00859069	0.259264	0.677244
evm.TU.group5.1124	-1.05841	0.0235979	0.75372	0.115612
evm.TU.group5.1159	-2.78692	0.000436789	-1.05076	0.00833587
evm.TU.group5.1188	-1.92679	0.000362199	0.254149	0.632996
evm.TU.group5.1190	-1.05838	0.000157468	-0.270792	0.103339
evm.TU.group5.1212	-0.867955	0.0341684	0.0909193	0.712532
evm.TU.group5.1283	-1.22262	0.0100998	0.305285	0.202888
evm.TU.group5.1287	-0.596877	0.00570381	-0.069072	0.679577
evm.TU.group5.1359	-0.853498	0.00472835	0.373275	0.186664
evm.TU.group5.1362	-0.687007	0.0232527	-0.0952928	0.607888
evm.TU.group5.1362	-1.1552	0.000223602	-0.0952928	0.607888
evm.TU.group5.1364	-2.07564	0.00575311	-1.0005	2.24288e-05
evm.TU.group5.1400	-1.51173	2.92065e-05	-0.66333	0.0164234
evm.TU.group5.1417	-0.59834	2.87616e-10	0.0237254	0.970826
evm.TU.group5.1486	-0.827122	9.85315e-05	0.418333	0.0360494
evm.TU.group5.1501	-1.08854	0.000420354	0.0418386	0.901243
evm.TU.group5.1507	-1.90041	1.57747e-07	-2.10563	1.54901e-07
evm.TU.group5.1568	-0.79532	1.21689e-07	1.11401	1.6876e-08
evm.TU.group5.1598	-0.677358	0.000168264	0.3508	0.0885506
evm.TU.group5.1602	-0.776743	0.00215765	-0.347558	0.159425
evm.TU.group5.1645	-0.857452	0.0167655	0.289138	0.508651
evm.TU.group5.1648	-1.05668	0.000267234	-0.22906	0.386924
evm.TU.group6.7	-0.613901	0.003328	-0.635607	0.000218447
evm.TU.group6.75	-0.876627	0.00974084	-0.556846	0.0307848
evm.TU.group6.149	-0.917204	0.00507835	0.386428	0.467394
evm.TU.group6.167	-1.23729	0.0488845	-0.157872	0.784834
evm.TU.group6.191	-0.595872	0.0484479	0.12604	0.745791
evm.TU.group6.266	-0.812848	0.00921507	0.585938	0.0821471
evm.TU.group6.266	-1.00851	0.00431193	0.585938	0.0821471
evm.TU.group6.286	-1.27518	3.33584e-09	0.122641	0.575891
evm.TU.group6.286	-0.889082	0.0152411	0.122641	0.575891
evm.TU.group6.287	-1.47487	0.00018928	0.394525	0.279292
evm.TU.group6.351	-0.742579	0.0437129	-1.97095	4.20517e-18
evm.TU.group6.365	-0.920519	0.00125724	0.295842	0.321897
evm.TU.group6.454	-2.32231	2.67381e-09	0.737504	0.000876299
evm.TU.group6.459	-1.24026	2.63543e-16	0.439021	0.114013
evm.TU.group6.459	-1.14236	6.06748e-11	0.439021	0.114013
evm.TU.group6.492	-0.956613	0.00271106	1.18368	0.0410493
evm.TU.group6.496	-0.639854	0.000295617	0.264701	0.199071
evm.TU.group6.496	-1.49649	2.3192e-10	0.264701	0.199071
evm.TU.group6.525	-0.628718	0.000887569	0.740374	0.000284097
evm.TU.group6.551	-0.760294	0.00274143	0.173603	0.455044
evm.TU.group6.568	-0.807752	1.45442e-05	-0.109069	0.487854
evm.TU.group6.568	-0.900573	0.00115214	-0.109069	0.487854
evm.TU.group6.568	-1.10301	0.000182197	-0.109069	0.487854
evm.TU.group6.608	-2.30919	0.000128423	0.150571	0.486833
evm.TU.group6.682	-1.69438	1.07306e-05	-1.40924	3.29995e-06
evm.TU.group6.686	-0.725082	0.0441409	-0.748357	0.00182472
evm.TU.group6.718	-0.954858	0.0109264	0.348259	0.0818048
evm.TU.group6.720	-1.04059	0.01867	-0.0742826	0.923132
evm.TU.group6.772	-2.41696	0.0394344	-1.07172	0.0175485
evm.TU.group6.786	-1.51099	0.000333778	0.00528761	0.976801
evm.TU.group6.789	-0.823789	0.000826254	0.305442	0.314831
evm.TU.group6.798	-0.925318	0.00123407	2.0899	9.27865e-05
evm.TU.group6.801	-0.796692	2.96982e-10	0.367532	0.067774
evm.TU.group6.801	-0.809648	9.21575e-12	0.367532	0.067774
evm.TU.group6.811	-2.09433	0.00554756	0.0369782	0.994007
evm.TU.group6.817	-0.858375	0.0239619	0.0355298	0.96791
evm.TU.group6.1026	-0.9373	0.000752719	-0.690357	0.197696
evm.TU.group6.1028	-1.63299	0.00551369	-1.5835	0.000332525
evm.TU.group6.1064	-1.5875	0.00136195	0.573999	0.150057
evm.TU.group6.1094	-4.18781	0.00096892	2.07373	2.08191e-05
evm.TU.group6.1116	-0.649382	0.000135541	0.0806193	0.817704
evm.TU.group6.1167	-2.2045	0.00422305	0.490616	0.343785
evm.TU.group6.1168	-0.624084	0.0144746	0.241081	0.345666
evm.TU.group6.1173	-0.642282	0.0487242	-1.31636	0.000185703
evm.TU.group6.1173	-1.28811	0.0130734	-1.31636	0.000185703
evm.TU.group6.1173	-0.965392	0.00128396	-1.31636	0.000185703
evm.TU.group6.1240	-1.00146	0.00198582	-0.211936	0.227557
evm.TU.group6.1240	-0.888941	0.00297954	-0.211936	0.227557
evm.TU.group6.1247	-0.698183	2.94456e-05	1.2294	4.69142e-09
evm.TU.group6.1261	-0.634243	3.02696e-10	0.78752	0.000855522
evm.TU.group6.1273	-0.872593	0.00233224	0.464826	0.141499
evm.TU.group6.1303	-1.14817	0.0415703	0.894203	1
evm.TU.group6.1351	-0.815629	0.0138201	0.702269	0.0294547
evm.TU.group6.1351	-1.10762	2.3747e-06	0.702269	0.0294547
evm.TU.group6.1373	-2.93171	3.2318e-12	1.8749	2.47361e-05
evm.TU.group6.1422	-0.938541	5.90113e-10	0.0258899	0.944913
evm.TU.group6.1422	-0.814656	1.1086e-17	0.0258899	0.944913
evm.TU.group6.1473	-3.06744	0.000164659	2.45816	3.19744e-23
evm.TU.group6.1478	-2.3929	NA	-0.465125	0.0230066
evm.TU.group6.1488	-0.742904	0.00992522	0.393068	0.140189
evm.TU.group6.1495	-2.26754	0.0141966	-inf	1
evm.TU.group6.1579	-0.921357	0.049763	-1.37858	9.09887e-07
evm.TU.group6.1579	-1.27817	0.0458957	-1.37858	9.09887e-07
evm.TU.group6.1670	-1.46483	1.10175e-05	0.554089	0.0609415
evm.TU.group6.1678	-0.710846	0.00244825	0.161377	0.595867
evm.TU.group6.1733	-0.599995	0.049197	0.00905977	0.912191
evm.TU.group6.114	-0.73432	1.40093e-07	0.571922	0.00343544
evm.TU.group6.114	-0.586487	0.0051657	0.571922	0.00343544
evm.TU.group6.144	-1.05983	6.02088e-06	1.53169	5.4737e-17
evm.TU.group6.179	-0.639831	0.0442827	0.629429	0.268889
evm.TU.group6.295	-0.898929	0.00287997	-0.724476	0.320091
evm.TU.group6.327	-0.82315	2.95417e-06	0.591661	0.0726633
evm.TU.group6.327	-0.958405	0.00929818	0.591661	0.0726633
evm.TU.group6.347	-0.620314	0.00468752	0.0866846	0.726789
evm.TU.group6.359	-0.856482	0.0180036	-0.0947369	0.825615
evm.TU.group6.369	-0.887612	0.000619169	0.405282	0.124063
evm.TU.group6.446	-0.629188	0.0328012	0.299683	0.401656
evm.TU.group6.499	-3.12657	3.31434e-05	0.00100605	0.972409
evm.TU.group6.559	-1.32769	0.0230287	-0.743955	0.0424521
evm.TU.group6.559	-1.34014	0.0167211	-0.743955	0.0424521
evm.TU.group6.592	-1.79414	5.4611e-08	1.22257	0.00253427
evm.TU.group6.593	-0.866466	0.0106979	0.827245	0.0332931
evm.TU.group6.612	-0.652736	3.43818e-09	-0.00183462	0.891593
evm.TU.group6.701	-1.32467	4.77879e-05	0.314735	0.167049
evm.TU.group6.704	-0.617247	0.00331966	-0.654518	0.0277349
evm.TU.group6.764	-1.23336	2.02061e-20	-1.40384	5.25357e-06
evm.TU.group6.773	-0.794563	3.01652e-07	0.152703	0.603634
evm.TU.group6.812	-0.736959	0.00808358	2.39935	2.11423e-07
evm.TU.group6.813	-2.619	0.00718541	-3.82553	1
evm.TU.group6.847	-0.783021	6.00521e-07	0.937935	0.000203947
evm.TU.group6.848	-0.707557	0.00165773	-0.0703127	0.555191
evm.TU.group6.871	-0.831263	0.0190525	0.0703793	0.835956
evm.TU.group6.912	-0.696141	3.10824e-10	-0.61939	0.0114236
evm.TU.group6.935	-1.50393	6.68629e-05	-0.0472	0.790025
evm.TU.group6.1035	-1.33792	0.0163128	1.33219	0.0232168
evm.TU.group6.1053	-0.75449	0.00842426	0.0576	0.906153
evm.TU.group6.1055	-2.13079	0.0218435	2.33615	1.27293e-05
evm.TU.group6.1081	-0.837805	0.0323499	-0.127311	0.750807
evm.TU.group6.1111	-1.58372	0.000268967	-0.0943384	0.523658
evm.TU.group6.1129	-0.622875	0.0375379	-0.508479	0.171815
evm.TU.group6.1139	-1.23539	0.00125514	-0.126601	0.755365
evm.TU.group6.1144	-1.10519	0.0122041	-0.464255	0.0408562
evm.TU.group6.1155	-0.591727	0.0142761	0.158846	0.833991
evm.TU.group6.1156	-2.6869	0.000506102	1.49771	1
evm.TU.group6.1176	-0.615292	9.59223e-05	-0.0895531	0.528702
evm.TU.group6.1178	-3.21602	0.015545	4.70195	1
evm.TU.group6.1180	-0.802085	0.00144631	-0.440631	0.0122333
evm.TU.group6.1236	-0.971181	6.04237e-05	2.39869	1.92122e-15
evm.TU.group6.1236	-2.75217	0.0342305	2.39869	1.92122e-15
evm.TU.group6.1248	-0.715241	0.0180831	-0.466967	0.0134189
evm.TU.group6.1270	-1.0389	0.0112941	0.603037	0.299339
evm.TU.group6.1270	-1.45076	0.0134012	0.603037	0.299339
evm.TU.group6.1325	-1.53519	0.000136007	0.0723112	0.924676
evm.TU.group6.1335	-1.24397	0.0188309	0.638651	0.00509202
evm.TU.group6.1356	-2.07458	1.37896e-05	-2.29485	1.30789e-11
evm.TU.group6.1417	-0.768128	0.00182815	0.607939	0.0251955
evm.TU.group6.1454	-1.22338	0.00993795	0.86569	0.038314
evm.TU.group6.1501	-1.7125	1.55876e-07	0	1
evm.TU.group6.1511	-1.76527	0.000329394	0.666119	0.0431798
evm.TU.group6.1511	-1.11868	0.000103121	0.666119	0.0431798
evm.TU.group6.1513	-0.731244	1.42196e-05	0.851215	8.92167e-05
evm.TU.group6.1513	-2.65335	0.00224303	0.851215	8.92167e-05
evm.TU.group6.1618	-1.05996	0.00863261	1.44239	0.00225881
evm.TU.group6.1646	-0.690587	0.0393555	0.113991	0.738532
evm.TU.group6.1671	-1.33608	2.49841e-05	0.0318361	0.997342
evm.TU.group6.1676	-2.67897	0.019113	1.94162	7.41216e-11
evm.TU.group7.74	-0.911525	0.0206275	0.134206	0.90795
evm.TU.group7.103	-1.3139	1.72826e-05	-0.477363	0.121392
evm.TU.group7.240	-1.39894	0.0112469	1.38951	1
evm.TU.group7.247	-0.975437	0.0178183	-0.252788	0.474513
evm.TU.group7.247	-0.813384	0.000743379	-0.252788	0.474513
evm.TU.group7.297	-1.41259	0.00360871	-0.38291	0.666456
evm.TU.group7.305	-0.846274	7.70644e-06	0.625884	0.00290576
evm.TU.group7.311	-0.869457	0.000345194	-1.64033	4.44154e-11
evm.TU.group7.312	-0.945472	3.69099e-05	-0.296867	0.270093
evm.TU.group7.360	-0.940852	0.0143947	0.352949	0.407262
evm.TU.group7.373	-0.927829	0.00816677	0.663112	0.00359308
evm.TU.group7.417	-0.725249	0.0199265	-0.0872278	0.522985
evm.TU.group7.480	-1.04669	2.19202e-14	0.267819	0.189575
evm.TU.group7.480	-0.812992	2.07959e-22	0.267819	0.189575
evm.TU.group7.488	-0.638036	0.000587235	0.500663	0.13005
evm.TU.group7.498	-0.733891	0.00109546	0.233705	0.313006
evm.TU.group7.524	-0.636477	1.02074e-05	-0.224044	0.334982
evm.TU.group7.573	-1.89706	0.000474825	0.82998	0.374363
evm.TU.group7.574	-0.805363	0.0469571	-0.11854	0.729519
evm.TU.group7.586	-0.601869	0.000663143	-inf	2.54401e-08
evm.TU.group7.601	-0.660883	3.17916e-07	0.0363433	0.934735
evm.TU.group7.641	-0.796418	1.70864e-07	0.35324	0.0634888
evm.TU.group7.649	-1.66388	0.0468639	-1.06401	1
evm.TU.group7.693	-0.939352	8.68862e-05	0.148795	0.520154
evm.TU.group7.721	-0.767057	0.00552732	0.480593	0.34765
evm.TU.group7.721	-1.2348	0.000772506	0.480593	0.34765
evm.TU.group7.728	-0.824785	0.0138375	-0.331033	0.423164
evm.TU.group7.773	-0.892652	0.0450882	-4.33323	3.86087e-09
evm.TU.group7.807	-0.844553	0.0011634	-0.110639	0.685957
evm.TU.group7.874	-0.889265	0.00548255	0.100754	0.809415
evm.TU.group7.880	-0.63567	0.00118285	0.207151	0.710903
evm.TU.group7.890	-1.98828	1.0147e-45	-0.175559	0.271804
evm.TU.group7.910	-1.59779	0.000305179	0.495205	0.106696
evm.TU.group7.920	-1.55209	1.27072e-25	0.164509	0.478002
evm.TU.group7.940	-1.82735	0.00743961	-1.05448	0.00373734
evm.TU.group7.947	-0.725222	3.6086e-05	0.305496	0.147863
evm.TU.group7.959	-1.6953	0.0441957	-1.71474	5.56436e-08
evm.TU.group7.1005	-5.28667	9.66145e-16	-1.27042	1.98924e-09
evm.TU.group7.1005	-1.66794	1.4924e-32	-1.27042	1.98924e-09
evm.TU.group7.1005	-3.46754	8.56584e-206	-1.27042	1.98924e-09
evm.TU.group7.1005	-2.89027	2.52893e-129	-1.27042	1.98924e-09
evm.TU.group7.1006	-1.25114	4.81393e-17	0.212414	0.365452
evm.TU.group7.1012	-1.35209	7.81347e-10	-1.16128	8.47098e-07
evm.TU.group7.1012	-0.63176	0.00118479	-1.16128	8.47098e-07
evm.TU.group7.1015	-0.846509	0.00250459	-1.2269	0.00313189
evm.TU.group7.1015	-0.981917	0.00074045	-1.2269	0.00313189
evm.TU.group7.1028	-0.998045	0.0064617	0	1
evm.TU.group7.1082	-1.60106	4.68879e-07	0.218288	0.290478
evm.TU.group7.1110	-0.70575	0.00164083	0.3155	0.111162
evm.TU.group7.1139	-1.22721	0.00990941	0.077635	0.768421
evm.TU.group7.1139	-0.653676	0.0157396	0.077635	0.768421
evm.TU.group7.1161	-0.895246	0.00214155	1.32513	0.000172166
evm.TU.group7.1174	-0.697541	9.77506e-07	0.0490756	0.932971
evm.TU.group7.1207	-1.10553	0.0117515	-0.28753	0.108978
evm.TU.group7.1207	-0.945102	0.00119842	-0.28753	0.108978
evm.TU.group7.1231	-0.741476	0.0150703	0.466163	0.478153
evm.TU.group7.1231	-2.71771	0.000565423	0.466163	0.478153
evm.TU.group7.1231	-1.39375	0.000166533	0.466163	0.478153
evm.TU.group7.1340	-0.752139	0.0406128	0.116936	0.623331
evm.TU.group7.1340	-0.806484	0.0010362	0.116936	0.623331
evm.TU.group7.1373	-1.78601	0.000394606	0.608727	0.0440958
evm.TU.group7.1373	-1.60113	0.000114807	0.608727	0.0440958
evm.TU.group7.1386	-0.745033	0.00676895	0.0723744	0.832815
evm.TU.group7.1394	-0.643739	0.000392233	0.890354	0.00023557
evm.TU.group7.1457	-0.604461	0.00480047	0.0357917	0.910292
evm.TU.group7.1457	-0.74724	0.000395287	0.0357917	0.910292
evm.TU.group7.1493	-0.933728	0.0035952	1.0978	1.41645e-07
evm.TU.group7.1541	-0.938214	0.00025066	0.0947235	0.705642
evm.TU.group7.1541	-0.66264	3.09189e-06	0.0947235	0.705642
evm.TU.group7.1546	-1.83992	0.000366789	0.0129409	1
evm.TU.group7.1579	-1.01188	3.25997e-05	0.436899	0.198247
evm.TU.group7.1609	-1.61641	0.000408332	-1.27325	0.0364757
evm.TU.group7.1635	-1.37484	0.00706213	0	1
evm.TU.group7.1657	-0.921026	6.13124e-06	0.331997	0.155966
evm.TU.group7.1660	-0.718114	0.000750887	0.316244	0.15384
evm.TU.group7.1674	-4.98209	0.00100236	3.24245	1
evm.TU.group7.1685	-1.53364	0.00620282	0.566118	0.206136
evm.TU.group7.1688	-1.7306	6.67214e-05	-0.0157725	0.766244
evm.TU.group7.1697	-0.660155	0.000631682	0.352484	0.281066
evm.TU.group7.1712	-1.11626	9.71462e-06	-0.192409	0.316859
evm.TU.group7.1727	-1.27083	9.2294e-10	0.270129	0.320447
evm.TU.group7.1727	-0.889887	4.02993e-08	0.270129	0.320447
evm.TU.group7.1760	-0.63688	0.0156806	-1.07351	0.000668958
evm.TU.group7.1792	-0.945683	0.0244544	-0.231135	0.615339
evm.TU.group7.1818	-1.16846	0.0344108	-0.132594	0.742907
evm.TU.group7.1860	-1.74152	0.0183137	0.281269	0.407665
evm.TU.group7.1890	-0.808683	3.82833e-07	-0.189981	0.285818
evm.TU.group7.1966	-1.28573	3.08747e-05	0.312303	0.144071
evm.TU.group7.1967	-1.73923	2.43493e-05	0.0539358	0.944061
evm.TU.group7.1975	-1.01698	0.039434	-1.23279	2.72444e-08
evm.TU.group7.1975	-0.594669	0.0124699	-1.23279	2.72444e-08
evm.TU.group7.1975	-1.26584	0.000450118	-1.23279	2.72444e-08
evm.TU.group7.2013	-0.89683	7.18155e-08	0.455175	0.0666755
evm.TU.group7.2053	-1.20619	0.0239496	-0.600656	0.225811
evm.TU.group7.2085	-1.91607	1.49203e-15	0.14567	0.605559
evm.TU.group7.2198	-1.32751	0.0125532	0.914435	0.0902519
evm.TU.group7.2242	-0.92994	0.000400469	-1.44462	2.82688e-07
evm.TU.group7.2247	-0.700286	8.30888e-05	0.559904	0.00607775
evm.TU.group7.2257	-1.18548	0.00328043	-1.73134	0.00114846
evm.TU.group7.2274	-0.896898	0.000772287	0.181769	0.644917
evm.TU.group7.2308	-2.10446	0.000141366	1.02125	0.0548339
evm.TU.group7.2339	-1.05079	0.037453	-0.0703976	0.768763
evm.TU.group7.2356	-0.876534	0.0033103	-0.543338	0.0531162
evm.TU.group7.2368	-1.6959	3.24998e-08	0.459592	0.396319
evm.TU.group7.2369	-0.844988	0.0113071	0.112734	0.759923
evm.TU.group7.2476	-0.825742	0.000244994	-0.481478	0.013226
evm.TU.group7.2477	-1.47865	0.000167176	0.0895242	0.820452
evm.TU.group7.2477	-0.687697	0.0247676	0.0895242	0.820452
evm.TU.group7.2481	-0.962334	0.0328933	-0.539586	0.00201072
evm.TU.group7.2491	-0.799655	0.00147118	0.20619	0.336398
evm.TU.group7.2491	-0.674064	0.00383962	0.20619	0.336398
evm.TU.group7.2524	-0.662892	0.0123456	-1.4506	0.0002852
evm.TU.group7.2586	-0.807815	0.0389847	0.140029	0.744854
evm.TU.group7.2606	-2.4968	0.00011819	-0.497763	0.122926
evm.TU.group7.2641	-0.968293	0.000663197	-0.0231644	0.782693
evm.TU.group7.2667	-1.19763	0.00413459	-0.815281	1.04299e-05
evm.TU.group7.2685	-2.22352	0.00106837	-2.2325	4.33682e-07
evm.TU.group7.2766	-0.674685	0.00793393	-0.487345	0.299365
evm.TU.group7.2799	-0.686255	1.00205e-08	0.471145	0.0602228
evm.TU.group7.2836	-1.89109	0.0017075	0.352743	0.606725
evm.TU.group7.2846	-0.777264	0.00860387	0.703411	0.0058568
evm.TU.group7.2905	-0.80363	0.00189314	0.138694	0.599695
evm.TU.group7.2915	-0.610246	8.40336e-05	0.00973228	0.921102
evm.TU.group7.2970	-1.26483	0.0020172	-0.0965306	0.571991
evm.TU.group7.2997	-1.17914	0.0168427	-0.916079	1.6329e-06
evm.TU.group7.3041	-1.64118	0.000753861	-0.0689764	0.666125
evm.TU.group7.3059	-4.03373	6.76487e-05	0.143383	0.780948
evm.TU.group7.3059	-0.805884	0.0290777	0.143383	0.780948
evm.TU.group7.3069	-1.83467	2.07029e-05	-2.16612	0.0144929
evm.TU.group7.3069	-0.947273	8.0546e-05	-2.16612	0.0144929
evm.TU.group7.3069	-0.706653	0.00123319	-2.16612	0.0144929
evm.TU.group7.3077	-2.15136	0.00104064	1.25709	0.000539651
evm.TU.group7.3077	-2.23059	1.00949e-06	1.25709	0.000539651
evm.TU.group7.3077	-0.686175	0.0126606	1.25709	0.000539651
evm.TU.group7.3086	-0.691677	0.0319692	0.80739	0.22969
evm.TU.group7.3129	-0.618111	0.000714898	-0.0463001	0.734148
evm.TU.group7.3165	-0.690631	0.00024679	0.53005	0.0123392
evm.TU.group7.3234	-1.34643	1.10079e-07	-0.409249	0.0575287
evm.TU.group7.3234	-0.87728	0.00809393	-0.409249	0.0575287
evm.TU.group7.3234	-0.617819	0.00520887	-0.409249	0.0575287
evm.TU.group7.3320	-0.590058	1.01234e-05	-0.286204	0.142523
evm.TU.group7.3344	-0.73568	0.0268714	0.288952	0.318201
evm.TU.group7.3407	-0.760833	0.000386819	0.492375	0.17547
evm.TU.group7.3423	-0.722478	1.16793e-06	0.49599	0.0143196
evm.TU.group7.3423	-0.89624	0.000375002	0.49599	0.0143196
evm.TU.group7.3478	-0.852898	2.87258e-06	0.0452994	0.969039
evm.TU.group7.3478	-0.905724	0.00230035	0.0452994	0.969039
evm.TU.group7.3485	-1.44881	0.0254858	1.39843	0.000107149
evm.TU.group7.3487	-0.874762	0.0449305	0.30346	0.683058
evm.TU.group7.3506	-0.694655	2.62619e-23	-0.774451	0.00123537
evm.TU.group7.3569	-0.827889	0.035798	0.226689	0.314822
evm.TU.group7.3569	-0.590976	5.5603e-12	0.226689	0.314822
evm.TU.group7.3585	-0.632221	0.0125174	0.103183	0.813344
evm.TU.group7.3620	-0.8862	0.000193309	0.0297869	0.985951
evm.TU.group7.3722	-1.70714	0.0023841	0.0912542	0.777
evm.TU.group7.3722	-0.688031	0.00330985	0.0912542	0.777
evm.TU.group7.3724	-1.00254	0.000357672	-0.176563	0.777043
evm.TU.group7.3724	-0.716409	0.000423211	-0.176563	0.777043
evm.TU.group7.3807	-0.741608	0.00107618	0.400974	0.0630751
evm.TU.group7.3847	-0.713171	0.00775289	0.222769	0.338622
evm.TU.group7.3847	-0.911859	0.000315704	0.222769	0.338622
evm.TU.group7.3847	-0.878914	0.0001422	0.222769	0.338622
evm.TU.group7.3858	-0.587322	0.036453	-0.0603094	0.674829
evm.TU.group7.3897	-1.05306	0.00037496	-1.35655	0.00178233
evm.TU.group7.3938	-2.44035	0.000633401	-0.751374	0.00322607
evm.TU.group7.3987	-1.2922	0.00725018	-0.568941	0.244412
evm.TU.group7.4035	-1.09647	0.00333239	0.812757	0.063081
evm.TU.group7.4059	-0.727424	0.00949549	-1.25382	0.0855177
evm.TU.group7.4107	-1.05145	0.0353471	0.411438	0.521601
evm.TU.group7.4128	-0.601971	1.14203e-10	-0.0479789	0.69009
evm.TU.group7.4133	-1.61822	0.0290638	-3.29902	1.05822e-21
evm.TU.group7.4146	-1.07729	4.66646e-07	0.0719322	0.77604
evm.TU.group7.4174	-0.672374	0.0423457	0.453404	0.0277873
evm.TU.group7.4174	-1.25419	2.05978e-06	0.453404	0.0277873
evm.TU.group7.4174	-0.747271	0.000279077	0.453404	0.0277873
evm.TU.group7.4223	-1.06586	0.0281684	0.272335	0.332612
evm.TU.group7.4223	-1.10708	6.04648e-07	0.272335	0.332612
evm.TU.group7.4224	-1.3256	0.00423314	-0.0769271	0.692654
evm.TU.group7.20	-1.72905	0.0429296	0.481769	0.0233144
evm.TU.group7.20	-0.915326	3.74817e-06	0.481769	0.0233144
evm.TU.group7.27	-1.73881	0.0133676	1.92471	0.00149779
evm.TU.group7.43	-1.4665	0.0343608	1.08068	0.11089
evm.TU.group7.43	-1.73562	0.00349251	1.08068	0.11089
evm.TU.group7.43	-1.37272	0.0124582	1.08068	0.11089
evm.TU.group7.49	-4.53607	0.000559481	0.961812	0.0517926
evm.TU.group7.51	-0.838148	0.0452575	-0.0871114	0.837507
evm.TU.group7.54	-0.668658	2.29093e-09	0.427807	0.0801259
evm.TU.group7.79	-0.58554	0.0187576	1.3798	2.73006e-10
evm.TU.group7.81	-1.72144	0.000113413	-0.752616	0.0117724
evm.TU.group7.90	-2.34445	0.0429965	0.0277985	0.98236
evm.TU.group7.95	-0.701565	0.000200081	0.549554	0.00646278
evm.TU.group7.119	-0.812794	0.00362647	-0.0613787	0.72773
evm.TU.group7.133	-0.636736	0.00751514	-0.491537	0.0362845
evm.TU.group7.148	-2.37371	0.0151117	1.32166	0.0804248
evm.TU.group7.160	-0.810865	5.86376e-07	-0.522254	0.00325895
evm.TU.group7.217	-0.963865	1.13624e-05	0.200244	0.34927
evm.TU.group7.266	-1.20016	7.89726e-88	-0.777105	0.000270887
evm.TU.group7.352	-2.02591	0.000895749	-0.443049	0.115937
evm.TU.group7.365	-0.728439	1.71723e-12	0.272892	0.193495
evm.TU.group7.419	-0.695182	2.12713e-07	-0.139409	0.400048
evm.TU.group7.419	-0.708294	0.000105653	-0.139409	0.400048
evm.TU.group7.428	-2.71777	5.63671e-06	0.106869	0.705225
evm.TU.group7.523	-0.945423	0.00100563	-0.886347	0.000177656
evm.TU.group7.531	-2.75539	0.0133012	2.44171	0.00151456
evm.TU.group7.538	-0.933241	0.000125654	0.0944169	0.74379
evm.TU.group7.566	-0.927311	0.0120519	0.70476	0.0223721
evm.TU.group7.603	-0.966869	0.00231033	-0.329126	0.178949
evm.TU.group7.603	-1.08062	0.00085766	-0.329126	0.178949
evm.TU.group7.618	-1.1374	0.0166343	0.106041	0.814924
evm.TU.group7.652	-1.18998	9.41654e-09	0.0307329	0.970361
evm.TU.group7.668	-0.652967	0.035365	1.14703	0.0537116
evm.TU.group7.686	-1.3396	0.0371857	2.18868	1
evm.TU.group7.707	-0.688185	9.42846e-05	0.152651	0.712065
evm.TU.group7.720	-1.35285	0.0132012	-0.190814	0.639124
evm.TU.group7.783	-0.65699	3.9414e-07	-1.56344	8.95293e-10
evm.TU.group7.783	-1.26992	0.0283178	-1.56344	8.95293e-10
evm.TU.group7.870	-0.880256	0.00371872	0.0187701	0.955663
evm.TU.group7.905	-1.12378	4.82413e-29	0.481951	0.0184914
evm.TU.group7.926	-0.817513	0.0270705	-0.165493	0.339267
evm.TU.group7.981	-0.608213	0.000155304	0.790672	0.000105768
evm.TU.group7.1030	-1.55265	0.00277543	-0.417204	0.505723
evm.TU.group7.1030	-1.91026	0.00595439	-0.417204	0.505723
evm.TU.group7.1073	-0.779346	0.00357447	0.230727	0.324509
evm.TU.group7.1080	-0.695144	1.71219e-15	-0.296567	0.132808
evm.TU.group7.1080	-0.771964	1.98126e-29	-0.296567	0.132808
evm.TU.group7.1080	-0.660463	0.00143075	-0.296567	0.132808
evm.TU.group7.1084	-0.94127	0.00312997	-0.0928249	0.690261
evm.TU.group7.1096	-2.48916	0.0028939	0.160213	0.526634
evm.TU.group7.1107	-1.49374	0.000487186	-0.141349	0.487096
evm.TU.group7.1129	-0.912187	0.00833097	-1.09448	0.133033
evm.TU.group7.1145	-0.7879	0.00831316	-0.0596255	0.716678
evm.TU.group7.1150	-0.656943	6.3202e-07	0.341542	0.0741518
evm.TU.group7.1165	-0.870161	4.43452e-05	0.42233	0.482423
evm.TU.group7.1192	-1.79224	0.00525467	0.178049	0.441971
evm.TU.group7.1192	-0.674283	0.0451126	0.178049	0.441971
evm.TU.group7.1195	-0.634025	0.00151086	0.635923	0.00791881
evm.TU.group7.1196	-1.2007	0.000391909	-2.51004	1.27941e-15
evm.TU.group7.1219	-1.09499	0.01181	0.373917	0.0686865
evm.TU.group7.1230	-0.604984	8.33917e-08	-0.546514	0.0105967
evm.TU.group7.1230	-0.610464	3.18855e-06	-0.546514	0.0105967
evm.TU.group7.1235	-0.762043	0.00202703	0.108114	0.642158
evm.TU.group7.1272	-1.10958	3.27316e-10	0.0821322	0.80362
evm.TU.group7.1290	-1.51531	3.41615e-10	-0.0826325	0.698725
evm.TU.group7.1291	-1.56324	4.4277e-06	0.208525	0.329274
evm.TU.group7.1298	-2.1139	0.0392568	-0.875533	0.0589562
evm.TU.group7.1300	-0.965288	0.00305201	-5.0568	1.31208e-78
evm.TU.group7.1434	-1.40715	1.64375e-11	-0.206116	0.266478
evm.TU.group7.1471	-0.717543	0.00180632	0.348687	0.115216
evm.TU.group7.1472	-0.933848	7.85502e-18	0.498026	0.0493787
evm.TU.group7.1472	-0.949376	1.33513e-08	0.498026	0.0493787
evm.TU.group7.1497	-2.2107	0.00500007	-0.198643	0.701396
evm.TU.group7.1498	-0.591577	0.000884804	0.0534373	0.855295
evm.TU.group7.1499	-1.61643	0.0109754	0.158162	0.469064
evm.TU.group7.1516	-1.17985	0.00485183	-2.21029	1.27469e-11
evm.TU.group7.1516	-1.13321	0.00251215	-2.21029	1.27469e-11
evm.TU.group7.1524	-1.57725	1.07936e-07	0.214091	0.342229
evm.TU.group7.1542	-2.04593	0.00117273	-0.766737	0.593467
evm.TU.group7.1577	-1.02609	0.00736838	-0.674866	0.0325262
evm.TU.group7.1600	-0.926181	0.00158242	-0.0417505	0.717964
evm.TU.group7.1653	-0.672558	8.31977e-05	0.85568	1.45605e-05
evm.TU.group7.1783	-0.60037	0.000458907	-0.283232	0.131466
evm.TU.group7.1791	-0.903766	0.0161039	0.214957	0.36146
evm.TU.group7.1859	-1.36951	0.00069839	0.22157	0.46469
evm.TU.group7.1859	-0.987646	0.00346757	0.22157	0.46469
evm.TU.group7.1863	-1.26708	0.00264878	-0.473816	0.15854
evm.TU.group7.1884	-1.06862	0.00630599	-0.61791	0.0150182
evm.TU.group7.1950	-1.76821	0.00648951	2.37635	0.00051054
evm.TU.group7.1952	-0.730451	0.00535157	-4.47775	8.34057e-77
evm.TU.group7.2062	-1.46138	0.0488741	-0.634738	0.242605
evm.TU.group7.2063	-0.70671	0.0118168	0.339222	0.127933
evm.TU.group7.2063	-1.11059	5.98449e-08	0.339222	0.127933
evm.TU.group7.2063	-0.938291	4.49973e-05	0.339222	0.127933
evm.TU.group7.2071	-0.71957	7.21882e-07	-0.427257	0.0374238
evm.TU.group7.2072	-1.32854	0.0354419	-0.920412	5.74361e-05
evm.TU.group7.2093	-1.01311	0.0198264	-0.0010754	0.857877
evm.TU.group7.2106	-0.835761	0.013369	-0.436215	0.0513422
evm.TU.group7.2117	-1.50332	0.0284246	1.21634	0.0490397
evm.TU.group7.2124	-1.16788	0.0226165	0.58967	0.0070706
evm.TU.group7.2229	-0.760036	3.39558e-07	0.33566	0.135546
evm.TU.group7.2229	-2.70197	1.53806e-09	0.33566	0.135546
evm.TU.group7.2230	-1.36437	0.0496351	-0.183618	0.696614
evm.TU.group7.2281	-0.614345	0.00686128	0.452284	0.0257641
evm.TU.group7.2289	-1.11871	0.0135227	1.67369	1
evm.TU.group7.2294	-0.603683	0.00781296	0.150116	0.500045
evm.TU.group7.2338	-1.04511	0.000171596	0.255674	0.535901
evm.TU.group7.2399	-0.894948	0.01179	-0.59666	0.0232276
evm.TU.group7.2399	-0.823054	0.00116608	-0.59666	0.0232276
evm.TU.group7.2431	-1.17519	0.0128062	0.135502	0.583068
evm.TU.group7.2434	-1.14918	0.00135958	-0.652857	0.000251591
evm.TU.group7.2463	-0.635623	0.0108486	0.52082	0.0376984
evm.TU.group7.2463	-0.632722	0.00473028	0.52082	0.0376984
evm.TU.group7.2465	-0.601472	0.000133402	-0.274819	0.191786
evm.TU.group7.2475	-1.11871	2.65617e-08	1.00583	1.31857e-05
evm.TU.group7.2509	-0.618628	2.76372e-10	0.057899	0.817245
evm.TU.group7.2509	-0.816501	1.24382e-08	0.057899	0.817245
evm.TU.group7.2509	-0.85824	0.000168164	0.057899	0.817245
evm.TU.group7.2523	-1.08972	0.00324981	0.0229051	1
evm.TU.group7.2558	-3.64114	0.00114045	-1.01029	0.000699776
evm.TU.group7.2614	-0.777308	0.0178028	-0.0785208	0.783343
evm.TU.group7.2730	-1.13602	5.05468e-07	0.211074	0.304173
evm.TU.group7.2730	-0.829458	0.0175357	0.211074	0.304173
evm.TU.group7.2760	-1.37971	0.0438372	1.02021	0.0374043
evm.TU.group7.2825	-1.18434	0.0273163	0.445072	0.463018
evm.TU.group7.2830	-0.720471	0.00193759	-0.315276	0.097199
evm.TU.group7.2837	-0.927717	4.51289e-06	0.27746	0.32006
evm.TU.group7.2870	-0.667916	0.0216471	0.0141952	0.933565
evm.TU.group7.2891	-0.642101	8.84113e-08	0.0550585	0.93999
evm.TU.group7.2951	-0.632511	4.77872e-05	0.523173	0.0117792
evm.TU.group7.2951	-0.708466	7.11398e-07	0.523173	0.0117792
evm.TU.group7.2980	-0.753988	0.0191898	0.00699543	0.949587
evm.TU.group7.2999	-0.956101	0.00786851	0.344279	0.588122
evm.TU.group7.2999	-1.39472	0.000483947	0.344279	0.588122
evm.TU.group7.3051	-0.708959	0.0121391	0.0696027	0.840824
evm.TU.group7.3105	-0.974677	0.0240885	0.151673	0.79909
evm.TU.group7.3113	-1.90312	6.76261e-05	-0.419656	0.233525
evm.TU.group7.3131	-1.29043	0.0166849	-0.958976	0.00231433
evm.TU.group7.3298	-0.767045	0.0345255	-0.0920911	0.584724
evm.TU.group7.3345	-0.589427	1.80078e-07	0.0829188	0.742744
evm.TU.group7.3468	-1.08644	0.0198358	-0.116348	1
evm.TU.group7.3483	-0.644296	0.0257372	-0.0656315	0.77337
evm.TU.group7.3558	-1.53828	0.0164808	-0.27103	0.18682
evm.TU.group7.3567	-0.664089	0.000949439	0.554818	0.0110829
evm.TU.group7.3567	-0.843619	0.0059584	0.554818	0.0110829
evm.TU.group7.3567	-0.629377	0.0083537	0.554818	0.0110829
evm.TU.group7.3586	-0.842296	0.000489517	-0.0230338	0.795098
evm.TU.group7.3604	-1.40995	0.00317938	0.55834	0.443716
evm.TU.group7.3614	-0.669995	0.00627487	-0.364418	0.640699
evm.TU.group7.3625	-0.752395	1.0389e-05	-0.388684	0.0199209
evm.TU.group7.3630	-0.9479	0.013154	0.466118	0.0361188
evm.TU.group7.3633	-0.661441	0.0475065	0.0686315	0.888302
evm.TU.group7.3634	-1.60806	7.11316e-05	1.18857	0.176256
evm.TU.group7.3634	-1.73793	8.58496e-05	1.18857	0.176256
evm.TU.group7.3644	-1.48124	0.00263379	1.0236	0.12164
evm.TU.group7.3733	-0.646875	0.0433588	0.0422754	0.958004
evm.TU.group7.3736	-0.74117	0.00457643	-0.068318	0.644629
evm.TU.group7.3736	-0.619182	2.73631e-06	-0.068318	0.644629
evm.TU.group7.3747	-1.95064	0.00205144	-0.41489	0.0638564
evm.TU.group7.3784	-0.619909	2.36061e-11	0.615981	0.00134764
evm.TU.group7.3855	-1.83916	0.00217719	1.58644	1
evm.TU.group7.3896	-0.633993	0.0358765	0.870587	0.121489
evm.TU.group7.3955	-1.41447	0.0227686	0.345929	0.110078
evm.TU.group7.4043	-1.18527	0.0243567	0.311719	1
evm.TU.group7.4046	-0.869066	6.09219e-06	-0.635918	0.000420558
evm.TU.group7.4094	-1.05574	0.0184955	0.434896	0.245778
evm.TU.group7.4105	-0.678781	0.0207983	-0.321647	0.0818079
evm.TU.group7.4163	-2.07259	0.00644316	-1.24163	0.00641592
evm.TU.group7.4182	-0.648624	0.00437394	-0.0573068	0.65858
evm.TU.group7.4208	-0.910096	0.000670189	0.935819	0.0789991
evm.TU.group7.4215	-0.738818	0.000134362	0.0187213	0.982588
evm.TU.group8.30	-0.69848	3.59817e-05	0.94014	5.30609e-05
evm.TU.group8.34	-0.643186	0.0489636	0.0697793	0.91298
evm.TU.group8.70	-0.766531	0.00619069	-1.15525	0.000135139
evm.TU.group8.74	-0.769932	0.0093961	0.441012	0.0860514
evm.TU.group8.80	-0.962499	0.0165392	-0.393815	0.358993
evm.TU.group8.111	-0.630899	5.62951e-19	1.03993	0.00270155
evm.TU.group8.144	-1.69587	0.0110321	1.19087	0.065057
evm.TU.group8.157	-0.71816	1.33809e-05	0.1783	0.418872
evm.TU.group8.181	-1.10585	0.0292506	0.140571	0.73695
evm.TU.group8.188	-0.689549	0.00108003	-0.499496	0.00429901
evm.TU.group8.244	-0.966019	0.0477221	0.0996809	0.961841
evm.TU.group8.257	-1.72897	0.00718221	-1.39545	0.122837
evm.TU.group8.269	-1.29285	0.00956097	-0.436038	0.160211
evm.TU.group8.286	-0.905776	0.00704169	-0.0516429	0.737132
evm.TU.group8.286	-0.978594	1.20183e-24	-0.0516429	0.737132
evm.TU.group8.392	-1.20518	0.0322383	-0.391898	0.13872
evm.TU.group8.394	-0.922927	0.0129608	-1.39816	0.04223
evm.TU.group8.502	-0.736102	0.00458346	-0.0324423	0.796614
evm.TU.group8.514	-0.777445	0.000741276	0.382061	0.0627128
evm.TU.group8.577	-0.77717	0.00186145	-0.545394	0.393559
evm.TU.group8.615	-0.842633	0.0339961	-0.873939	0.0377631
evm.TU.group8.615	-0.715517	0.0206903	-0.873939	0.0377631
evm.TU.group8.616	-0.655817	0.0087751	-1.10612	3.54479e-05
evm.TU.group8.618	-0.799559	0.0054855	-0.536499	0.307654
evm.TU.group8.621	-0.813696	0.0135316	0.0671736	0.850068
evm.TU.group8.661	-1.28685	0.0421012	0.590495	0.306765
evm.TU.group8.688	-0.761103	0.00174068	0.0798806	0.900798
evm.TU.group8.694	-1.65342	0.0379633	2.43662	0.00415657
evm.TU.group8.742	-1.11285	0.00207437	1.92444	1.71167e-15
evm.TU.group8.744	-1.49098	0.041666	-0.983305	1
evm.TU.group8.769	-1.32046	0.000463753	-0.197255	0.23192
evm.TU.group8.773	-1.07607	0.00502327	-0.549251	0.0209985
evm.TU.group8.781	-0.744364	0.040981	-0.321385	0.437369
evm.TU.group8.792	-1.38067	0.00462603	1.34628	0.0275213
evm.TU.group8.803	-0.592532	0.029595	0.369816	0.387631
evm.TU.group8.811	-0.885758	3.90206e-06	0.457073	0.0200733
evm.TU.group8.835	-0.766795	0.0175088	-0.213085	0.175503
evm.TU.group8.876	-0.739635	0.00320449	0.119493	0.730782
evm.TU.group8.886	-0.98863	1.6304e-14	0.0662828	0.89713
evm.TU.group8.890	-0.829647	0.00605083	-0.385298	0.057224
evm.TU.group8.922	-0.599881	0.012595	-0.372111	0.0898937
evm.TU.group8.924	-0.700824	0.009694	-0.0158811	0.908636
evm.TU.group8.1009	-0.616379	3.02465e-05	-1.48028	4.64534e-09
evm.TU.group8.1011	-0.713337	0.00415258	-0.232733	0.328352
evm.TU.group8.1034	-0.585418	0.024488	-0.0687845	0.703926
evm.TU.group8.1043	-0.699876	0.017247	0.175629	0.595626
evm.TU.group8.1043	-0.611666	0.0362325	0.175629	0.595626
evm.TU.group8.1055	-0.595121	4.63983e-38	0.652145	0.0153782
evm.TU.group8.1055	-0.856292	1.47731e-18	0.652145	0.0153782
evm.TU.group8.1128	-0.840188	0.0123753	-0.528459	0.246478
evm.TU.group8.1207	-0.875879	0.024414	0.223675	0.679544
evm.TU.group8.1218	-1.25248	0.0275839	-0.0395901	0.906634
evm.TU.group8.1266	-1.42418	1.98413e-05	-0.164387	0.316545
evm.TU.group8.1350	-0.643016	0.000816234	0.246698	0.511719
evm.TU.group8.1389	-0.639043	3.29971e-07	0.537765	0.00631676
evm.TU.group8.1481	-1.11159	0.00608888	-0.172946	0.743055
evm.TU.group8.1481	-0.845762	0.00534656	-0.172946	0.743055
evm.TU.group8.19	-0.89294	0.0318026	0.222205	0.300953
evm.TU.group8.126	-2.18884	0.000965093	0.446249	0.112301
evm.TU.group8.143	-1.11036	0.0178777	-0.461707	0.0838437
evm.TU.group8.143	-1.64743	0.0129232	-0.461707	0.0838437
evm.TU.group8.186	-1.25855	0.00201875	-0.480684	0.0110165
evm.TU.group8.186	-0.744922	0.0111294	-0.480684	0.0110165
evm.TU.group8.190	-0.884158	0.0444761	-0.101723	0.501015
evm.TU.group8.230	-1.2702	0.000628485	0	1
evm.TU.group8.275	-1.1069	0.0097468	-0.381522	0.200904
evm.TU.group8.307	-2.48472	0.00375872	0.116125	0.756562
evm.TU.group8.333	-0.737859	0.00164743	-0.000819548	0.919698
evm.TU.group8.333	-0.969868	8.94205e-06	-0.000819548	0.919698
evm.TU.group8.333	-1.05547	1.51098e-08	-0.000819548	0.919698
evm.TU.group8.344	-1.00347	0.000703199	0.488822	0.0465482
evm.TU.group8.344	-1.33117	0.00024137	0.488822	0.0465482
evm.TU.group8.414	-0.905079	0.00126248	-0.299782	0.114555
evm.TU.group8.423	-0.6393	2.62277e-05	0.164505	0.836909
evm.TU.group8.523	-1.00192	4.1598e-06	0.127832	0.56833
evm.TU.group8.523	-1.1945	3.28249e-07	0.127832	0.56833
evm.TU.group8.526	-2.78683	0.0391352	inf	1
evm.TU.group8.553	-1.45476	7.7119e-08	-0.475431	0.0240755
evm.TU.group8.553	-0.815714	0.000282534	-0.475431	0.0240755
evm.TU.group8.553	-0.701638	0.0376072	-0.475431	0.0240755
evm.TU.group8.553	-1.12953	0.00514061	-0.475431	0.0240755
evm.TU.group8.553	-0.705732	0.0306192	-0.475431	0.0240755
evm.TU.group8.712	-1.04842	0.0419088	-0.337925	0.0360712
[truncated: 263 more rows]

## Sheet: Y2VSG2 diffPeak  DEGs
Supplemental Table S5 DiffPeak genes and differential expression transcripts in Y2 VS G2 group
m6A peak			gene regulation
geneID	diffPeak.log2fc	diffPeak.pvalue	diffExp.gene.log2(fc)	diffExp.gene.pval
evm.TU.group0.25	-1.12901	0.000857957	-0.122469	0.439594
evm.TU.group0.42	-0.637938	0.0142313	0.241586	0.598335
evm.TU.group0.44	-1.48361	0.0010492	1.07316	0.122698
evm.TU.group0.58	-0.930542	2.42487e-07	1.33378	1.9242e-06
evm.TU.group0.72	-1.40337	5.84199e-08	-0.563765	0.00325963
evm.TU.group0.75	-1.24809	0.000776472	-0.220352	0.234115
evm.TU.group0.82	-0.662575	9.96071e-05	0.293275	0.389486
evm.TU.group0.91	-0.895034	0.00173141	0.0254438	0.777503
evm.TU.group0.93	-1.14481	0.00698872	0.692826	0.295683
evm.TU.group0.137	-1.67343	0.00505067	-0.185366	0.277648
evm.TU.group0.141	-0.88322	0.0314416	-1.63822	1.35513e-06
evm.TU.group0.150	-0.723906	0.0041314	0.186007	0.680984
evm.TU.group0.151	-0.811577	0.0394018	-0.141466	0.451563
evm.TU.group0.151	-1.49687	5.49787e-12	-0.141466	0.451563
evm.TU.group0.184	-0.671309	0.000176715	-0.252177	0.158888
evm.TU.group0.206	-1.35843	6.21768e-05	-0.240775	0.129983
evm.TU.group0.273	-0.939902	1.72861e-07	0.324692	0.394066
evm.TU.group0.282	-0.79416	8.62283e-08	0.433831	0.094311
evm.TU.group0.297	-2.10065	2.07504e-06	0.503119	0.294759
evm.TU.group0.355	-0.874057	0.00929286	-1.40302	6.50714e-09
evm.TU.group0.358	-0.72334	0.0375189	-0.366508	0.0393528
evm.TU.group0.358	-0.726728	1.84224e-09	-0.366508	0.0393528
evm.TU.group0.456	-1.26464	0.0262435	0.521397	0.0609888
evm.TU.group0.490	-1.54316	0.0104034	-1.86193	1
evm.TU.group0.505	-1.50513	0.00800268	1.15843	3.90285e-07
evm.TU.group0.509	-1.0451	0.00239201	0.63261	0.104917
evm.TU.group0.521	-1.96573	5.72974e-08	-0.254868	0.16049
evm.TU.group0.534	-0.64046	0.00516851	0.641171	0.0198238
evm.TU.group0.573	-0.870403	5.58447e-16	0.142841	0.804707
evm.TU.group0.635	-1.24094	0.00482557	0.0850832	0.981964
evm.TU.group0.635	-0.614918	0.0208144	0.0850832	0.981964
evm.TU.group0.635	-0.778406	0.00105909	0.0850832	0.981964
evm.TU.group0.636	-1.31962	1.39714e-09	0.208392	0.662685
evm.TU.group0.703	-1.22468	0.0119891	-0.0887871	0.641014
evm.TU.group0.704	-0.805921	3.22818e-05	0.30226	0.492685
evm.TU.group0.704	-0.619389	0.0370668	0.30226	0.492685
evm.TU.group0.730	-0.721027	6.4762e-07	0.0889445	0.872505
evm.TU.group0.731	-1.12176	2.59057e-05	-0.0854411	0.584172
evm.TU.group0.731	-1.28145	9.47846e-10	-0.0854411	0.584172
evm.TU.group0.731	-1.80284	2.31535e-07	-0.0854411	0.584172
evm.TU.group0.750	-0.590791	0.0339782	1.55838	0.0104454
evm.TU.group0.753	-2.91312	0.00055053	0.392238	0.285263
evm.TU.group0.753	-0.780328	0.0475475	0.392238	0.285263
evm.TU.group0.753	-0.633074	0.00412073	0.392238	0.285263
evm.TU.group0.767	-1.40169	1.82689e-66	-0.167482	0.268808
evm.TU.group0.777	-1.03792	2.86631e-05	0.503424	0.152672
evm.TU.group0.783	-0.874255	0.000412452	0.221855	0.742615
evm.TU.group0.786	-1.06488	0.00470289	1.24543	0.00160684
evm.TU.group0.832	-0.955014	0.00513942	0.434664	0.100851
evm.TU.group0.832	-0.912133	0.00804436	0.434664	0.100851
evm.TU.group0.839	-0.723112	8.13235e-11	0.581468	0.0257944
evm.TU.group0.839	-1.21067	1.82043e-23	0.581468	0.0257944
evm.TU.group0.846	-1.39061	0.0231265	-0.333793	0.0655423
evm.TU.group0.888	-1.35469	0.00636841	1.43756	0.0672073
evm.TU.group0.889	-0.631238	0.021941	0.328726	0.279359
evm.TU.group0.889	-0.748908	0.000230604	0.328726	0.279359
evm.TU.group0.889	-0.714553	0.00455759	0.328726	0.279359
evm.TU.group0.908	-1.29465	0.0128772	-0.308587	0.329676
evm.TU.group0.918_evm.TU.group0.919	-0.956757	1.58686e-111	0.217976	0.547999
evm.TU.group0.952	-1.27956	0.000523871	-0.043909	0.734873
evm.TU.group0.970	-0.886338	0.000990402	0.610451	0.257351
evm.TU.group0.1057	-0.720437	9.93141e-06	-0.084014	0.533305
evm.TU.group0.1101	-0.753181	0.00296883	-0.272009	0.188715
evm.TU.group0.1106	-1.01597	0.0008327	0.545167	0.412541
evm.TU.group0.1126	-0.954307	0.0274586	0.318868	0.268616
evm.TU.group0.1126	-0.988187	0.002165	0.318868	0.268616
evm.TU.group0.1129	-0.86313	8.27515e-09	0.48964	0.0644144
evm.TU.group0.1160	-1.35895	3.516e-05	-0.477879	0.136874
evm.TU.group0.1172	-1.05192	1.23807e-06	0.65807	0.0855304
evm.TU.group0.1189	-0.669476	0.0319227	-0.0301751	0.819391
evm.TU.group0.1189	-0.6714	0.0126295	-0.0301751	0.819391
evm.TU.group0.1278	-0.78375	0.000150507	0.332595	0.467852
evm.TU.group0.1297	-1.37154	0.0168795	0.263014	1
evm.TU.group0.1324	-1.1742	0.0232097	0.163442	0.811263
evm.TU.group0.1329	-1.07575	0.000162302	0.877576	0.0139181
evm.TU.group0.1329	-0.634398	4.92635e-06	0.877576	0.0139181
evm.TU.group0.1329	-1.31837	6.87715e-13	0.877576	0.0139181
evm.TU.group0.1384	-1.07722	2.2956e-05	0.233721	0.627722
evm.TU.group0.1384	-1.1777	7.6773e-06	0.233721	0.627722
evm.TU.group0.1419	-0.652463	6.39912e-08	0.304257	0.325612
evm.TU.group0.1420	-1.26702	1.16633e-08	0.901548	0.0100042
evm.TU.group0.1423	-0.714428	0.00805107	-0.600567	0.0176338
evm.TU.group0.1423	-1.42602	6.42489e-05	-0.600567	0.0176338
evm.TU.group0.1435	-1.22201	0.0441239	-0.14375	0.430843
evm.TU.group0.1435	-0.812105	5.24212e-05	-0.14375	0.430843
evm.TU.group0.1466	-1.55981	0.000251322	0.79229	0.22114
evm.TU.group0.1477	-0.799816	0.00076478	0.089181	0.957975
evm.TU.group0.1491	-0.889306	0.0332136	0.365842	0.391224
evm.TU.group0.1510	-1.55472	0.00426311	-1.11116	1
evm.TU.group0.1528	-0.728299	0.000880281	0.207582	0.579447
evm.TU.group0.1555	-0.784247	0.0467117	0.128683	0.890137
evm.TU.group0.1577	-0.951546	6.40554e-16	-0.131449	0.294169
evm.TU.group0.1585	-4.10824	5.20746e-07	-0.217127	0.335976
evm.TU.group0.1587	-1.41042	0.000439715	-0.128324	0.40031
evm.TU.group0.1587	-0.84492	0.0143487	-0.128324	0.40031
evm.TU.group0.1634	-0.614752	3.9311e-06	-0.0701204	0.671075
evm.TU.group0.1640	-1.18887	0.00194296	-1.92471	4.95487e-09
evm.TU.group0.1678	-1.44039	0.00040614	-0.828775	0.0243772
evm.TU.group0.1718	-1.52097	9.3377e-12	-0.283184	0.0803391
evm.TU.group0.1729	-0.796281	0.0191054	0.15831	0.802329
evm.TU.group0.1740	-1.98168	9.86945e-19	-0.00669793	0.668592
evm.TU.group0.1745	-0.691496	1.77463e-22	0.805123	0.00179336
evm.TU.group0.1750	-1.77609	2.3022e-07	0.784406	0.00151391
evm.TU.group0.1751	-1.42627	0.00204783	0.131096	0.760362
evm.TU.group0.1763	-0.604927	9.51399e-07	2.05329	1.23707e-13
evm.TU.group0.1789	-1.25017	0.000733472	0.368883	0.513963
evm.TU.group0.1804	-1.28734	8.50442e-05	-1.10974	0.000179008
evm.TU.group0.1815	-1.50684	0.000833339	0.307831	0.394799
evm.TU.group0.1815	-1.10896	7.65844e-07	0.307831	0.394799
evm.TU.group0.1815	-0.650899	5.16067e-05	0.307831	0.394799
evm.TU.group0.1820	-0.590027	0.00238106	0.117594	0.940961
evm.TU.group0.1832	-1.059	1.04768e-05	0.00790396	0.731022
evm.TU.group0.1832	-1.34512	0.00544311	0.00790396	0.731022
evm.TU.group0.1833	-1.00417	0.00267169	0.767561	0.027369
evm.TU.group0.1868	-1.46071	0.0228939	-0.383792	0.0886881
evm.TU.group0.1898	-0.625074	2.54085e-05	0.558771	0.0879778
evm.TU.group0.1902	-0.902437	0.000561808	0.0350163	0.840228
evm.TU.group0.1922	-0.850954	8.69929e-18	0.659348	0.0270666
evm.TU.group0.1939	-1.1835	0.0089583	0.0972703	0.923867
evm.TU.group0.1952	-0.786224	0.0121057	-0.66403	0.00150993
evm.TU.group0.1954	-1.15461	3.14057e-08	0.519957	0.0795745
evm.TU.group0.1957	-1.40692	0.00552947	2.82199	0.00889473
evm.TU.group0.1967	-1.81107	0.00169913	0.773041	0.00189421
evm.TU.group0.1972	-1.65734	0.0391927	0.0661419	1
evm.TU.group0.2011	-0.66989	3.08307e-05	-0.023863	0.624839
evm.TU.group0.2011	-0.674479	5.79269e-24	-0.023863	0.624839
evm.TU.group0.2016	-0.695805	5.29936e-06	0.746643	0.0149808
evm.TU.group0.2028	-0.875751	1.50989e-12	0.106616	0.922063
evm.TU.group0.2028	-1.10978	1.14311e-05	0.106616	0.922063
evm.TU.group0.2053_evm.TU.group0.2052	-1.95651	0.00057107	0.285877	0.604652
evm.TU.group0.2054	-1.69569	7.94142e-14	0.197227	0.679517
evm.TU.group0.2054	-0.695475	9.10588e-05	0.197227	0.679517
evm.TU.group0.2054	-0.709215	2.16351e-13	0.197227	0.679517
evm.TU.group0.2055	-0.842975	8.53431e-08	-0.574844	0.0194493
evm.TU.group0.2085	-1.11859	0.00116458	0.42299	0.186441
evm.TU.group0.2085	-0.618831	0.00581159	0.42299	0.186441
evm.TU.group0.2090	-1.34941	0.00354963	-0.410137	1
evm.TU.group0.2114	-0.644466	0.0123349	0.419883	0.338093
evm.TU.group0.2120	-0.642851	7.3335e-10	1.19247	7.18134e-06
evm.TU.group0.2133	-3.29083	1.7023e-07	1.31708	0.0231581
evm.TU.group0.2133	-0.873751	0.0124405	1.31708	0.0231581
evm.TU.group0.2139	-1.07374	0.00261185	-0.00190965	0.909557
evm.TU.group0.2167	-0.619837	2.97705e-06	-0.705473	0.00261468
evm.TU.group0.2167	-1.65421	4.52892e-23	-0.705473	0.00261468
evm.TU.group0.2173	-1.0792	0.0420548	0.595799	0.121572
evm.TU.group0.2176	-1.24254	4.43483e-06	1.16443	0.0519529
evm.TU.group0.2178	-0.69322	6.95509e-08	0.214981	0.605771
evm.TU.group0.2193	-0.711779	7.68748e-07	0.360006	0.525709
evm.TU.group0.2197	-1.19077	0.0129929	0.0590313	0.976392
evm.TU.group0.2197	-0.585767	8.20762e-08	0.0590313	0.976392
evm.TU.group0.2216	-1.50014	2.40338e-06	0.826724	0.00139105
evm.TU.group0.2217	-1.01303	0.0016541	1.00127	0.0396978
evm.TU.group0.2238	-0.822295	0.0032364	-0.0721589	0.541922
evm.TU.group0.2242	-1.21012	0.00225335	0.0213171	0.810672
evm.TU.group0.2242	-0.6352	0.00189933	0.0213171	0.810672
evm.TU.group0.2277	-1.39701	0.000233389	0.899209	0.124595
evm.TU.group0.2294	-1.3039	0.00325296	-0.0283835	0.736627
evm.TU.group0.2298	-0.668282	0.0496851	-1.30552	0.000350561
evm.TU.group0.2319	-0.841636	0.019202	0.340352	0.287302
evm.TU.group0.2319	-0.88398	1.1877e-09	0.340352	0.287302
evm.TU.group0.2323	-0.851306	0.000509219	-0.164847	0.221971
evm.TU.group0.2332	-1.84108	1.06097e-11	-0.436269	0.0672685
evm.TU.group0.2356	-0.674105	0.000929317	-0.391136	0.0295261
evm.TU.group0.2367	-1.37126	6.08281e-08	0.0353239	0.851641
evm.TU.group0.2380	-0.657258	0.000109115	1.14653	0.0257786
evm.TU.group0.2395	-1.01121	0.00405893	-0.0257633	0.896628
evm.TU.group0.2414	-1.2605	2.7671e-10	0.199676	0.634621
evm.TU.group0.14	-0.687545	0.00228583	0.00490875	0.769859
evm.TU.group0.18	-1.2067	2.59804e-11	-0.118429	0.38766
evm.TU.group0.35	-1.02697	0.0018195	0.192503	0.704351
evm.TU.group0.43	-1.83679	0.00577684	-0.0409705	0.652698
evm.TU.group0.69	-0.801356	5.637e-12	0.699227	0.0232964
evm.TU.group0.69	-0.962337	1.05762e-11	0.699227	0.0232964
evm.TU.group0.117	-0.755638	2.03975e-06	0.678814	0.0545402
evm.TU.group0.160	-1.44794	2.03087e-05	0.267894	0.448428
evm.TU.group0.161	-1.5484	2.41674e-07	0.776467	0.011927
evm.TU.group0.167	-0.680957	1.92593e-07	-0.0889967	0.424317
evm.TU.group0.168	-0.730148	0.0426687	0.517945	0.0694016
evm.TU.group0.177	-1.08711	1.8175e-06	-0.796408	0.00473139
evm.TU.group0.183	-1.36701	0.0381936	0.906722	0.0136452
evm.TU.group0.200	-0.761744	0.0135161	0.685726	0.360012
evm.TU.group0.286	-0.589931	1.80637e-09	0.131843	0.871178
evm.TU.group0.304	-0.689885	4.60781e-05	-0.0278869	0.698335
evm.TU.group0.314	-1.5134	0.00290628	inf	7.02599e-12
evm.TU.group0.331	-0.79001	6.18502e-05	-0.0118685	0.601622
evm.TU.group0.366	-1.18276	2.92023e-05	-0.48444	0.039686
evm.TU.group0.394	-0.831838	0.0348745	2.64992	0.03101
evm.TU.group0.425	-0.887623	8.50762e-08	-0.0114175	0.748046
evm.TU.group0.427	-1.40198	0.000708714	0.151619	0.893353
evm.TU.group0.427	-0.805106	0.000384139	0.151619	0.893353
evm.TU.group0.434	-0.59483	0.00467354	0	1
evm.TU.group0.457	-0.913406	1.48854e-06	1.50319	1.90321e-07
evm.TU.group0.467	-1.10097	0.00104423	-0.047916	0.53049
evm.TU.group0.479	-1.84031	0.00800535	-1.0119	0.126693
evm.TU.group0.491	-2.07258	0.0051976	-5.72256	4.449e-14
evm.TU.group0.522	-0.588316	0.005284	0.235195	0.467297
evm.TU.group0.522	-0.749766	0.00536077	0.235195	0.467297
evm.TU.group0.522	-1.29537	0.00362676	0.235195	0.467297
evm.TU.group0.524	-1.05614	0.00671337	-0.408473	0.208041
evm.TU.group0.524	-0.837243	0.00386786	-0.408473	0.208041
evm.TU.group0.563	-0.684455	0.00118823	-0.247452	0.402082
evm.TU.group0.564	-0.622688	1.67937e-07	1.17356	1.33066e-06
evm.TU.group0.567	-0.80464	0.0298013	-0.229926	0.32256
evm.TU.group0.606	-0.954061	0.000907065	1.23289	0.0142593
evm.TU.group0.617	-0.968412	0.000126594	1.09813	0.0794501
evm.TU.group0.632	-1.68139	3.22641e-05	0.363064	0.254868
evm.TU.group0.710	-1.72308	0.0183149	0.423899	0.393605
evm.TU.group0.727	-1.69279	7.46092e-188	0.583439	0.057484
evm.TU.group0.741	-1.0966	1.30446e-09	1.12068	0.00217096
evm.TU.group0.742	-1.14082	0.000778077	0.12904	0.806863
evm.TU.group0.746	-0.826683	0.000682273	0.685639	0.257292
evm.TU.group0.784	-2.62294	5.63456e-07	1.0567	0.0117862
evm.TU.group0.794	-1.60496	0.0040306	1.70137	0.000944436
evm.TU.group0.816	-0.732171	3.87589e-11	-0.279115	0.119609
evm.TU.group0.827	-0.72674	0.00122379	-0.982506	3.96506e-06
evm.TU.group0.879	-1.28907	7.64072e-06	0.537568	0.217943
evm.TU.group0.879	-1.09774	4.64593e-06	0.537568	0.217943
evm.TU.group0.881	-1.3288	0.00123662	0.351984	0.719529
evm.TU.group0.897	-1.52024	0.0131604	0.518935	0.199506
evm.TU.group0.902	-1.07305	1.16494e-14	0.601178	0.0527826
evm.TU.group0.902	-0.609452	4.00868e-06	0.601178	0.0527826
evm.TU.group0.907	-1.18816	0.0138317	0.222565	0.674746
evm.TU.group0.910	-2.06032	1.79188e-05	-0.285075	0.145908
evm.TU.group0.1076	-0.679814	0.0012427	1.08459	0.0120411
evm.TU.group0.1080	-0.83578	0.00366963	0.814106	0.0818067
evm.TU.group0.1099	-1.06996	0.0413148	0.0287239	0.821783
evm.TU.group0.1113	-0.620072	6.22699e-05	0.799506	0.00169549
evm.TU.group0.1115	-0.620056	0.017029	0.671719	0.0748177
evm.TU.group0.1122_evm.TU.group0.1123	-2.06894	0.000451608	1.39328	0.165287
evm.TU.group0.1122_evm.TU.group0.1123	-2.20711	7.87733e-05	1.39328	0.165287
evm.TU.group0.1133	-0.93539	1.96839e-05	0.371412	0.28077
evm.TU.group0.1151	-0.723141	0.0101727	-0.0350622	0.643313
evm.TU.group0.1152	-2.32926	0.000119038	1.50935	1
evm.TU.group0.1197	-3.36986	3.4229e-05	0.140491	0.889044
evm.TU.group0.1234	-1.36544	0.00076138	1.14209	0.00312544
evm.TU.group0.1237	-0.82156	2.66335e-05	-0.176019	0.323288
evm.TU.group0.1263	-0.60392	0.0124006	-0.674503	0.0135374
evm.TU.group0.1268	-0.680817	5.79666e-05	-0.344911	0.0767749
evm.TU.group0.1302	-0.721965	0.0219637	-0.493688	0.0408532
evm.TU.group0.1311	-0.801576	7.23797e-05	0.157091	0.752769
evm.TU.group0.1330	-1.58551	0.000567838	-0.594269	1
evm.TU.group0.1342	-1.16733	0.0441329	0.132337	0.884589
evm.TU.group0.1378	-1.01538	0.0164939	-0.366676	0.260616
evm.TU.group0.1395	-0.936721	0.00542991	-4.47311	1.03843e-19
evm.TU.group0.1409	-0.761354	0.00495692	-0.0942149	0.43891
evm.TU.group0.1429	-1.03912	5.40871e-22	-3.22223	1.52707e-22
evm.TU.group0.1431	-0.758575	7.4618e-22	-3.15268	5.09255e-16
evm.TU.group0.1438	-0.857821	2.03478e-10	0.00244529	0.849523
evm.TU.group0.1451	-0.688375	5.41662e-07	-0.315076	0.0912896
evm.TU.group0.1459	-0.702376	2.30721e-09	-0.328745	0.1155
evm.TU.group0.1467	-1.72102	1.27873e-05	3.53403	9.47729e-33
evm.TU.group0.1506	-0.909645	1.72962e-09	0.628496	0.0171607
evm.TU.group0.1534	-0.594208	9.18916e-09	0.0392665	0.776911
evm.TU.group0.1551	-1.65513	0.0491504	0	1
evm.TU.group0.1556	-0.693269	5.37899e-08	0.257821	0.398243
evm.TU.group0.1573	-0.694703	1.39159e-10	0.0947747	0.986133
evm.TU.group0.1574	-0.839258	0.00292158	0.698087	0.0666601
evm.TU.group0.1574	-1.06783	0.0445763	0.698087	0.0666601
evm.TU.group0.1618	-0.657943	0.0406488	-0.646504	0.113284
evm.TU.group0.1626	-0.812806	1.83298e-05	0.670211	0.0166454
evm.TU.group0.1670	-1.68975	3.70426e-11	0.293556	0.441452
evm.TU.group0.1683	-0.625917	4.62867e-05	-0.249792	0.280432
evm.TU.group0.1691	-1.08812	0.00265044	0.585457	0.0366774
evm.TU.group0.1752_evm.TU.group0.1753	-0.887006	0.00202539	0.232483	0.651995
evm.TU.group0.1752_evm.TU.group0.1753	-1.09212	0.0416078	0.232483	0.651995
evm.TU.group0.1762	-0.605103	0.0121179	0.0797507	0.956726
evm.TU.group0.1773	-0.979357	1.31271e-05	1.14692	4.19894e-06
evm.TU.group0.1796	-0.69587	4.77732e-07	0.592646	0.0481108
evm.TU.group0.1807	-0.730011	7.05382e-05	0.529468	0.278548
evm.TU.group0.1814	-0.671285	0.00437806	-0.452409	0.0320197
evm.TU.group0.1823	-0.632451	3.20154e-11	-0.324773	0.0525644
evm.TU.group0.1826	-0.743322	0.00272169	-0.377715	0.218018
evm.TU.group0.1842	-0.640315	0.0459234	1.10651	0.00899309
evm.TU.group0.1847	-1.53701	0.00714772	0.633651	0.168544
evm.TU.group0.1871	-0.894021	4.68147e-07	0.877749	0.0532247
evm.TU.group0.1872	-0.664053	4.26289e-07	0.143826	0.765119
evm.TU.group0.1874	-0.667373	0.0394593	0.716057	0.0185606
evm.TU.group0.1883	-0.621306	0.000182454	0.433379	0.16903
evm.TU.group0.1884	-0.739059	0.0406463	1.97542	0.000274872
evm.TU.group0.1886	-0.625432	0.0154517	-0.0138538	0.725739
evm.TU.group0.1888	-2.15594	5.80274e-06	0.643488	0.025358
evm.TU.group0.1917	-1.09587	0.023526	-1.7597	0.000513109
evm.TU.group0.1917	-2.64502	0.00162385	-1.7597	0.000513109
evm.TU.group0.1918	-0.790393	0.00278577	-0.17675	0.293012
evm.TU.group0.1918	-1.01655	0.00117859	-0.17675	0.293012
evm.TU.group0.1933_evm.TU.group0.1934_evm.TU.group0.1935_evm.TU.group0.1936	-0.726792	0.000177555	-0.479755	0.0596164
evm.TU.group0.1947	-0.653075	0.0332994	-0.0978556	0.374841
evm.TU.group0.1960	-0.953061	2.6469e-08	-1.22005	9.97355e-07
evm.TU.group0.1960	-1.17167	0.0120418	-1.22005	9.97355e-07
evm.TU.group0.1992	-0.76017	2.28759e-05	0.965488	0.00533346
evm.TU.group0.1992	-1.0613	0.00382745	0.965488	0.00533346
evm.TU.group0.1996	-1.32869	0.000214805	0.3048	0.610877
evm.TU.group0.1996	-2.08816	1.53589e-05	0.3048	0.610877
evm.TU.group0.2026	-0.756221	0.00153725	-0.000195566	0.747179
evm.TU.group0.2027	-1.03868	1.48488e-80	0.589191	0.107673
evm.TU.group0.2029	-0.67611	0.000163009	0.627415	0.0392637
evm.TU.group0.2029	-0.65031	7.70942e-07	0.627415	0.0392637
evm.TU.group0.2029	-0.843086	9.8906e-14	0.627415	0.0392637
evm.TU.group0.2034	-1.62899	0.000190305	-0.0422217	0.615696
evm.TU.group0.2035	-0.733871	1.18015e-25	0.0904983	0.989368
evm.TU.group0.2048	-0.588301	5.64098e-62	0.56264	0.0941084
evm.TU.group0.2069	-0.82228	0.00033956	0.397311	0.140733
evm.TU.group0.2081	-1.09475	2.66283e-05	-0.363173	0.0658076
evm.TU.group0.2088	-1.11536	0.011741	0.159002	0.71432
evm.TU.group0.2094	-0.846222	3.76864e-14	0.621515	0.0231298
evm.TU.group0.2094	-1.59956	5.11627e-07	0.621515	0.0231298
evm.TU.group0.2095	-0.716261	6.29374e-08	0.162124	0.758923
evm.TU.group0.2096	-0.707506	3.86999e-10	0.235557	0.528419
evm.TU.group0.2103	-1.51144	0.0493796	-0.0478197	1
evm.TU.group0.2112	-0.718965	4.18423e-06	-0.159608	0.389266
evm.TU.group0.2116	-1.10801	1.94006e-12	0.735458	0.178019
evm.TU.group0.2117	-1.19832	0.000661537	-0.644682	0.064027
evm.TU.group0.2117	-1.04479	0.0270331	-0.644682	0.064027
evm.TU.group0.2119	-0.849015	2.2877e-05	0.770712	0.0144104
evm.TU.group0.2140	-1.60947	0.00175427	inf	1.50721e-16
evm.TU.group0.2147	-1.1004	4.41845e-06	-0.633804	0.00701579
evm.TU.group0.2150	-0.707883	0.00449605	0.0492018	0.909465
evm.TU.group0.2150	-1.52872	0.00527189	0.0492018	0.909465
evm.TU.group0.2153	-1.56446	8.29677e-05	0.36939	1
evm.TU.group0.2156	-1.93217	9.54266e-07	0.186129	0.773722
evm.TU.group0.2163	-0.805832	1.04851e-08	0.374222	0.336909
evm.TU.group0.2174	-0.798825	0.00279731	0.71118	0.033668
evm.TU.group0.2201	-0.587403	0.00391477	0.353185	0.244854
evm.TU.group0.2201	-0.769615	0.00690668	0.353185	0.244854
evm.TU.group0.2210	-0.592019	0.00115372	0.0577092	0.873217
evm.TU.group0.2218	-1.31758	9.50716e-09	1.39252	0.00261372
evm.TU.group0.2279	-0.650127	8.5601e-06	0.886111	0.00105632
evm.TU.group0.2326	-2.56157	0.00807876	2.82614	0.000878724
evm.TU.group0.2337	-1.0983	7.13771e-09	-0.0341238	0.624552
evm.TU.group0.2338	-0.588207	1.48418e-08	-0.276356	0.0709439
evm.TU.group0.2406	-0.653686	8.78965e-05	-0.418119	0.0435496
evm.TU.group0.2408	-1.00147	0.016283	0.0733016	0.931672
evm.TU.group10.27	-0.728189	0.014608	-3.11574	5.3006e-12
evm.TU.group10.35	-0.586806	0.00272551	0.67282	0.0401567
evm.TU.group10.73	-1.04824	0.000157604	0.279933	0.382725
evm.TU.group10.73	-0.642876	0.00385573	0.279933	0.382725
evm.TU.group10.103	-1.31541	0.00483892	0.547719	0.134677
evm.TU.group10.109	-1.01016	0.000168064	0.231497	0.70068
evm.TU.group10.113	-1.0039	0.0266132	-0.216767	0.318478
evm.TU.group10.119	-1.28227	4.22127e-36	-0.321913	0.292246
evm.TU.group10.132	-0.800529	0.0118722	-0.635497	0.0343959
evm.TU.group10.156	-1.69102	9.11041e-05	0.189369	0.864783
evm.TU.group10.159	-1.59306	5.40305e-05	0	1
evm.TU.group10.172	-0.721573	0.00536431	0.146351	0.974711
evm.TU.group10.178	-0.644623	0.0336267	0.709237	0.0390933
evm.TU.group10.191	-0.956687	1.45803e-12	-0.440531	0.0190355
evm.TU.group10.220	-1.70151	0.0002922	0.0823086	0.932957
evm.TU.group10.222	-2.90735	0.010516	0.0702967	0.895258
evm.TU.group10.241	-0.590589	3.2863e-21	0.0196719	0.954462
evm.TU.group10.242	-3.30065	0.000122538	0.309635	0.597233
evm.TU.group10.263	-1.44911	8.63382e-05	-0.271545	0.0848513
evm.TU.group10.271	-0.803154	0.00974028	-1.09717	6.96571e-06
evm.TU.group10.279	-0.846464	4.81854e-05	1.18735	0.102538
evm.TU.group10.280	-0.968437	0.0346184	inf	1
evm.TU.group10.298	-1.32194	0.00259204	1.5082	3.01125e-09
evm.TU.group10.304	-0.769691	0.000158427	1.51766	1.92885e-06
evm.TU.group10.308	-0.743139	0.0251965	-0.762871	0.00547693
evm.TU.group10.311	-0.687828	1.04999e-06	0.665339	0.0273633
evm.TU.group10.313	-1.10797	0.0178752	-1.48462	1
evm.TU.group10.322	-1.37723	0.00045031	0.145562	0.780494
evm.TU.group10.324	-1.86649	0.000628907	0.309706	0.462083
evm.TU.group10.336	-1.25564	3.19556e-07	-0.00542161	0.883247
evm.TU.group10.337	-0.725581	0.0195055	-1.35368	9.15883e-06
evm.TU.group10.337	-0.620781	2.23076e-05	-1.35368	9.15883e-06
evm.TU.group10.339	-0.783411	0.000164461	0.187479	0.665484
evm.TU.group10.348	-1.07842	0.0059114	-0.301372	0.0560692
evm.TU.group10.348	-0.921795	2.01326e-05	-0.301372	0.0560692
evm.TU.group10.381	-0.91131	0.0078691	0.281716	0.383066
evm.TU.group10.418	-0.685943	0.000107536	-0.283086	0.105257
evm.TU.group10.440	-1.36367	0.000750718	-0.192754	0.576781
evm.TU.group10.464	-0.877702	0.0108742	-0.174512	0.229016
evm.TU.group10.473	-0.890808	0.0139193	0.0118904	0.841647
evm.TU.group10.480	-1.6299	0.00200963	-0.730163	0.0121266
evm.TU.group10.480	-0.793387	0.0236321	-0.730163	0.0121266
evm.TU.group10.491	-0.978593	0.000101506	-0.206917	0.351417
evm.TU.group10.513	-2.06077	0.00171577	-0.543473	0.0418579
evm.TU.group10.518	-0.730294	0.0383341	-0.965722	0.0699359
evm.TU.group10.592	-0.602291	2.02563e-07	2.03171	4.96324e-08
evm.TU.group10.592	-1.48372	4.58651e-21	2.03171	4.96324e-08
evm.TU.group10.662	-0.740482	0.00022396	-0.269178	0.139172
evm.TU.group10.676	-0.796963	0.000664401	0.270817	0.362112
evm.TU.group10.676	-0.963492	6.38898e-06	0.270817	0.362112
evm.TU.group10.685	-2.98943	0.00108612	0.146114	0.843041
evm.TU.group10.690	-0.773335	2.48589e-05	0.0136028	0.67603
evm.TU.group10.696	-0.631238	0.00150649	0.733309	0.00787571
evm.TU.group10.696	-0.631431	9.70485e-06	0.733309	0.00787571
evm.TU.group10.776	-0.910897	0.00120823	0.476319	0.12187
evm.TU.group10.776	-0.767246	6.47758e-10	0.476319	0.12187
evm.TU.group10.789	-0.606252	0.0021805	-0.0844427	0.470966
evm.TU.group10.838	-1.34633	0.000274344	0.241246	0.548658
evm.TU.group10.853	-0.646952	0.0416663	-0.890145	0.0102254
evm.TU.group10.898	-0.671209	0.00152773	1.14137	1.33546e-06
evm.TU.group10.898	-0.735783	7.83388e-06	1.14137	1.33546e-06
evm.TU.group10.910	-0.885652	0.0421871	-0.453153	0.368801
evm.TU.group10.920	-0.694339	0.042393	0.515529	0.040954
evm.TU.group10.920	-1.70141	7.78028e-07	0.515529	0.040954
evm.TU.group10.926	-0.703944	0.00219728	0.185101	0.644087
evm.TU.group10.926	-0.877759	0.000110529	0.185101	0.644087
evm.TU.group10.926	-0.754234	7.46851e-08	0.185101	0.644087
evm.TU.group10.40	-0.753702	1.70455e-13	0.76239	0.00917659
evm.TU.group10.40	-0.879251	8.87502e-11	0.76239	0.00917659
evm.TU.group10.44	-1.52734	0.00146474	0.908366	0.122719
evm.TU.group10.53	-1.37642	0.000291035	2.04135	0.00322889
evm.TU.group10.86	-1.6894	0.00110716	0.698677	1
evm.TU.group10.88	-2.9344	9.27803e-05	-0.289147	0.226847
evm.TU.group10.120	-0.798019	0.000860311	-0.261895	0.189337
evm.TU.group10.145	-0.690544	1.93983e-28	-0.683286	0.000887369
evm.TU.group10.162_evm.TU.group10.163	-1.10487	3.34699e-15	0.224938	0.547827
evm.TU.group10.174	-2.07462	0.00117505	0.124215	0.86562
evm.TU.group10.187_evm.TU.group10.188	-0.977456	0.000361057	-0.0233296	0.648575
evm.TU.group10.189	-0.775047	1.84001e-05	0.171083	0.682009
evm.TU.group10.193	-3.39191	0.0100999	1.52404	1
evm.TU.group10.209	-0.775096	0.041763	0.697939	0.362367
evm.TU.group10.237	-0.885582	2.67279e-11	0.545981	0.081496
evm.TU.group10.301	-1.61805	2.23715e-06	0.580174	0.0365892
evm.TU.group10.315	-0.691832	0.000660303	-0.876632	7.22129e-06
evm.TU.group10.320	-1.16904	8.11511e-05	0.077543	0.995542
evm.TU.group10.321	-1.00324	0.000450206	-0.271466	0.0976955
evm.TU.group10.331	-0.654004	2.91668e-15	0.502017	0.0508801
evm.TU.group10.342	-0.757433	0.000560989	-0.130314	0.293715
evm.TU.group10.393	-0.625635	0.00104114	0.434716	0.256237
evm.TU.group10.395	-0.78402	0.00183329	-1.21229	7.80353e-10
evm.TU.group10.433	-1.26936	0.000229869	0.682427	0.0684637
evm.TU.group10.459	-0.863217	1.74015e-05	0.033444	0.852202
evm.TU.group10.468	-1.01628	0.00140141	0.616588	0.285592
evm.TU.group10.474	-0.962818	4.86902e-13	0.719787	0.052119
evm.TU.group10.481	-1.31925	0.0151185	-5.37742	2.52339e-38
evm.TU.group10.498	-0.619423	0.00235929	0.275134	0.766156
evm.TU.group10.514	-1.01509	4.49264e-07	0.344944	0.508851
evm.TU.group10.671	-0.703115	1.25596e-08	0.612541	0.127508
evm.TU.group10.672	-0.727996	0.0357322	0.336242	0.529794
evm.TU.group10.684	-0.624718	0.00993178	0.167186	0.670221
evm.TU.group10.691	-0.715514	0.000178652	-0.0685638	0.472104
evm.TU.group10.796	-1.79971	0.0270244	0.541142	0.465363
evm.TU.group10.797	-0.885664	4.45339e-19	-0.247081	0.237329
evm.TU.group10.799	-0.630867	0.0343125	-0.138957	0.478183
evm.TU.group10.835	-1.25382	2.93768e-07	2.43657	4.04799e-16
evm.TU.group10.837	-1.28102	2.37731e-10	0.551105	0.0662792
evm.TU.group10.837	-1.15008	8.52052e-14	0.551105	0.0662792
evm.TU.group10.869	-1.24477	0.00943945	-4.03353	9.73501e-13
evm.TU.group10.877	-0.661429	2.56401e-10	0.0711326	0.999133
evm.TU.group11.34	-0.949947	2.54685e-05	0.907187	0.00571387
evm.TU.group11.58	-1.74809	8.07147e-10	-0.414162	0.0477506
evm.TU.group11.91	-1.1928	5.48733e-09	-0.110683	0.378134
evm.TU.group11.91	-0.624722	7.05539e-05	-0.110683	0.378134
evm.TU.group11.99	-0.647562	0.0070905	0.0941658	0.990155
evm.TU.group11.100	-0.676049	4.52847e-20	-1.03263	0.00249514
evm.TU.group11.108	-0.588645	0.000105556	0.09779	0.960276
evm.TU.group11.157	-1.20794	0.00487473	1.06126	0.0382737
evm.TU.group11.158	-0.74315	8.96049e-05	0	1
evm.TU.group11.161	-2.13136	0.00425025	0.57351	1
evm.TU.group11.177	-0.873204	0.0192987	-0.214516	0.168423
evm.TU.group11.189	-1.57577	0.0224434	2.60632	1.07232e-05
evm.TU.group11.202	-1.00068	0.00135251	0.397766	0.16991
evm.TU.group11.210	-1.29939	1.06722e-06	1.29828	0.000937702
evm.TU.group11.213	-0.725141	0.00122278	-0.470785	0.0470247
evm.TU.group11.229	-0.737771	2.88815e-05	0.770535	0.0256986
evm.TU.group11.265	-0.982351	0.0498112	0.897764	0.122686
evm.TU.group11.279	-0.759559	0.000639036	0.758759	0.00593459
evm.TU.group11.339	-0.859247	0.000248198	1.01714	0.0146253
evm.TU.group11.339	-0.675709	1.2073e-08	1.01714	0.0146253
evm.TU.group11.411	-0.889117	2.74785e-07	-1.1506	0.000419108
evm.TU.group11.439	-1.09609	0.00422159	-0.0397878	0.549413
evm.TU.group11.491	-0.939387	8.11801e-05	-1.05212	0.000137338
evm.TU.group11.491	-0.893155	1.74651e-06	-1.05212	0.000137338
evm.TU.group11.513	-0.715047	0.0144689	0.597075	0.12072
evm.TU.group11.513	-0.754291	0.0280626	0.597075	0.12072
evm.TU.group11.525	-0.811771	0.0118067	0.65193	0.201109
evm.TU.group11.525	-0.730822	0.0336779	0.65193	0.201109
evm.TU.group11.539	-0.589114	0.000877049	-0.319758	0.124967
evm.TU.group11.552	-0.816077	3.17393e-06	1.53581	2.08871e-09
evm.TU.group11.577	-0.744598	0.0130216	-0.854247	0.0105488
evm.TU.group11.613	-0.871278	0.0343218	-0.13106	0.462469
evm.TU.group11.648	-1.50207	0.0439801	0.679555	0.247066
evm.TU.group11.664	-0.586111	0.000583894	0.183964	0.691611
evm.TU.group11.689	-0.745416	8.20694e-05	0.173153	0.804796
evm.TU.group11.704	-1.42133	0.0452307	-inf	1
evm.TU.group11.731	-0.785786	0.00413025	-0.395494	0.0925015
evm.TU.group11.741	-1.51602	7.008e-05	0.980359	0.0719408
evm.TU.group11.760	-0.741167	0.00382176	0.87059	0.000472822
evm.TU.group11.766	-1.19983	0.0241932	1.11058	0.0556547
evm.TU.group11.781	-0.756319	0.00228467	1.13779	0.00315563
evm.TU.group11.788	-0.646084	0.00207141	0.054441	0.951986
evm.TU.group11.804	-0.615255	4.97355e-08	0.472836	0.123972
evm.TU.group11.810	-0.596612	0.00192175	1.36986	0.00247823
evm.TU.group11.823	-1.33656	0.000389657	0.191474	0.682118
evm.TU.group11.823	-0.699613	2.2808e-29	0.191474	0.682118
evm.TU.group11.825	-1.09206	7.00881e-18	0.909474	0.00309257
evm.TU.group11.840	-0.65775	0.000398627	-0.459519	0.0380304
evm.TU.group11.856	-0.606157	0.0184026	0.0372407	0.932838
evm.TU.group11.860	-0.607391	3.29519e-10	0.300425	0.377808
evm.TU.group11.863	-1.02655	7.91995e-06	0.100743	0.97015
evm.TU.group11.870	-0.616777	0.0360723	0.509268	0.155554
evm.TU.group11.870	-0.664643	3.591e-05	0.509268	0.155554
evm.TU.group11.870	-0.82665	1.50463e-05	0.509268	0.155554
evm.TU.group11.880	-1.05583	0.000367634	0.248603	0.541573
evm.TU.group11.881	-0.770213	0.0186788	0.211783	0.704601
evm.TU.group11.885	-0.790441	0.0161863	0.255338	0.607891
evm.TU.group11.901	-1.20547	0.0344755	-0.676727	0.0384779
evm.TU.group11.915	-0.599194	0.0210041	-0.296589	0.393382
evm.TU.group11.918	-0.983819	1.48208e-11	-0.574446	0.00924585
evm.TU.group11.922	-0.747251	0.00267378	-1.02012	0.00173218
evm.TU.group11.935	-1.10229	0.0127038	-4.79837	1.11265e-55
evm.TU.group11.947	-2.18241	0.000830982	0.208967	0.675988
evm.TU.group11.952	-1.94807	0.0138372	0	1
evm.TU.group11.954	-0.780172	0.0194696	-0.0670257	0.562916
evm.TU.group11.964	-1.14761	0.00018486	-0.0638894	0.623622
evm.TU.group11.964	-0.707285	0.000394631	-0.0638894	0.623622
evm.TU.group11.978	-0.680643	2.31081e-09	0.372416	0.222572
evm.TU.group11.980	-2.45823	0.00194658	1.02604	0.0719106
evm.TU.group11.980	-2.79442	0.000165275	1.02604	0.0719106
evm.TU.group11.986	-0.688677	0.0147065	0.296132	0.638324
evm.TU.group11.1011	-1.84035	0.00559566	0.999632	0.345329
evm.TU.group11.1044	-1.35024	0.0462761	0.0303733	0.855396
evm.TU.group11.1049	-0.661402	1.65896e-18	1.15222	8.73691e-07
evm.TU.group11.1060	-1.68992	0.0121953	-0.05591	0.753836
evm.TU.group11.1097	-0.620764	0.00568952	0.71895	0.130773
evm.TU.group11.1103	-0.82998	4.65092e-05	0.730109	0.141899
evm.TU.group11.1123	-0.620749	0.0223939	-0.00764471	0.727511
evm.TU.group11.1170	-1.02669	6.52056e-06	-0.0194967	0.763542
evm.TU.group11.1207	-1.56979	6.0005e-07	0.271386	0.437683
evm.TU.group11.1209	-0.693178	0.0018161	0.537903	0.153763
evm.TU.group11.1209	-0.694928	0.000171917	0.537903	0.153763
evm.TU.group11.1220	-0.605573	0.00597552	0.35258	0.608273
evm.TU.group11.1236	-0.860136	0.0144498	-0.00824669	0.837734
evm.TU.group11.1239	-0.958289	0.00723074	1.47767	0.00756678
evm.TU.group11.1264	-0.973933	0.00100956	0.520358	0.0531246
evm.TU.group11.1267	-1.49164	1.46071e-06	0.563768	0.207752
evm.TU.group11.1278	-2.1762	0.0333863	1.06077	0.00847621
evm.TU.group11.1278	-2.1283	0.0114904	1.06077	0.00847621
evm.TU.group11.1299	-1.46809	0.00572807	-0.193576	0.219916
evm.TU.group11.1315	-0.754202	4.11844e-05	0.74513	0.0402543
evm.TU.group11.1321	-1.09178	2.72533e-09	-0.528514	0.00471564
evm.TU.group11.1333	-0.815703	6.11125e-08	-0.452664	0.0240946
evm.TU.group11.1336	-0.641398	0.00691826	0.590455	0.413579
evm.TU.group11.1347	-0.641379	0.023	0.124466	0.8298
evm.TU.group11.1379	-1.13942	4.94879e-07	0.261588	0.533505
evm.TU.group11.1409	-1.18969	0.00234005	1.58671	0.00361526
evm.TU.group11.1420	-1.04995	2.42982e-05	0.305251	0.374169
evm.TU.group11.1440	-1.99257	0.00069185	-0.0964035	0.528261
evm.TU.group11.1446	-1.69662	0.00411443	0.186483	0.74533
evm.TU.group11.24	-0.598829	1.51863e-16	0.172046	0.71041
evm.TU.group11.26	-1.10241	6.80785e-06	0.110466	0.990022
evm.TU.group11.28	-0.891686	0.00159717	0.612345	0.150826
evm.TU.group11.52	-0.922335	0.0177084	0.601188	0.0168879
evm.TU.group11.60	-1.4328	0.00225744	0.245451	0.482685
evm.TU.group11.61	-0.589433	1.26441e-07	0.289235	0.323467
evm.TU.group11.75	-0.62185	0.0132053	-0.145524	0.352652
evm.TU.group11.76	-0.586826	0.000584632	0.450596	0.120492
evm.TU.group11.81_evm.TU.group11.82	-0.751498	2.49772e-06	0.716196	0.00304445
evm.TU.group11.90	-1.51381	5.79913e-07	1.25018	0.0597659
evm.TU.group11.120	-1.19663	5.5544e-38	-0.494472	0.0487222
evm.TU.group11.143	-1.18952	0.000555943	4.24837	1.25479e-19
evm.TU.group11.154_evm.TU.group11.155	-0.589388	6.84112e-10	0.592143	0.028421
evm.TU.group11.160	-0.956294	0.0321726	-0.391846	0.414176
evm.TU.group11.162	-1.4822	0.00467851	0.213305	0.651684
evm.TU.group11.165	-0.675868	3.9233e-16	0.874218	0.000535809
evm.TU.group11.218	-0.839156	4.26336e-06	-0.242373	0.22708
evm.TU.group11.233	-1.44142	3.02368e-07	1.41774	1.79137e-06
evm.TU.group11.274	-0.866397	1.7433e-08	1.51626	4.70391e-05
evm.TU.group11.288	-1.94869	0.00212382	0.27698	0.647274
evm.TU.group11.288	-1.19348	0.0358251	0.27698	0.647274
evm.TU.group11.332	-0.838387	0.00995069	0.763273	0.0209139
evm.TU.group11.333	-1.5084	0.00349335	-2.41328	1
evm.TU.group11.359	-0.77019	0.00166373	0.541432	0.134542
evm.TU.group11.390	-0.694946	0.0233316	0.306861	0.547766
evm.TU.group11.418	-0.756456	3.40988e-10	-0.0932574	0.581183
evm.TU.group11.442	-1.03536	3.15442e-07	-0.948802	1.46989e-05
evm.TU.group11.453	-1.16928	4.96283e-11	0.317826	0.33362
evm.TU.group11.488	-1.0541	2.78839e-05	0.671086	0.00801839
evm.TU.group11.510	-0.897169	5.81419e-06	0.245921	0.555479
evm.TU.group11.567	-0.812304	0.000156075	-0.0393935	0.560501
evm.TU.group11.606	-0.616357	2.38116e-07	-0.0273835	0.694302
evm.TU.group11.615	-0.660454	3.08325e-07	0.33407	0.242103
evm.TU.group11.632	-1.12867	0.0204757	1.10456	0.0545887
evm.TU.group11.705	-1.04551	0.0124755	-0.0433052	0.608951
evm.TU.group11.710	-1.10683	0.00657618	0.90982	0.168664
evm.TU.group11.732	-0.764969	5.59017e-05	1.30504	0.001295
evm.TU.group11.733	-0.680159	7.27402e-09	0.541301	0.0925491
evm.TU.group11.754	-0.633439	0.00555012	0.999122	0.107971
evm.TU.group11.756	-2.37847	0.00133602	-0.739562	0.118389
evm.TU.group11.758	-0.7074	0.000116221	-0.654219	0.0240996
evm.TU.group11.798	-0.695948	0.00022132	0.416235	0.127801
evm.TU.group11.800	-0.688952	0.0273878	0.713546	0.383064
evm.TU.group11.801	-0.640205	1.16665e-06	-0.55367	0.0929737
evm.TU.group11.809	-0.692696	0.0144635	0.381443	0.339857
evm.TU.group11.842	-1.5584	0.00111108	-0.0200064	0.603157
evm.TU.group11.852	-1.77764	2.72363e-06	-1.60871	1.52249e-09
evm.TU.group11.855	-1.1654	7.66382e-11	0.128472	0.901841
evm.TU.group11.890	-0.66204	2.10143e-07	-0.259713	0.129424
evm.TU.group11.905	-0.611147	0.0463194	0.618182	0.227375
evm.TU.group11.925	-0.809477	0.000235133	1.01498	0.000801201
evm.TU.group11.926	-1.03305	0.00230445	-0.0421453	0.558634
evm.TU.group11.944	-0.785011	3.63341e-08	0.324401	0.352207
evm.TU.group11.948	-2.52605	0.00031863	-0.408244	0.633143
evm.TU.group11.955	-0.799569	0.000182872	0.00351523	0.845904
evm.TU.group11.956	-0.612902	0.013053	0.517414	0.326304
evm.TU.group11.956	-1.11406	0.00134559	0.517414	0.326304
evm.TU.group11.983	-1.51577	0.0074431	-0.0071346	0.82967
evm.TU.group11.990	-1.55975	0.0158513	0.793367	0.0706512
evm.TU.group11.1001	-0.939628	0.00476396	0.517272	0.0818548
evm.TU.group11.1030	-1.32226	5.20417e-06	0.147006	0.73707
evm.TU.group11.1041	-1.07494	8.69372e-05	1.97587	1.8318e-10
evm.TU.group11.1102	-0.979935	0.0192224	0.287853	0.347725
evm.TU.group11.1102	-0.968698	0.00115769	0.287853	0.347725
evm.TU.group11.1121	-1.77896	0.013323	0.980397	0.142349
evm.TU.group11.1135	-1.09998	0.0451485	0.588598	1
evm.TU.group11.1135	-1.47433	0.00358629	0.588598	1
evm.TU.group11.1217	-1.87448	0.000255471	0.445911	0.0886036
evm.TU.group11.1224	-0.70713	0.00264726	0.820371	0.0147995
evm.TU.group11.1226	-1.13685	0.0346186	-0.343817	0.0736505
evm.TU.group11.1240	-0.719301	0.0199592	2.68702	1
evm.TU.group11.1241	-0.880179	0.00407803	0.0226936	0.780334
evm.TU.group11.1242	-0.959531	0.0178016	0.687918	0.131441
evm.TU.group11.1250	-0.808906	0.00227151	0.158216	0.684699
evm.TU.group11.1312	-0.719165	4.97687e-05	0.208339	0.544574
evm.TU.group11.1323	-1.18393	0.00148878	0.311544	0.705578
evm.TU.group11.1327	-0.771204	3.69439e-05	0.655571	0.162058
evm.TU.group11.1331	-0.804812	6.33831e-06	0.391107	0.559282
evm.TU.group11.1331	-0.9882	0.000522776	0.391107	0.559282
evm.TU.group11.1332	-2.19645	0.000876608	3.92349	1
evm.TU.group11.1350	-0.693251	0.00840614	0.0293752	0.711475
evm.TU.group11.1350	-0.717511	0.0100808	0.0293752	0.711475
evm.TU.group11.1350	-0.871928	0.0103533	0.0293752	0.711475
evm.TU.group11.1350	-1.39229	0.0218152	0.0293752	0.711475
evm.TU.group11.1371	-2.15194	9.089e-06	0.0615864	0.972092
evm.TU.group11.1374	-0.726113	2.7399e-07	-0.0480131	0.568798
evm.TU.group11.1382	-1.04105	7.75698e-29	0.826052	0.000918269
evm.TU.group11.1387	-0.622363	0.00621378	0.535178	0.309011
evm.TU.group11.1390	-1.16879	6.88817e-09	1.0621	0.00273581
evm.TU.group11.1394	-1.12886	0.00909671	0.237045	0.544657
evm.TU.group11.1411	-1.03123	1.71009e-15	-0.858547	0.000245198
evm.TU.group11.1419	-0.6673	7.03604e-08	0.51382	0.293568
evm.TU.group11.1421	-0.946652	0.00263101	-0.153104	0.565986
evm.TU.group11.1422	-1.30851	0.00062221	0.479751	0.128446
evm.TU.group11.1426	-1.05409	0.000278428	0.569108	0.134104
evm.TU.group11.1426	-0.914211	0.0297276	0.569108	0.134104
evm.TU.group11.1432	-0.692381	4.62984e-21	-0.0775363	0.417102
evm.TU.group11.1441	-1.01533	0.00129227	-3.248	1.56069e-09
evm.TU.group12.16	-0.859339	3.77319e-05	0.188097	0.618041
evm.TU.group12.46	-0.598609	7.11116e-05	-0.140949	0.382584
evm.TU.group12.50	-0.609719	2.57945e-05	-0.0262961	0.650361
evm.TU.group12.125	-0.621212	0.0187233	-0.279694	0.236625
evm.TU.group12.132	-0.617011	2.36798e-08	0.166977	0.715884
evm.TU.group12.137	-0.748902	0.000506196	0.17265	0.793872
evm.TU.group12.148	-0.829086	1.4518e-07	-0.192619	0.251871
evm.TU.group12.152	-0.810896	0.0322066	0.0380263	0.77252
evm.TU.group12.174	-2.75993	0.042105	-5.00379	3.41467e-19
evm.TU.group12.212	-2.14068	9.22806e-43	-0.759025	0.000699381
evm.TU.group12.257	-0.626171	2.90921e-05	1.27485	0.0197736
evm.TU.group12.257	-0.882274	0.00839916	1.27485	0.0197736
evm.TU.group12.263	-1.60486	0.0344875	1.60396	0.0976203
evm.TU.group12.274	-0.700708	5.47411e-06	0.718787	0.0553692
evm.TU.group12.285	-0.933189	0.00318469	-0.34872	0.122776
evm.TU.group12.339	-0.882525	0.0164971	0.560206	0.346541
evm.TU.group12.359	-0.773022	8.15464e-05	0.061652	0.990983
evm.TU.group12.363	-0.854361	0.0202268	0.424952	0.167844
evm.TU.group12.379	-0.862442	0.0085715	0.87307	0.0362221
evm.TU.group12.385	-0.993377	6.06039e-05	0.477105	0.200796
evm.TU.group12.385	-1.41325	0.00156211	0.477105	0.200796
evm.TU.group12.386	-0.888155	1.50669e-08	0.0543975	0.933002
evm.TU.group12.465	-1.36411	0.00473642	0.265963	0.478056
evm.TU.group12.477	-2.37888	0.00415354	0.324193	0.735128
evm.TU.group12.477	-3.02397	2.93865e-06	0.324193	0.735128
evm.TU.group12.477	-3.32258	1.48301e-06	0.324193	0.735128
evm.TU.group12.503	-0.876026	0.0410116	-0.0515792	0.694167
evm.TU.group12.524	-0.822785	0.00491185	0.31907	0.259379
evm.TU.group12.524	-1.4433	1.08352e-05	0.31907	0.259379
evm.TU.group12.598	-1.40318	0.0135743	0.50188	0.286339
evm.TU.group12.600	-0.849216	0.0222892	1.16613	0.0524815
evm.TU.group12.605	-0.605967	0.0229444	0.618509	0.0942608
evm.TU.group12.609	-0.988508	0.00508292	0.195578	0.710412
evm.TU.group12.616	-0.788833	0.000111774	0.296267	0.394228
evm.TU.group12.626	-1.51964	6.42847e-05	-0.0810422	0.506519
evm.TU.group12.640	-0.768107	3.52974e-08	0.703137	0.00420553
evm.TU.group12.688	-0.769155	0.0164185	0.876272	0.00523903
evm.TU.group12.691	-0.887159	0.00225331	0.48103	0.607429
evm.TU.group12.713	-1.01615	0.00235617	0.132917	0.972843
evm.TU.group12.732	-0.933374	8.23153e-07	0.367147	0.546241
evm.TU.group12.736	-1.05868	4.2238e-08	0.201514	0.611145
evm.TU.group12.805	-1.22156	0.0231639	1.13213	0.0638899
evm.TU.group12.807	-0.730503	7.86288e-10	0.400697	0.164907
evm.TU.group12.847	-0.605208	1.68045e-06	0.261099	0.578572
evm.TU.group12.892	-1.25665	0.00754196	-0.188244	0.483175
evm.TU.group12.915	-0.619084	0.00097079	-0.169496	0.208626
evm.TU.group12.8	-1.8263	0.0238233	-1.49599	0.000132659
evm.TU.group12.8	-3.31173	0.0121623	-1.49599	0.000132659
evm.TU.group12.9	-1.29457	1.40733e-05	-1.60052	1.81772e-10
evm.TU.group12.10	-2.46591	0.00036647	-1.99762	2.94632e-08
evm.TU.group12.19	-0.682235	0.046405	0.272892	0.465473
evm.TU.group12.77	-0.760736	0.0417806	-0.35196	0.181884
evm.TU.group12.103	-1.43293	0.0234311	0.638347	0.183808
evm.TU.group12.155	-2.27367	5.6691e-05	-1.18388	0.0106381
evm.TU.group12.186	-0.696381	9.01608e-13	-0.0504625	0.614336
evm.TU.group12.206	-1.7726	0.00115303	-0.229141	0.324144
evm.TU.group12.239	-0.820798	3.0505e-10	0.833956	0.0032243
evm.TU.group12.246	-3.47176	0.0180344	-inf	1
evm.TU.group12.258	-0.587451	1.16083e-05	0.771146	0.01814
evm.TU.group12.270	-1.42439	4.00141e-06	0.0910344	0.888095
evm.TU.group12.329	-1.2344	3.73395e-07	-1.45688	0.00576236
evm.TU.group12.333	-0.647213	0.0136406	0.594511	0.0147736
evm.TU.group12.333	-0.833	0.00371999	0.594511	0.0147736
evm.TU.group12.356	-0.613274	0.0299461	-inf	1
evm.TU.group12.356	-0.999844	0.00869592	-inf	1
evm.TU.group12.366	-0.76951	1.06196e-14	0.708072	0.0220957
evm.TU.group12.367	-0.63247	0.000393624	-0.0772707	0.59061
evm.TU.group12.367	-0.608445	2.58476e-06	-0.0772707	0.59061
evm.TU.group12.388	-0.864845	0.0142079	0.249466	0.496473
evm.TU.group12.394	-0.79376	1.44737e-06	-1.72937	2.3284e-14
evm.TU.group12.454	-1.36591	3.54347e-16	1.18502	0.0143055
evm.TU.group12.455	-0.72475	0.0200962	0.0109085	0.807174
evm.TU.group12.495	-0.981058	6.0546e-13	0.328019	0.349897
evm.TU.group12.495	-1.08005	4.48699e-08	0.328019	0.349897
evm.TU.group12.514	-1.28221	0.00421875	0.194889	0.60225
evm.TU.group12.553	-0.625418	3.02728e-08	0.726449	0.0168053
evm.TU.group12.578	-1.92653	0.000167965	0.407244	0.345698
evm.TU.group12.636	-0.751808	0.000447992	-0.237213	0.211671
evm.TU.group12.639	-0.70379	0.043584	0.243536	0.662814
evm.TU.group12.639	-0.762077	0.0410728	0.243536	0.662814
evm.TU.group12.650	-0.716274	5.64357e-05	0.688067	0.16923
evm.TU.group12.652	-0.624144	0.000151645	0.367151	0.286216
evm.TU.group12.673	-0.634359	6.2609e-05	1.86083	0.00012607
evm.TU.group12.689	-2.08766	5.24746e-07	-0.00377145	0.76147
evm.TU.group12.690	-0.707493	0.03079	0.00996389	0.832454
evm.TU.group12.735	-1.17936	0.000283936	0.56285	0.316903
evm.TU.group12.738	-1.68345	0.00459361	0	1
evm.TU.group12.740	-0.88107	4.09385e-08	0.263633	0.538833
evm.TU.group12.742	-0.772008	0.00571406	0.414191	0.249415
evm.TU.group12.743	-1.14292	0.00014299	0.331015	0.579105
evm.TU.group12.745	-0.908278	0.000121703	-0.384796	0.0538216
evm.TU.group12.770	-0.76066	4.13403e-14	0.673748	0.0154602
evm.TU.group12.772	-0.745066	0.00124068	0.306152	0.443894
evm.TU.group12.810	-0.746625	0.0349165	-0.273077	0.0943002
evm.TU.group12.815	-1.44068	0.0305114	0.31305	0.707235
evm.TU.group12.815	-0.850898	0.0139919	0.31305	0.707235
evm.TU.group12.831	-1.23383	0.0250636	1.72321	0.00665383
evm.TU.group12.860	-0.831438	7.92673e-05	-0.456367	0.0652726
evm.TU.group12.865	-0.701687	0.0120164	-0.605389	0.0118886
evm.TU.group12.898	-0.974767	0.003456	0.237351	0.833857
evm.TU.group12.903	-0.95086	4.18799e-07	1.18146	1.51112e-05
evm.TU.group13.44	-1.19232	0.00874848	0.642967	0.176217
evm.TU.group13.45	-0.649557	3.36926e-05	0.690377	0.0448654
evm.TU.group13.46	-0.863649	2.64642e-15	0.199395	0.727455
evm.TU.group13.94	-1.79787	7.00981e-09	0.53907	0.19732
evm.TU.group13.119	-0.884394	2.00572e-06	0.172562	0.710986
evm.TU.group13.155	-0.994488	4.68464e-09	-0.268817	0.146919
evm.TU.group13.162	-0.614407	2.54356e-09	0.237446	0.545265
evm.TU.group13.171	-0.607445	2.73458e-05	0.523858	0.0742368
evm.TU.group13.171	-0.707161	7.28142e-24	0.523858	0.0742368
evm.TU.group13.209	-1.00997	2.10668e-09	-0.170519	0.214301
evm.TU.group13.219	-0.705589	8.33526e-05	0.165868	0.78296
evm.TU.group13.220	-1.18414	0.0372965	-0.018557	1
evm.TU.group13.236	-0.644622	0.00745707	0.257945	0.479656
evm.TU.group13.236	-0.903409	1.85135e-05	0.257945	0.479656
evm.TU.group13.238	-0.601904	0.000950456	0.485919	0.0644848
evm.TU.group13.250	-0.856975	2.15112e-05	0.640918	0.0706871
evm.TU.group13.254	-0.811611	0.000135826	0.260702	0.441321
evm.TU.group13.292	-0.923965	0.0141872	0.353194	0.381504
evm.TU.group13.319	-0.747173	0.00630705	0.502993	0.108277
evm.TU.group13.323	-1.2024	2.56286e-08	-0.0608008	0.732199
evm.TU.group13.345	-2.13456	1.88588e-07	-0.101598	0.417736
evm.TU.group13.357	-0.612471	0.0144163	2.58122	4.37741e-19
evm.TU.group13.357	-1.04178	5.52198e-07	2.58122	4.37741e-19
evm.TU.group13.358	-1.30041	2.66901e-32	1.05646	0.000437
evm.TU.group13.431	-2.56218	0.00190497	0.928995	1
evm.TU.group13.453	-0.883275	8.2752e-05	0.492115	0.336626
evm.TU.group13.456	-0.608181	9.73363e-16	0.515581	0.191363
evm.TU.group13.483	-0.609266	0.028428	0.197867	0.57178
evm.TU.group13.483	-0.674227	0.00359723	0.197867	0.57178
evm.TU.group13.490	-0.618186	0.0196705	0.148106	0.810573
evm.TU.group13.492	-0.82942	0.00585853	-0.0606948	0.645971
evm.TU.group13.504	-0.647712	2.4564e-06	0.44485	0.313296
evm.TU.group13.508	-1.5332	0.0013581	0.684769	0.0041197
evm.TU.group13.515	-1.98657	1.2802e-10	0.814897	0.134342
evm.TU.group13.520	-0.772486	0.000148477	0.467481	0.301008
evm.TU.group13.522	-0.662812	0.000418744	-2.63798	3.5212e-16
evm.TU.group13.522	-0.997088	0.00442886	-2.63798	3.5212e-16
evm.TU.group13.522	-0.599819	0.00880227	-2.63798	3.5212e-16
evm.TU.group13.525	-0.594116	0.0282572	0.896391	0.186241
evm.TU.group13.527	-0.846663	0.000745144	0.109495	0.888907
evm.TU.group13.536	-0.884272	0.0484436	-0.283949	0.42464
evm.TU.group13.542	-0.621227	0.000389235	0.16728	0.901139
evm.TU.group13.548	-0.599066	0.000107652	-0.251435	0.117138
evm.TU.group13.548	-0.821064	7.88876e-06	-0.251435	0.117138
evm.TU.group13.548	-1.01307	1.21899e-06	-0.251435	0.117138
evm.TU.group13.590	-0.791315	0.0014166	-0.237894	0.345616
evm.TU.group13.620	-1.55331	0.00235789	1.08513	0.165069
evm.TU.group13.627	-0.767423	0.00127292	-0.396101	0.0528909
evm.TU.group13.634	-0.796131	0.00716053	0.0288511	0.798905
evm.TU.group13.644	-0.8133	0.0123299	0.673771	0.0843196
evm.TU.group13.652	-0.638492	0.0131329	0.519508	0.132389
evm.TU.group13.657	-0.6103	0.0180184	-0.0859715	0.594494
evm.TU.group13.684_evm.TU.group13.685	-0.587399	0.0129242	-0.444356	0.0618744
evm.TU.group13.686	-1.19631	1.12395e-12	0.0686027	0.898069
evm.TU.group13.689	-0.613957	0.00144797	0.839865	0.00658983
evm.TU.group13.703	-0.922101	8.4739e-17	0.611081	0.013482
evm.TU.group13.724	-1.09071	0.00131896	-0.888485	0.00656604
evm.TU.group13.729	-0.806356	0.00105801	0.384667	0.336633
evm.TU.group13.729	-1.26691	3.19884e-08	0.384667	0.336633
evm.TU.group13.751	-0.586288	0.000254545	0.696792	0.293945
evm.TU.group13.794	-0.658298	0.000125797	-1.66091	4.09355e-11
evm.TU.group13.809	-0.671921	2.82326e-07	0.136127	0.75686
evm.TU.group13.838	-1.33889	6.42808e-11	0.335469	0.245746
evm.TU.group13.849	-1.48042	0.0352481	0.113861	0.900335
evm.TU.group13.860	-0.846376	0.000123801	-0.347667	0.137912
evm.TU.group13.868	-1.19877	3.74473e-11	2.36928	1
evm.TU.group13.873	-0.732697	1.68829e-14	1.29833	7.04341e-07
evm.TU.group13.873	-0.590162	9.06427e-13	1.29833	7.04341e-07
evm.TU.group13.892	-1.28354	0.0308014	-1.3162	0.00310936
evm.TU.group13.912	-0.629948	3.82346e-08	0.759685	0.0526072
evm.TU.group13.919	-0.658145	0.0167372	0.259688	0.743415
evm.TU.group13.929	-1.65925	0.0311499	0.724971	0.0351988
evm.TU.group13.949	-1.40429	2.00227e-10	0.285732	0.517464
evm.TU.group13.1027	-1.12227	0.0298488	-0.0652158	0.602039
evm.TU.group13.1076	-0.673142	1.05789e-06	0.118345	0.911372
evm.TU.group13.1086	-3.18218	0.000807367	2.61406	1
evm.TU.group13.58	-1.19292	0.0221883	0.307763	0.35455
evm.TU.group13.114	-0.874438	1.12698e-06	-0.104264	0.492414
evm.TU.group13.150	-0.899725	0.00922965	-0.0625049	0.787411
evm.TU.group13.158	-0.677494	0.00239466	0.137431	0.793102
evm.TU.group13.165	-1.07167	0.0190801	-0.536004	0.198592
evm.TU.group13.180	-4.32662	1.44452e-15	1.15786	1
evm.TU.group13.243	-0.612853	0.00816977	0.632474	0.0649586
evm.TU.group13.281	-1.06139	0.00222342	-0.384451	0.232593
evm.TU.group13.290	-0.793054	1.24929e-39	0.315374	0.363099
evm.TU.group13.291	-0.682251	0.0102571	0.335649	0.760273
evm.TU.group13.303	-0.960564	0.018839	0.298331	0.509581
evm.TU.group13.306	-0.992977	0.0278912	-0.486307	0.166908
evm.TU.group13.324	-0.914653	8.43783e-187	0.393689	0.204113
evm.TU.group13.338	-0.760458	0.0351983	0.325233	0.291416
evm.TU.group13.353	-0.701369	0.00429158	0.10222	0.866212
evm.TU.group13.353	-1.07486	0.000247859	0.10222	0.866212
evm.TU.group13.414	-1.32645	0.00364617	0.379748	0.324907
evm.TU.group13.416	-0.591342	0.013872	-0.0214777	0.747086
evm.TU.group13.455	-0.793172	2.85383e-05	-0.907413	1
evm.TU.group13.485	-0.809088	2.0839e-09	0.112641	0.876657
evm.TU.group13.498	-0.688869	0.008937	0.928422	0.00225124
evm.TU.group13.501	-0.685775	6.62623e-05	-0.610485	0.0225953
evm.TU.group13.502	-0.716961	3.26774e-05	0.141188	0.879098
evm.TU.group13.502	-1.12494	0.00257643	0.141188	0.879098
evm.TU.group13.505	-0.815636	1.92179e-13	0.324631	0.310964
evm.TU.group13.509	-0.644428	2.9826e-08	0.707657	0.00595998
evm.TU.group13.510	-0.630781	4.36866e-10	0.173195	0.809423
evm.TU.group13.531	-1.29529	0.0019707	0	1
evm.TU.group13.547	-1.12935	2.49641e-07	0.43648	0.177406
evm.TU.group13.556	-0.867745	1.53229e-10	-0.433126	0.0452544
evm.TU.group13.562	-0.662247	0.00117053	0.171528	0.909269
evm.TU.group13.594	-0.680444	1.63413e-23	0.138761	0.785594
evm.TU.group13.609	-0.939837	0.0416451	0.826398	0.2848
evm.TU.group13.666_evm.TU.group13.667	-1.3238	2.2488e-06	0.0177735	0.788162
evm.TU.group13.688	-1.06207	0.0270049	0.458875	0.456554
evm.TU.group13.699	-1.17658	0.000113166	-0.0264889	0.673291
evm.TU.group13.699	-1.93547	0.00395818	-0.0264889	0.673291
evm.TU.group13.714	-1.00356	7.52756e-05	0.332522	0.49746
evm.TU.group13.722	-0.800701	1.34443e-08	-0.0303015	0.566226
evm.TU.group13.734	-0.67713	0.0441033	-0.999761	0.00934858
evm.TU.group13.748	-0.685685	0.000127131	-0.020982	0.627227
evm.TU.group13.763	-1.30539	6.67833e-05	0.0196766	0.767663
evm.TU.group13.771	-0.868581	0.000271956	0.0856168	0.965495
evm.TU.group13.773	-0.707769	0.01374	-0.0133829	0.796944
evm.TU.group13.773	-0.968999	0.0242277	-0.0133829	0.796944
evm.TU.group13.807	-1.14548	4.76015e-11	0.040029	0.790773
evm.TU.group13.807	-1.22639	3.35894e-05	0.040029	0.790773
evm.TU.group13.820	-0.814669	0.000199737	-0.498141	0.0362872
evm.TU.group13.824	-0.650691	0.0341646	0.150505	0.913331
evm.TU.group13.855	-0.632741	7.3066e-15	0.227136	0.659757
evm.TU.group13.875	-0.955316	0.0223611	-1.59758	0.000219414
evm.TU.group13.881	-1.27398	3.30602e-09	0.950123	0.00108325
evm.TU.group13.887	-0.831232	5.06906e-17	1.49334	1.14686e-05
evm.TU.group13.905	-0.72273	1.88737e-15	0.412822	0.157742
evm.TU.group13.941	-1.12607	0.0201846	0.21474	0.810668
evm.TU.group13.955	-0.95202	0.000101829	0.292206	0.423419
evm.TU.group13.956	-1.41956	0.00113353	1.10667	0.128245
evm.TU.group13.1000	-0.602721	0.000281626	0.268205	0.661715
evm.TU.group13.1016	-0.882239	0.00743181	0.919594	0.00256891
evm.TU.group13.1045	-1.30935	1.47747e-10	1.15817	0.0455364
evm.TU.group13.1080	-0.832868	3.95261e-11	0.0397373	0.829375
evm.TU.group14.11	-1.08678	0.00280352	0.640918	0.0563356
evm.TU.group14.11	-2.0993	2.76441e-07	0.640918	0.0563356
evm.TU.group14.26	-0.68056	0.000110122	-0.410785	0.0409904
evm.TU.group14.28	-1.23746	4.30289e-06	0.306899	0.291932
evm.TU.group14.28	-0.668439	0.00965905	0.306899	0.291932
evm.TU.group14.29	-1.23848	0.000672736	0.486875	0.404592
evm.TU.group14.36	-0.734464	1.30713e-05	-0.183137	0.221931
evm.TU.group14.72	-0.66543	0.035965	0.164529	0.73
evm.TU.group14.94	-1.75513	0.00166209	0.0483401	0.857195
evm.TU.group14.94	-0.97029	2.46097e-08	0.0483401	0.857195
evm.TU.group14.106	-1.46898	0.00887265	2.77152	0.000358476
evm.TU.group14.127	-1.58989	0.0218429	-1.0217	1
evm.TU.group14.129	-1.60358	4.62464e-16	0.517886	0.158558
evm.TU.group14.176	-0.914213	0.00327269	1.67728	6.77774e-08
evm.TU.group14.188	-0.717448	0.000345895	-0.0214599	0.675459
evm.TU.group14.191	-0.890742	0.0334352	0.814539	0.297121
evm.TU.group14.195	-1.34628	6.33023e-31	0.928364	0.00322597
evm.TU.group14.199	-1.91738	0.0162109	0.666071	0.249962
evm.TU.group14.204	-2.80839	0.00448291	-1.20855	0.00621327
evm.TU.group14.216	-0.741792	6.58825e-11	0.52059	0.0425457
evm.TU.group14.249	-0.852699	0.0404171	1.22013	0.0182139
evm.TU.group14.263	-1.58937	7.30295e-29	0.531934	0.174395
evm.TU.group14.272	-0.588307	0.000139816	0.145262	0.807632
evm.TU.group14.281	-2.24248	0.000133721	0.359298	0.443296
evm.TU.group14.281	-0.971553	0.00214345	0.359298	0.443296
evm.TU.group14.282	-1.722	1.94018e-06	0.361108	0.304924
evm.TU.group14.287	-2.71608	0.000659618	1.00656	1
evm.TU.group14.295	-0.632718	5.80615e-05	0.414448	0.135579
evm.TU.group14.307	-0.790203	0.0165272	0.409521	0.285271
evm.TU.group14.315	-0.960527	2.44189e-05	0.200181	0.81614
evm.TU.group14.321	-1.45765	0.00718192	0.482551	0.12164
evm.TU.group14.321	-2.36388	0.000169238	0.482551	0.12164
evm.TU.group14.333	-1.34774	0.0108279	-0.235199	1
evm.TU.group14.352	-0.843268	0.000128703	0.45525	0.209978
evm.TU.group14.357	-2.43342	1.1129e-06	0.194293	0.741276
evm.TU.group14.366	-1.0647	7.49897e-05	0.491627	0.387827
evm.TU.group14.367	-0.801299	0.0371047	0.123161	0.840462
evm.TU.group14.367	-0.752072	0.000478234	0.123161	0.840462
evm.TU.group14.379	-1.81137	0.00812278	0.344362	0.5526
evm.TU.group14.379	-1.61718	0.000930145	0.344362	0.5526
evm.TU.group14.379	-0.638031	0.0108929	0.344362	0.5526
evm.TU.group14.414	-1.09286	6.16299e-07	-0.0264251	0.697748
evm.TU.group14.437	-1.13146	0.00413033	-1.83042	0.000710656
evm.TU.group14.437	-1.01355	0.000830456	-1.83042	0.000710656
evm.TU.group14.449	-0.597201	0.0122056	0.381454	0.284003
evm.TU.group14.457	-0.889467	1.54132e-05	-0.200601	0.32309
evm.TU.group14.506	-0.627502	0.000172248	1.17557	0.00392062
evm.TU.group14.507	-0.973317	4.95368e-05	0.0327885	0.888448
evm.TU.group14.514	-1.44087	0.00411511	0.259831	0.550016
evm.TU.group14.554	-0.671414	0.0349164	-1.082	2.71909e-05
evm.TU.group14.615	-0.987708	0.000112735	0.718153	0.113591
evm.TU.group14.617	-0.621122	0.0420298	0.940347	0.0394935
evm.TU.group14.639	-1.74357	0.000101841	-0.0310589	0.734541
evm.TU.group14.649	-1.63965	3.61539e-14	0.879719	0.000763288
evm.TU.group14.689	-2.49279	0.0275374	0.809256	1
evm.TU.group14.699	-1.10961	0.000230551	0.188986	0.70749
evm.TU.group14.703	-0.622926	8.98168e-07	0.481641	0.0963242
evm.TU.group14.741	-0.603428	0.00145032	-0.310708	0.0788216
evm.TU.group14.788	-1.06933	0.00898094	0.304962	0.322167
evm.TU.group14.813	-4.34365	0.000702339	-3.15991	4.48169e-13
evm.TU.group14.829	-1.64509	0.0164479	1.30945	0.163018
evm.TU.group14.840	-0.872156	6.92963e-10	0.479055	0.0770058
evm.TU.group14.857	-0.77524	2.69041e-16	0.791387	0.00447177
evm.TU.group14.881	-1.10762	2.67197e-07	-0.208027	0.174923
evm.TU.group14.881	-0.884173	8.53904e-19	-0.208027	0.174923
evm.TU.group14.885	-0.845875	0.000182296	0.323123	0.303707
evm.TU.group14.1	-0.859565	7.04113e-05	0.709807	1
evm.TU.group14.23	-0.796898	2.23104e-06	-0.254348	0.11128
evm.TU.group14.56	-1.67473	5.23694e-09	0.752907	0.126941
evm.TU.group14.58	-2.76185	0.00299917	-0.0233613	0.874476
evm.TU.group14.62	-1.09343	0.0220892	0.739326	0.0445771
evm.TU.group14.96	-0.636251	0.02479	0.163588	0.84601
evm.TU.group14.115	-0.68877	0.00019965	-0.0893933	0.651766
evm.TU.group14.189	-1.22857	0.000739105	0.0565785	0.927135
evm.TU.group14.190	-0.58569	0.00112583	-0.063826	0.437775
evm.TU.group14.190	-0.790167	1.62138e-08	-0.063826	0.437775
evm.TU.group14.219	-0.589932	0.0126464	0.330618	0.296617
evm.TU.group14.219	-1.27529	2.09008e-05	0.330618	0.296617
evm.TU.group14.230	-0.805961	2.39547e-07	-0.328773	0.0886775
evm.TU.group14.241	-2.25946	0.0302062	-1.5362	1
evm.TU.group14.246	-0.961022	1.45842e-05	0.400645	0.26693
evm.TU.group14.273	-0.739955	0.000950978	-0.653528	0.00516071
evm.TU.group14.306	-1.02635	0.00209898	-0.115276	0.408472
evm.TU.group14.316	-1.42707	0.00112968	0.396896	0.43849
evm.TU.group14.322	-1.24218	0.0243895	-0.0719756	0.787538
evm.TU.group14.361	-0.7874	1.10796e-19	-0.0790426	0.448958
evm.TU.group14.395	-0.730195	2.94234e-05	0.675796	0.0116693
evm.TU.group14.409	-0.934724	0.000234153	-0.213309	0.165128
evm.TU.group14.417	-1.03351	1.10589e-07	-0.337603	0.0519728
evm.TU.group14.454	-1.02412	1.51486e-05	0	1
evm.TU.group14.482	-0.710934	0.034116	-0.792699	0.0277479
evm.TU.group14.528	-0.641163	0.00145497	-0.316726	0.228215
evm.TU.group14.584	-1.03354	0.0129533	0.127911	0.925177
evm.TU.group14.695_evm.TU.group14.696	-1.02418	1.11467e-09	0.077135	0.94487
evm.TU.group14.710	-2.85181	2.77027e-06	0.308259	0.363998
evm.TU.group14.710	-1.03274	0.00538932	0.308259	0.363998
evm.TU.group14.711	-1.43811	6.78487e-06	0.0810878	0.983324
evm.TU.group14.711	-0.713748	0.000510352	0.0810878	0.983324
evm.TU.group14.721	-1.08077	0.000186704	0.0991671	0.973445
evm.TU.group14.722	-0.681886	1.06264e-06	0.0440674	0.822769
evm.TU.group14.735	-0.884179	0.00799431	0.478778	0.153571
evm.TU.group14.740	-0.983557	0.00382079	-0.0442031	0.509308
evm.TU.group14.744	-1.2789	1.74722e-06	-0.965585	1.94518e-05
evm.TU.group14.744	-0.849075	0.00555984	-0.965585	1.94518e-05
evm.TU.group14.790	-0.756179	2.53627e-06	0.332273	0.385486
evm.TU.group14.845	-0.748807	8.49868e-84	0.896285	0.0013878
evm.TU.group14.847	-1.21102	2.66162e-05	0.258569	0.47532
evm.TU.group14.847	-0.948185	6.37895e-06	0.258569	0.47532
evm.TU.group15.13	-1.17267	0.0369196	-0.519836	0.284324
evm.TU.group15.29	-1.85392	0.00902368	-0.0675269	0.877244
evm.TU.group15.49	-1.20624	1.4977e-09	-0.0035214	0.646618
evm.TU.group15.62	-1.01815	0.00620416	-0.371925	0.0612134
evm.TU.group15.80	-0.712975	0.0496311	-3.6777	5.49629e-34
evm.TU.group15.82	-0.886387	1.87525e-13	1.02303	0.00253983
evm.TU.group15.87	-1.13287	0.00340497	-0.29703	0.107105
evm.TU.group15.110	-0.93134	1.00337e-08	0.304024	0.313382
evm.TU.group15.142	-0.747422	0.0149654	0.575239	0.207016
evm.TU.group15.142	-0.679192	2.87027e-05	0.575239	0.207016
evm.TU.group15.175	-1.0314	1.70832e-05	-0.0363167	0.611254
evm.TU.group15.247	-0.988832	0.00460025	-0.049189	0.746839
evm.TU.group15.256	-0.610509	3.02395e-08	0.924312	0.000258376
evm.TU.group15.315	-1.2755	0.000602358	-0.395728	0.0318262
evm.TU.group15.315	-0.740578	0.00154174	-0.395728	0.0318262
evm.TU.group15.324	-0.719003	4.28844e-06	0.218888	0.498891
evm.TU.group15.350	-0.752512	7.43052e-25	-0.668631	0.000868218
evm.TU.group15.350	-0.66147	2.8288e-16	-0.668631	0.000868218
evm.TU.group15.350	-0.694317	6.14206e-39	-0.668631	0.000868218
evm.TU.group15.372	-1.07092	4.73357e-07	-0.291358	0.0731258
evm.TU.group15.389	-0.621029	3.37737e-13	-0.123884	0.363435
evm.TU.group15.396	-0.90679	0.0239447	-0.333619	0.429249
evm.TU.group15.425	-0.696674	0.000414493	0.743785	0.00390135
evm.TU.group15.425	-0.719252	7.62737e-06	0.743785	0.00390135
evm.TU.group15.464	-1.47343	0.012071	-0.100047	0.376903
evm.TU.group15.466	-0.845353	0.00208643	2.55717	7.5758e-14
evm.TU.group15.478	-0.71268	3.38167e-05	0.988046	0.0164137
evm.TU.group15.505	-1.43288	0.000137979	0.134547	0.833761
evm.TU.group15.521	-1.42979	0.000246426	0.548666	0.25538
evm.TU.group15.521	-0.78201	7.11735e-12	0.548666	0.25538
evm.TU.group15.534	-1.03625	4.18566e-12	0.543673	0.0500667
evm.TU.group15.587	-1.05311	1.6332e-08	2.27782	2.75367e-09
evm.TU.group15.616	-0.875086	0.0234427	-1.41908	1
evm.TU.group15.616	-0.87384	0.0138706	-1.41908	1
evm.TU.group15.627	-0.739279	2.79379e-06	1.12867	0.000263913
evm.TU.group15.715	-1.97751	0.00119064	-0.943945	0.0351072
evm.TU.group15.729	-0.983335	0.000657412	1.00213	0.000783645
evm.TU.group15.740	-1.67724	0.0191363	0.711808	0.258874
evm.TU.group15.758	-0.601122	0.0193578	-2.01257	0.000891262
evm.TU.group15.789	-0.860083	0.000133471	0.416165	0.189073
evm.TU.group15.851	-0.947624	0.00526259	0.704371	0.388413
evm.TU.group15.858	-1.69371	2.34026e-07	0.134007	0.853528
evm.TU.group15.863	-0.93158	0.000297778	1.36789	0.0111295
evm.TU.group15.880	-2.38221	3.53598e-11	0.954079	0.0247802
evm.TU.group15.884	-0.754595	0.00822506	0.00239467	0.740182
evm.TU.group15.892	-0.794568	0.0208561	0.559157	0.440624
evm.TU.group15.914	-1.08439	0.0141125	0.41435	0.152512
evm.TU.group15.915	-1.10807	2.79878e-09	0.241985	0.478456
evm.TU.group15.919	-0.813524	5.79377e-08	0.522661	0.192936
evm.TU.group15.929	-0.818196	0.027795	0.0409886	0.751492
evm.TU.group15.931	-0.643821	0.0234695	0.56364	0.45233
evm.TU.group15.947	-0.631395	7.04226e-05	-1.92394	7.11315e-13
evm.TU.group15.10	-0.678686	0.0115973	0.697495	0.160564
evm.TU.group15.16	-1.00211	6.36118e-06	0.00729487	0.878575
evm.TU.group15.71	-1.6166	6.15293e-08	0.264086	0.383243
evm.TU.group15.71	-1.25589	0.000249135	0.264086	0.383243
evm.TU.group15.71	-1.39465	0.0220923	0.264086	0.383243
evm.TU.group15.84	-1.8569	0.00650903	0.915359	0.249199
evm.TU.group15.88	-1.07958	0.000130941	0.694061	0.0248513
evm.TU.group15.95	-1.58806	0.000107019	0.859248	0.00905722
evm.TU.group15.97	-1.3189	4.75575e-11	-0.38558	0.0429419
evm.TU.group15.97	-1.05022	1.26419e-09	-0.38558	0.0429419
evm.TU.group15.107	-1.39361	3.22079e-05	0.597742	0.0846683
evm.TU.group15.113	-0.614641	2.25779e-07	-0.554722	0.00631692
evm.TU.group15.118	-1.0873	0.00241688	0.206598	0.628376
evm.TU.group15.118	-1.16789	0.000942539	0.206598	0.628376
evm.TU.group15.120	-0.805986	0.0204806	-0.0533217	0.589616
evm.TU.group15.135	-0.829586	0.00437805	-0.587832	0.0235869
evm.TU.group15.162	-1.16488	2.65056e-08	0.808958	0.0229372
evm.TU.group15.165	-0.844681	1.37537e-13	-0.13349	0.325985
evm.TU.group15.166	-2.14377	0.000731287	2.66057	0.00351193
evm.TU.group15.182	-0.760467	0.0439873	0.334449	0.352958
evm.TU.group15.182	-2.13662	0.00494269	0.334449	0.352958
evm.TU.group15.198	-1.63517	5.1007e-06	-0.181882	0.329462
evm.TU.group15.239	-0.724689	0.000147559	0.234674	0.619093
evm.TU.group15.275	-0.777653	4.91138e-05	0.212852	0.711553
evm.TU.group15.288	-0.613042	8.63185e-14	0.245152	0.527057
evm.TU.group15.288	-0.692001	4.27035e-10	0.245152	0.527057
evm.TU.group15.342	-0.74535	8.45355e-10	0.593338	0.0846086
evm.TU.group15.359	-0.832513	0.00217478	0.674711	0.00926648
evm.TU.group15.393	-0.696896	0.00506027	0.279084	0.467242
evm.TU.group15.393	-1.32285	0.00106425	0.279084	0.467242
evm.TU.group15.413	-1.41403	8.79749e-07	-0.0182812	0.818785
evm.TU.group15.441	-1.36474	1.27937e-06	0.364535	0.184541
evm.TU.group15.491	-0.836954	0.0113426	-0.105619	0.570477
evm.TU.group15.523	-1.33862	0.00686003	0.357803	0.578988
evm.TU.group15.533	-1.58669	0.000109198	-0.98172	1
evm.TU.group15.562	-0.772039	0.0389544	0.806175	0.000540613
evm.TU.group15.565	-2.20755	2.56109e-06	0.497202	0.0947772
evm.TU.group15.574	-1.72429	3.79896e-06	1.34238	0.02056
evm.TU.group15.579	-1.28693	0.00643322	0.443974	0.540114
evm.TU.group15.605	-1.3316	0.00232802	0.883763	0.0825603
evm.TU.group15.611	-1.00032	0.0225905	0.036403	0.870062
evm.TU.group15.624	-2.71703	3.31185e-07	-0.580545	0.0124126
evm.TU.group15.636	-0.587606	0.0240629	0.119238	0.954422
evm.TU.group15.678	-0.665917	0.000716232	0.394652	0.197582
evm.TU.group15.678	-2.50344	0.00325505	0.394652	0.197582
evm.TU.group15.697	-0.951833	8.0477e-09	-0.55026	0.00829701
evm.TU.group15.704	-1.08945	0.000597975	0.271899	0.543035
evm.TU.group15.730	-0.770093	0.00415745	1.12856	0.133297
evm.TU.group15.747	-1.21653	0.000327793	-0.256299	0.384889
evm.TU.group15.748	-0.644178	1.16348e-18	0.41198	0.15932
evm.TU.group15.757	-0.994983	0.0299668	inf	1
evm.TU.group15.764	-1.81263	0.00430325	-0.169336	0.294334
evm.TU.group15.764	-1.22652	0.00394741	-0.169336	0.294334
evm.TU.group15.770	-0.811905	0.00819575	0.0337195	0.92833
evm.TU.group15.774	-1.03663	4.63182e-17	0.272996	0.375352
evm.TU.group15.778	-0.916804	6.0694e-06	0.608352	0.0960112
evm.TU.group15.783	-0.760159	0.0048673	0.114459	0.9334
evm.TU.group15.792	-0.782092	0.00513963	-0.0829256	0.598559
evm.TU.group15.792	-1.89137	0.000230153	-0.0829256	0.598559
evm.TU.group15.796	-0.98282	0.000826516	0.520329	0.168939
evm.TU.group15.800	-2.30141	3.64453e-06	-0.302636	0.0513328
evm.TU.group15.832	-0.669365	0.0279338	0.489769	0.0874547
evm.TU.group15.835	-0.671817	0.00488773	0.455426	0.0858283
evm.TU.group15.840	-0.767251	0.000226511	0.940744	0.0961306
evm.TU.group15.841_evm.TU.group15.842	-0.996554	0.0027794	0.981683	0.0158407
evm.TU.group15.878	-1.00001	3.52064e-39	-0.469895	0.0372164
evm.TU.group15.912	-0.663248	9.48519e-08	-0.05021	0.514435
evm.TU.group15.912	-1.42021	0.00207291	-0.05021	0.514435
evm.TU.group15.941	-1.03685	0.016413	0.837287	0.00881679
evm.TU.group16.38	-1.003	1.96952e-05	0.932036	0.0166797
evm.TU.group16.96	-0.818211	0.00195454	0.357341	0.305165
evm.TU.group16.97	-1.08625	0.00132129	0.2983	0.471409
evm.TU.group16.101	-0.656794	0.0417489	-7.29304	4.26801e-69
evm.TU.group16.112	-0.994461	1.35624e-05	0.0889723	0.892027
evm.TU.group16.121	-0.731438	0.00993423	0.600316	1
evm.TU.group16.170	-0.646953	0.0239452	0.0527685	0.867429
evm.TU.group16.171	-0.954415	8.91963e-11	0.600158	0.0223441
evm.TU.group16.173	-1.2696	0.0189606	0.913619	0.155154
evm.TU.group16.185	-1.07679	0.000345426	0.311554	0.450914
evm.TU.group16.206	-0.739545	0.022222	0.26641	0.417779
evm.TU.group16.237	-0.659393	0.0129766	0.690656	1
evm.TU.group16.256	-0.840506	0.0120441	-0.249426	0.10518
evm.TU.group16.288	-0.772013	0.0218423	-0.81868	0.00251481
evm.TU.group16.312	-0.587875	1.34928e-05	-0.247945	0.292268
evm.TU.group16.314	-1.19625	0.00124227	0.536697	0.243125
evm.TU.group16.314	-0.920806	0.000354092	0.536697	0.243125
evm.TU.group16.323	-0.834513	0.00690479	1.10108	0.000102669
evm.TU.group16.348	-0.719674	1.19324e-06	0.588339	0.067636
evm.TU.group16.408	-0.895581	0.0482448	-0.033441	0.692368
evm.TU.group16.417	-0.928912	0.00228868	0.29901	0.344775
evm.TU.group16.421	-2.1046	0.00403857	0.557335	0.208644
evm.TU.group16.452	-1.7342	0.0104545	-0.733889	0.182652
evm.TU.group16.488	-0.58513	7.10369e-09	0.154038	0.820215
evm.TU.group16.500	-0.605603	0.0013373	0.243603	0.470548
evm.TU.group16.530	-0.594377	6.30506e-22	0.296486	0.33238
evm.TU.group16.535	-1.11799	0.0153423	-0.0995242	0.351182
evm.TU.group16.535	-0.888054	0.0111709	-0.0995242	0.351182
evm.TU.group16.587	-0.655705	6.03658e-09	0.218491	0.554178
evm.TU.group16.591	-2.20271	0.00196695	-0.153514	0.511727
evm.TU.group16.591	-1.60317	0.000689956	-0.153514	0.511727
evm.TU.group16.608	-0.618358	0.000388894	0.73629	0.190609
evm.TU.group16.690	-0.718215	1.56559e-06	0.55174	0.116226
evm.TU.group16.698	-0.594955	0.000202884	0.0870214	0.944096
evm.TU.group16.699_evm.TU.group16.701	-1.20289	8.66833e-05	0.416021	0.423373
evm.TU.group16.716	-1.59099	0.0300653	1.05861	0.106369
evm.TU.group16.717	-1.45147	0.000469403	0.486613	0.123825
evm.TU.group16.717	-0.680884	0.0034222	0.486613	0.123825
evm.TU.group16.722	-1.06849	0.00856498	-0.0413812	0.521614
evm.TU.group16.764	-1.71239	5.46576e-09	0.448074	0.142656
evm.TU.group16.806	-0.594911	6.53267e-06	0.151194	0.712202
evm.TU.group16.816	-0.894625	2.45269e-19	0	1
evm.TU.group16.818	-0.710178	0.00758025	0.141736	0.92119
evm.TU.group16.830	-0.680814	5.71863e-18	0.28543	0.493469
evm.TU.group16.851	-0.723928	1.21365e-08	0.087221	0.915985
evm.TU.group16.880	-0.983655	0.00648066	0.710822	0.227539
evm.TU.group16.881	-0.757138	0.00666224	0.167886	0.815883
evm.TU.group16.886	-1.54209	3.16622e-08	0.223857	0.645311
evm.TU.group16.886	-0.807959	4.84984e-05	0.223857	0.645311
evm.TU.group16.897	-0.841428	0.00708513	0.307348	0.492595
evm.TU.group16.916	-1.79547	0.00371853	-0.253278	1
evm.TU.group16.971	-0.613938	0.00791628	0.604857	0.231654
evm.TU.group16.1011	-0.627892	0.0068157	0.197362	0.758499
evm.TU.group16.1032	-0.714319	0.0013448	-0.00591479	0.663923
evm.TU.group16.1062	-1.47869	0.00636076	0.167083	0.732583
evm.TU.group16.27	-0.721445	2.55019e-05	-0.0198334	0.695715
evm.TU.group16.42	-0.963796	0.000340599	0.375901	0.454719
evm.TU.group16.48	-1.23034	0.000450701	0.161663	0.747066
evm.TU.group16.64	-1.89357	0.00253629	-0.361859	0.0612846
evm.TU.group16.71	-2.26445	0.0082266	0.972682	0.291377
evm.TU.group16.76	-0.722697	0.015452	0.614282	0.0331343
evm.TU.group16.124	-1.10356	0.000751819	-0.0351797	0.701168
evm.TU.group16.145	-1.00609	0.0164139	1.09097	0.0710186
evm.TU.group16.155	-0.634862	0.000297351	0.101913	0.913875
evm.TU.group16.155	-1.04961	0.00623051	0.101913	0.913875
evm.TU.group16.156	-0.930026	0.00222954	1.4344	0.0256104
evm.TU.group16.176	-0.597141	4.86408e-06	0.126554	0.824544
evm.TU.group16.183	-0.835548	0.0120382	0.296255	0.408315
evm.TU.group16.183	-1.28227	0.042129	0.296255	0.408315
evm.TU.group16.207	-1.0622	0.0468962	-0.132186	0.649998
evm.TU.group16.218	-1.07379	3.85307e-14	0.779769	0.0207346
evm.TU.group16.221	-0.834248	0.00124065	-0.551818	0.0535519
evm.TU.group16.246	-0.97575	0.0139359	-0.402063	0.08229
evm.TU.group16.287	-0.634105	0.00194254	0.318846	0.560926
evm.TU.group16.330	-0.625881	0.036153	-0.101684	0.593007
evm.TU.group16.371	-0.651836	1.04112e-11	0.612572	0.0899268
evm.TU.group16.379	-0.614949	0.000406502	1.0746	2.2827e-05
evm.TU.group16.418	-0.814956	0.00924167	0.576853	0.121861
evm.TU.group16.494	-0.982976	9.72795e-08	-0.00137491	0.767259
evm.TU.group16.494	-0.680764	7.33171e-05	-0.00137491	0.767259
evm.TU.group16.502	-0.639177	0.00213548	-0.506066	0.0120533
evm.TU.group16.552	-1.33377	0.0101399	0.206045	0.904385
evm.TU.group16.571	-0.714036	1.2189e-12	0.478218	0.0901297
evm.TU.group16.575	-0.660413	0.0103563	-0.785795	0.0754184
evm.TU.group16.588	-0.687829	0.0109014	0.357634	0.248315
evm.TU.group16.594	-2.0888	3.38188e-25	0.503541	0.20355
evm.TU.group16.598	-3.37739	7.20646e-07	0.22833	0.48708
evm.TU.group16.601	-1.10266	8.03136e-05	0.261271	0.45219
evm.TU.group16.613	-0.747599	6.62075e-13	0.322329	0.313356
evm.TU.group16.613	-0.594646	0.000518196	0.322329	0.313356
evm.TU.group16.615	-0.662838	1.61712e-17	0.823312	0.00152539
evm.TU.group16.658	-0.657275	0.0120286	-0.301045	0.106114
evm.TU.group16.674	-0.695432	0.000484837	-0.132916	0.493746
evm.TU.group16.686	-0.836172	2.17556e-11	-0.0596147	0.514926
evm.TU.group16.693	-0.851421	0.00193741	-0.106505	0.488626
evm.TU.group16.693	-0.678841	0.00463873	-0.106505	0.488626
evm.TU.group16.702	-0.851745	0.00224246	-0.353047	0.084727
evm.TU.group16.755	-1.08447	0.0458102	0.159418	0.766544
evm.TU.group16.757	-0.70257	1.39662e-13	-0.187095	0.356607
evm.TU.group16.761	-1.39098	3.05174e-08	0.441273	0.185003
evm.TU.group16.769	-0.757085	4.57126e-17	0.483415	0.084591
evm.TU.group16.769	-0.633664	3.28558e-15	0.483415	0.084591
evm.TU.group16.774	-1.15905	0.0321232	0.463039	0.343478
evm.TU.group16.777	-0.621911	0.045804	-0.421975	0.15403
evm.TU.group16.796	-0.681622	1.69701e-37	0.278816	0.456324
evm.TU.group16.812	-1.17228	0.039316	-0.877071	0.0587689
evm.TU.group16.832	-2.18247	4.86321e-06	0.174188	0.79912
evm.TU.group16.840	-1.45743	0.00312338	inf	1
evm.TU.group16.875	-0.663381	0.0117865	0.203767	0.634115
evm.TU.group16.882	-1.16337	1.75329e-38	0.416497	0.127901
evm.TU.group16.908	-0.9329	0.0163313	-1.00974	0.0468088
evm.TU.group16.929	-0.673012	0.00103495	-0.816085	0.00178288
evm.TU.group16.935	-0.715779	0.0382563	-0.038302	0.792997
evm.TU.group16.937	-1.38816	2.07071e-08	0.337033	0.458648
evm.TU.group16.940	-1.32475	1.28058e-20	0.463725	0.116242
evm.TU.group16.942	-1.05394	4.40753e-06	0.379622	0.411733
evm.TU.group16.962	-1.71901	2.97388e-05	0.411194	0.161416
evm.TU.group16.969	-0.620517	0.000430444	0.211705	0.541113
evm.TU.group16.978	-1.35858	0.00120218	0.932746	0.00991492
evm.TU.group16.997	-1.36153	0.00566174	-0.3066	0.235212
evm.TU.group16.1003	-0.702812	5.38739e-12	0.686538	0.0224231
evm.TU.group16.1049	-0.638214	1.39753e-05	0.640104	0.0270305
evm.TU.group16.1059	-0.724008	0.000533731	-1.17816	3.4179e-06
evm.TU.group16.1061	-0.814405	0.00199286	0.541884	0.164079
evm.TU.group16.1061	-0.725739	1.43374e-05	0.541884	0.164079
evm.TU.group16.1065	-0.816189	7.11155e-07	-0.139775	0.397615
evm.TU.group17.8	-1.17034	9.17928e-05	0.36422	0.511277
evm.TU.group17.10	-0.663767	8.05303e-05	-0.14633	0.625396
evm.TU.group17.13	-0.593222	0.014918	-0.543651	0.0738028
evm.TU.group17.35	-1.27002	0.0374473	1.32435	1.05621e-07
evm.TU.group17.35	-1.05014	0.0262255	1.32435	1.05621e-07
evm.TU.group17.62	-1.39796	4.64039e-05	-0.00266658	0.68446
evm.TU.group17.74	-1.35518	0.037953	-2.56839	2.93986e-10
evm.TU.group17.91	-1.48059	6.24814e-14	-0.783769	0.000208562
evm.TU.group17.103	-2.62354	2.687e-05	0.401469	0.145778
evm.TU.group17.108	-2.57761	6.10975e-06	-0.0299026	0.779899
evm.TU.group17.141	-0.668738	5.35311e-05	0.156118	0.764568
evm.TU.group17.142	-1.44997	0.0259686	0.121108	0.828089
evm.TU.group17.142	-1.24499	0.00613906	0.121108	0.828089
evm.TU.group17.155	-0.741642	8.66986e-16	0.243307	0.51347
evm.TU.group17.177	-1.50588	9.1598e-22	0.529484	0.272797
evm.TU.group17.179	-0.923685	0.000637696	-0.0662129	0.501453
evm.TU.group17.179	-0.783282	4.54337e-19	-0.0662129	0.501453
evm.TU.group17.199	-1.26299	0.0122476	-1.75165	1.31313e-07
evm.TU.group17.199	-1.10216	0.0080976	-1.75165	1.31313e-07
evm.TU.group17.200	-1.70152	6.07721e-22	0.208301	0.604153
evm.TU.group17.206	-0.667859	0.000943858	0.397814	0.158518
evm.TU.group17.312	-0.63631	0.00456287	1.0425	0.000823321
evm.TU.group17.312	-1.38432	8.34091e-08	1.0425	0.000823321
evm.TU.group17.312	-0.643719	0.0164866	1.0425	0.000823321
evm.TU.group17.315	-1.06961	0.00899366	0.652051	0.0740505
evm.TU.group17.326	-1.32065	0.000306725	-0.0451761	0.513572
evm.TU.group17.329	-0.773604	0.0191478	-1.33846	0.00393866
evm.TU.group17.339	-0.92467	6.89587e-06	1.06005	0.0013755
evm.TU.group17.344	-1.16733	0.0277898	1.09362	0.0257838
evm.TU.group17.360	-0.791907	0.0366052	0.440299	0.175432
evm.TU.group17.370	-1.0031	0.016283	0.975143	0.0203395
evm.TU.group17.378	-0.699325	0.000391138	-0.282338	0.164479
evm.TU.group17.425	-2.15862	0.0119017	0.18348	1
evm.TU.group17.433	-0.805014	0.00275809	0.342009	0.724822
evm.TU.group17.480	-0.633166	3.15253e-12	0.888186	0.00102568
evm.TU.group17.528	-0.908555	0.001161	0.910156	0.0337548
evm.TU.group17.34	-1.26727	6.04265e-10	0.0874494	0.977437
evm.TU.group17.51	-0.929726	0.00925842	0.744602	0.0168742
evm.TU.group17.107	-0.953765	3.37905e-05	1.22976	0.0139942
evm.TU.group17.114	-0.816252	0.017778	-0.0806443	0.738132
evm.TU.group17.116	-3.01054	3.99352e-06	-1.06381	0.000572063
evm.TU.group17.130	-0.58664	0.0419117	1.67649	1.73796e-06
evm.TU.group17.153	-1.13844	1.05595e-11	-0.31598	0.0910001
evm.TU.group17.156	-1.11345	5.80543e-64	0.165557	0.737609
evm.TU.group17.178	-0.722808	0.000523474	0.993366	0.00444495
evm.TU.group17.186	-0.749664	0.0253448	-1.67564	2.41457e-05
evm.TU.group17.248	-3.31836	6.37479e-05	-0.0811361	0.535575
evm.TU.group17.268	-0.701286	0.000262659	0.898125	0.00306247
evm.TU.group17.270	-1.02646	0.00168111	0.180998	0.751467
evm.TU.group17.277	-0.680831	0.00340107	1.24732	3.15139e-06
evm.TU.group17.285	-0.746661	6.86276e-08	-0.0226594	0.629428
evm.TU.group17.290	-0.654161	0.0072429	1.09099	0.00491732
evm.TU.group17.290	-0.826398	0.0403818	1.09099	0.00491732
evm.TU.group17.308	-1.11507	0.00142802	0.402666	0.137342
evm.TU.group17.385_evm.TU.group17.386	-1.65021	6.32384e-05	-0.196137	0.280216
evm.TU.group17.397	-1.20064	0.000493605	0.524596	0.0829926
evm.TU.group17.451	-1.11142	0.0222589	0.812932	0.00562045
evm.TU.group17.481	-0.711603	5.87525e-13	0.688628	0.0739398
evm.TU.group17.482	-1.21743	2.25774e-27	0.757644	0.00370875
evm.TU.group17.482	-1.09892	2.29543e-06	0.757644	0.00370875
evm.TU.group17.508	-0.873948	0.0111809	0.49217	0.426821
evm.TU.group17.526	-0.902181	7.27325e-07	0.829179	0.279594
evm.TU.group17.526	-0.620363	8.17687e-06	0.829179	0.279594
evm.TU.group17.540	-1.0917	0.00414291	0.355273	0.199231
evm.TU.group17.540	-1.52813	7.90391e-25	0.355273	0.199231
evm.TU.group17.552	-0.847012	0.000667923	0.740666	0.0339159
evm.TU.group17.555	-1.12549	0.000882817	0.519609	0.377759
evm.TU.group17.559	-1.44761	0.021456	0.167195	0.81089
evm.TU.group17.568	-1.13265	0.0485247	-0.435429	0.324747
evm.TU.group17.588	-0.880788	3.15159e-06	0.632446	0.0502871
evm.TU.group17.590	-0.713226	0.0300361	0.400714	0.147332
evm.TU.group18.26	-0.785742	0.0414235	-0.643111	1
evm.TU.group18.26	-1.3733	0.0169849	-0.643111	1
evm.TU.group18.95	-1.30883	0.000208625	-0.451678	0.0791874
evm.TU.group18.97	-1.23813	0.00401356	-0.690228	0.121374
evm.TU.group18.98	-0.858507	0.048362	-0.123671	0.717372
evm.TU.group18.102	-0.798531	6.85319e-07	-0.845757	0.000911347
evm.TU.group18.143	-2.31185	0.00234691	4.57095	3.29741e-10
evm.TU.group18.161	-0.728193	0.0153663	0.778166	0.0191568
evm.TU.group18.161	-0.812913	0.00020776	0.778166	0.0191568
evm.TU.group18.167	-0.610663	7.03851e-15	0.483203	0.108152
evm.TU.group18.181	-6.29203	1.18581e-06	inf	1
evm.TU.group18.182	-1.46578	1.41652e-12	0.021961	0.782899
evm.TU.group18.360	-0.642713	4.68984e-15	-3.52211	2.22276e-33
evm.TU.group18.381	-0.738114	2.53295e-07	0.420334	0.125622
evm.TU.group18.75	-0.858238	0.0367326	1.24478	1.25356e-06
evm.TU.group18.79	-0.908564	2.84495e-08	0.427954	0.200931
evm.TU.group18.188	-0.683369	0.000310633	-0.130179	0.507983
evm.TU.group18.205	-0.884405	0.00617296	1.82385	0.00665483
evm.TU.group18.254	-1.48485	1.13421e-10	0.804652	0.0078669
evm.TU.group18.260	-1.2697	0.0381606	-0.421217	0.363135
evm.TU.group18.266	-1.51939	1.7795e-17	0.223605	0.474248
evm.TU.group18.266	-0.781602	0.0295589	0.223605	0.474248
evm.TU.group18.267	-1.24199	1.1453e-05	0.282599	0.542307
evm.TU.group18.273	-0.979607	0.00234272	-0.0964395	0.454401
evm.TU.group18.306	-1.38896	0.0124447	-0.622115	0.20859
evm.TU.group18.306	-2.3246	0.00207106	-0.622115	0.20859
evm.TU.group18.341	-0.862223	0.000114421	-1.77398	4.38538e-10
evm.TU.group18.345	-0.871563	3.3589e-05	0.344229	0.587682
evm.TU.group18.347	-0.795284	5.51964e-06	-0.697237	0.001262
evm.TU.group18.352	-1.69795	0.00580789	0.0370431	0.868167
evm.TU.group18.357	-0.852828	0.0238222	-0.166567	0.761955
evm.TU.group18.391	-0.78358	0.000452995	0.616252	0.0941952
evm.TU.group19.15	-0.919854	4.72874e-08	0.89863	0.0184971
evm.TU.group19.30	-0.751423	1.11772e-17	-3.4401	1
evm.TU.group19.42	-0.656033	5.94901e-07	0.259559	0.397188
evm.TU.group19.44	-1.10378	1.52047e-08	0.159857	0.797862
evm.TU.group19.46	-1.65985	0.00382353	0.35989	0.647943
evm.TU.group19.46	-0.83831	0.0379435	0.35989	0.647943
evm.TU.group19.48	-0.98319	0.00316272	0.460801	0.316033
evm.TU.group19.50	-0.585051	0.000379576	-4.73123	3.92008e-69
evm.TU.group19.100	-1.82695	2.21919e-07	1.00828	0.0152241
evm.TU.group19.173	-0.732182	7.98561e-12	0.646228	0.0109876
evm.TU.group19.176	-0.901022	0.0120254	-0.227296	1
evm.TU.group19.190	-0.808905	0.000401142	1.23629	0.000501325
evm.TU.group19.286	-0.585874	0.00249373	-1.02543	0.00398844
evm.TU.group19.286	-0.595564	0.00173783	-1.02543	0.00398844
evm.TU.group19.298	-2.25721	5.4815e-06	-4.47365	1.69627e-25
evm.TU.group19.315	-0.891709	0.0270218	-0.0395607	0.62258
evm.TU.group19.318	-1.32792	6.39158e-05	-0.239618	0.191899
evm.TU.group19.366	-1.10541	0.000256311	0.931976	0.0776351
evm.TU.group19.40	-1.37632	0.00224289	0.161391	0.856209
evm.TU.group19.72	-0.765303	0.000143473	0.0764384	0.951354
evm.TU.group19.72	-0.896749	9.54157e-07	0.0764384	0.951354
evm.TU.group19.72	-0.908759	0.0018684	0.0764384	0.951354
evm.TU.group19.75	-1.43128	6.32682e-06	-0.542907	0.184473
evm.TU.group19.236	-2.33905	1.65851e-17	4.32095	1.23016e-05
evm.TU.group19.276	-1.40731	1.06372e-11	0.6088	0.253305
evm.TU.group19.277	-0.985492	0.00423604	0.247187	0.675228
evm.TU.group19.280	-0.774353	0.0018417	0.271284	0.63678
evm.TU.group19.281	-1.15803	0.0189003	-0.0350345	0.814761
evm.TU.group19.281	-4.35485	3.17944e-06	-0.0350345	0.814761
evm.TU.group19.297	-1.30173	3.86628e-15	-3.5578	1.12758e-33
evm.TU.group19.310	-1.41509	1.75818e-05	0.426095	0.233027
evm.TU.group19.325	-1.48219	2.28892e-15	-0.710174	0.0361617
evm.TU.group19.362	-0.762728	3.90702e-06	0.823987	0.017928
evm.TU.group19.365	-1.32185	0.00325528	1.10959	0.318304
evm.TU.group19.376	-1.38934	3.5186e-17	0.529104	0.0821426
evm.TU.group19.376	-1.87146	2.07947e-54	0.529104	0.0821426
evm.TU.group1.9	-1.39837	1.00957e-06	-0.0015402	0.709696
evm.TU.group1.9	-0.846411	6.71853e-06	-0.0015402	0.709696
evm.TU.group1.78	-1.12525	1.00471e-06	0.633201	0.0473023
evm.TU.group1.120	-2.87511	0.026771	1.92437	0.00143364
evm.TU.group1.174	-0.748204	1.53016e-06	-0.50374	0.0464405
evm.TU.group1.183	-1.78738	0.0116925	0.737268	1
evm.TU.group1.183	-1.72244	0.0237124	0.737268	1
evm.TU.group1.229	-0.628224	0.00514975	1.01045	0.0986451
evm.TU.group1.238	-0.594705	6.1788e-08	0.17289	0.764604
evm.TU.group1.281	-0.638637	0.00167897	-1.96604	3.4871e-19
evm.TU.group1.294	-1.02951	0.00130008	0.0834734	0.911504
evm.TU.group1.324	-1.74335	8.67203e-09	0.550201	0.0385311
evm.TU.group1.328	-2.19039	0.00067981	-0.0413872	0.977588
evm.TU.group1.346	-1.42493	7.41301e-22	0.0714673	0.830125
evm.TU.group1.361	-0.700008	0.0304538	-0.104579	0.498353
evm.TU.group1.396	-2.51335	1.28539e-06	1.65095	0.0109488
evm.TU.group1.419	-0.824185	0.0260417	-0.143663	0.528005
evm.TU.group1.428	-0.795618	0.00512194	-0.483098	0.022405
evm.TU.group1.438	-0.76213	3.62407e-05	0.442396	0.092287
evm.TU.group1.492	-4.16761	0.00232743	-2.45532	1
evm.TU.group1.494	-2.52634	0.0329005	-inf	1
evm.TU.group1.523	-0.600155	0.0426285	-0.637215	0.0253867
evm.TU.group1.552	-0.918913	1.10961e-07	-0.569239	0.00240709
evm.TU.group1.566	-0.756772	8.77732e-09	-0.101419	0.537752
evm.TU.group1.572	-1.42188	4.83361e-07	0.149508	0.912845
evm.TU.group1.589	-0.950538	5.08845e-05	1.77218	0.00116954
evm.TU.group1.589	-1.62943	3.36171e-06	1.77218	0.00116954
evm.TU.group1.606	-0.605311	0.000130284	-0.149131	0.42577
evm.TU.group1.607	-0.794207	0.00404384	0.0526329	0.949951
evm.TU.group1.628	-0.609181	0.000716891	0.014611	0.706049
evm.TU.group1.631	-0.766683	6.13414e-13	-0.031951	0.533774
evm.TU.group1.631	-0.885995	1.92754e-10	-0.031951	0.533774
evm.TU.group1.633	-0.677174	1.277e-12	0.187546	0.610944
evm.TU.group1.636	-0.674434	0.00109466	-0.0958892	0.427885
evm.TU.group1.636	-0.661178	5.66603e-07	-0.0958892	0.427885
evm.TU.group1.667	-0.587609	0.0244859	-0.137458	0.578508
evm.TU.group1.678	-0.904029	5.00475e-05	0.178282	0.672356
evm.TU.group1.695	-1.14418	0.00551245	-0.699656	0.0967569
evm.TU.group1.705	-0.588922	0.0299534	0.179593	0.637519
evm.TU.group1.705	-0.683224	0.00304158	0.179593	0.637519
evm.TU.group1.720	-1.34047	0.0232121	0.548513	0.43345
evm.TU.group1.726	-0.71871	0.00420535	0.567224	0.0789709
evm.TU.group1.741	-1.86838	0.0116315	-3.13567	1.12289e-11
evm.TU.group1.743	-0.724252	6.59261e-05	0.230007	0.665621
evm.TU.group1.760	-1.02693	1.04093e-05	0.659547	0.190825
evm.TU.group1.762	-0.828195	0.0308384	-0.146532	0.735366
evm.TU.group1.779	-0.768177	1.00564e-05	0.256863	0.40764
evm.TU.group1.791	-0.621626	2.57043e-05	0.488227	0.0755946
evm.TU.group1.806	-1.31364	5.12049e-08	0.765722	0.0614386
evm.TU.group1.817	-1.07577	6.69923e-06	0.938429	0.13726
evm.TU.group1.829	-1.07224	0.001346	-0.00322723	0.671688
evm.TU.group1.839	-1.15001	6.92307e-08	1.18167	0.0102523
evm.TU.group1.845	-1.01615	0.00576453	-1.17099	4.4057e-06
evm.TU.group1.860	-1.18486	0.0209823	inf	1
evm.TU.group1.873	-0.605925	0.0109542	0.01451	0.692818
evm.TU.group1.873	-1.24137	0.000137974	0.01451	0.692818
evm.TU.group1.904	-1.04785	0.0373329	1.73031	0.0146618
evm.TU.group1.937	-1.52784	0.0302247	-2.8001	3.93978e-05
evm.TU.group1.945	-0.65486	0.000595512	0.755535	0.00702509
evm.TU.group1.945	-1.32449	0.000276327	0.755535	0.00702509
evm.TU.group1.945	-1.27879	9.60469e-06	0.755535	0.00702509
evm.TU.group1.947	-0.872538	0.00205572	0.218625	0.511132
evm.TU.group1.958	-0.673857	8.53441e-12	-0.911829	3.07043e-05
evm.TU.group1.975	-1.00658	4.23365e-06	-0.389455	0.0331778
evm.TU.group1.975	-0.783458	6.26125e-09	-0.389455	0.0331778
evm.TU.group1.1005	-0.605747	0.0299984	-1.46875	6.93032e-06
evm.TU.group1.1011	-0.782666	0.000699585	0.0148693	0.746806
evm.TU.group1.1032	-1.16667	0.0258072	0.574417	0.308436
evm.TU.group1.1049	-0.643353	0.014877	1.95299	0.0228046
evm.TU.group1.1050	-0.839739	0.00232257	0.297992	0.383829
evm.TU.group1.1053	-1.01109	0.0312755	0.299818	0.735853
evm.TU.group1.1058	-1.20832	7.65735e-15	0.799903	0.00704907
evm.TU.group1.1058	-0.610457	2.96632e-07	0.799903	0.00704907
evm.TU.group1.1060	-1.29759	1.33941e-07	0.396139	0.174968
evm.TU.group1.1076	-0.766547	0.00114191	0.160752	0.734998
evm.TU.group1.1077	-0.730745	4.13561e-16	0.0552215	0.992792
evm.TU.group1.1089	-0.64948	8.50629e-05	0.522784	0.0903407
evm.TU.group1.1091	-0.802953	0.0234325	0.743351	0.0295751
evm.TU.group1.1103	-0.611865	3.39613e-09	0.201522	0.570322
evm.TU.group1.1106	-1.63751	1.23334e-05	-0.244184	0.141031
evm.TU.group1.1106	-0.68199	0.00476386	-0.244184	0.141031
evm.TU.group1.1160	-1.30953	3.45548e-05	-0.212185	0.249322
evm.TU.group1.1173	-0.628756	1.78728e-07	-0.226249	0.215984
evm.TU.group1.1185	-0.59629	0.00644372	0.412581	0.140681
evm.TU.group1.1200	-0.615524	0.00607589	-0.224847	0.172809
evm.TU.group1.1222	-1.00206	0.0052129	-0.683698	0.142827
evm.TU.group1.1225	-0.903563	0.0233676	0.303171	0.515941
evm.TU.group1.1225	-0.645073	0.00146139	0.303171	0.515941
evm.TU.group1.1279	-1.39594	0.00371165	1.02016	0.000274606
evm.TU.group1.1279	-1.08781	6.1443e-09	1.02016	0.000274606
evm.TU.group1.1279	-0.923031	0.00364298	1.02016	0.000274606
evm.TU.group1.1281	-0.634272	3.29845e-07	0.425202	0.126182
evm.TU.group1.1346	-0.768629	0.02914	-0.191176	0.448797
evm.TU.group1.1361	-1.056	0.0205041	0.107781	0.932222
evm.TU.group1.1362	-0.699641	1.9451e-07	0.44583	0.0941331
evm.TU.group1.1372	-1.45258	0.0231845	-0.766316	0.0775595
evm.TU.group1.1386	-1.9767	2.32942e-05	0.71626	1
evm.TU.group1.1387	-1.40069	1.88829e-48	1.14551	7.55455e-07
evm.TU.group1.1390	-0.634685	0.00133734	0.248166	0.461964
evm.TU.group1.1397_evm.TU.group1.1398	-0.612629	1.26994e-05	0.167347	0.667333
evm.TU.group1.1414	-0.913062	0.0323049	1.15176	0.105913
evm.TU.group1.1417	-0.80617	0.00578706	0.417938	0.532556
evm.TU.group1.1419	-0.824222	6.08488e-07	-0.933845	1.11485e-06
evm.TU.group1.1433	-0.995125	0.00267522	0.749815	0.126296
evm.TU.group1.1433	-1.13904	5.33414e-05	0.749815	0.126296
evm.TU.group1.1452	-0.879252	0.000210145	0.0621161	0.83082
evm.TU.group1.1474	-0.63285	6.55008e-11	0.62452	0.0840628
evm.TU.group1.1483	-0.68579	0.0192062	-0.695794	0.152944
evm.TU.group1.1492	-1.26327	0.0241115	0.98233	0.00367716
evm.TU.group1.1496	-0.9168	7.49002e-05	0.476752	0.334092
evm.TU.group1.1500	-0.691038	0.0346253	-0.67287	1
evm.TU.group1.1514	-0.638732	8.34218e-12	0.531718	0.0714676
evm.TU.group1.1518	-1.53426	0.00669357	1.15437	0.0776458
evm.TU.group1.1534	-0.998854	0.00241339	-0.191653	0.6031
evm.TU.group1.1542	-0.925344	1.58973e-09	-0.0111093	0.597266
evm.TU.group1.1549	-1.26694	1.11185e-06	0.703063	0.0026105
evm.TU.group1.1561	-0.658702	0.00341837	-0.288331	0.153823
evm.TU.group1.1564	-0.629372	0.0490784	1.20761	0.000193006
evm.TU.group1.1599	-0.766713	1.00032e-09	0.811521	0.00145293
evm.TU.group1.1610	-0.890065	0.000153074	0.0487474	0.831549
evm.TU.group1.1610	-1.58505	2.52479e-07	0.0487474	0.831549
evm.TU.group1.1610	-0.994965	5.60537e-09	0.0487474	0.831549
evm.TU.group1.1611	-0.903663	2.00158e-05	0.0513435	0.822287
evm.TU.group1.1614	-0.710249	0.0151449	0.256645	0.465351
evm.TU.group1.1616	-0.905324	4.90206e-05	-0.677325	0.0662709
evm.TU.group1.1622	-0.934543	0.00913133	0.416418	0.148237
evm.TU.group1.1642	-1.18354	4.87541e-06	-0.170272	0.22749
evm.TU.group1.1651	-0.896937	7.11581e-05	0.273271	0.444456
evm.TU.group1.1657	-1.1073	0.000132882	0.275233	0.483901
evm.TU.group1.1683	-0.851267	0.00349567	0.856104	0.0178911
evm.TU.group1.1685	-0.664259	1.72463e-10	-0.404192	0.140225
evm.TU.group1.1694	-1.50741	0.0107698	2.28876	7.7476e-06
evm.TU.group1.1705	-1.77999	0.00337031	1.12406	0.0984166
evm.TU.group1.1709	-0.712848	0.0397914	1.29058	0.0504499
evm.TU.group1.1713	-2.572	0.00209278	1.96564	0.000616984
evm.TU.group1.1713	-1.3233	0.0371323	1.96564	0.000616984
evm.TU.group1.1722	-1.27566	0.00297931	-0.239818	0.486393
evm.TU.group1.1739	-0.90955	0.0013208	0.269295	0.507266
evm.TU.group1.1750	-2.52392	0.0385155	2.74286	6.23761e-11
evm.TU.group1.1763	-1.29107	4.2489e-32	0.207733	0.550676
evm.TU.group1.1865	-1.47699	0.00477301	3.36982	0.000155267
evm.TU.group1.1866	-0.846021	0.0232207	1.26516	0.00836093
evm.TU.group1.1868	-0.864716	5.20912e-05	-0.49898	0.0685974
evm.TU.group1.1942	-1.09356	0.0051796	-3.47247	1.14048e-38
evm.TU.group1.1974	-0.714982	0.0197373	0.786259	0.01749
evm.TU.group1.1990	-0.706634	6.30012e-16	0.909259	0.00214304
evm.TU.group1.1990	-0.607216	4.39496e-20	0.909259	0.00214304
evm.TU.group1.2036	-1.50131	0.00519187	-0.433776	0.0406198
evm.TU.group1.2050	-1.02425	4.91039e-06	-0.0517452	0.706109
evm.TU.group1.2068	-0.853968	0.00791365	0.163768	0.951911
evm.TU.group1.2088	-1.25378	0.0334886	0.405242	0.571291
evm.TU.group1.2098	-1.76417	0.0161461	1.57722	1
evm.TU.group1.2125	-1.21147	0.00783288	0.768275	0.0855311
evm.TU.group1.2125	-0.589964	0.0140227	0.768275	0.0855311
evm.TU.group1.2154	-0.9807	0.0442123	1.89698	8.31158e-05
evm.TU.group1.2169	-0.642065	5.36608e-26	0.940868	0.00154982
evm.TU.group1.2214	-1.29099	0.00201171	0.416695	0.224057
evm.TU.group1.2231	-0.959396	4.82678e-26	1.52583	0.000210202
evm.TU.group1.2280	-0.959188	0.000128528	0.409115	0.308557
evm.TU.group1.2280	-0.781482	0.000127367	0.409115	0.308557
evm.TU.group1.2284	-0.737424	0.000580693	1.16902	0.00274668
evm.TU.group1.2294	-0.621421	0.022282	-0.0208293	0.656285
evm.TU.group1.2294	-0.807002	0.000111601	-0.0208293	0.656285
evm.TU.group1.2302	-1.20712	0.00497952	0.328973	0.708208
evm.TU.group1.2321	-1.28888	0.000171174	0.11791	0.922366
evm.TU.group1.2346	-1.2859	0.0393354	0.0541198	0.949353
evm.TU.group1.2350	-1.02851	0.0113658	0.0477708	0.944392
evm.TU.group1.2350	-0.991979	0.00130219	0.0477708	0.944392
evm.TU.group1.2350	-2.17065	2.91598e-09	0.0477708	0.944392
evm.TU.group1.2350	-0.966437	2.21577e-07	0.0477708	0.944392
evm.TU.group1.2376	-0.671566	0.00128411	-0.707119	0.000636027
evm.TU.group1.85	-0.741085	2.58977e-09	0.885144	0.000882659
evm.TU.group1.99	-0.618336	1.51936e-07	1.11995	6.12206e-05
evm.TU.group1.107	-0.729456	0.00104953	0.0283574	0.758784
evm.TU.group1.124	-0.902997	0.00536028	0.566648	0.0506807
evm.TU.group1.144	-1.59597	0.000174196	1.67968	0.0037894
evm.TU.group1.162	-1.19215	5.52055e-07	1.01072	0.0498037
evm.TU.group1.191	-0.984744	0.00269934	-0.198823	0.244566
evm.TU.group1.211	-0.747018	0.000406903	-0.845362	0.00382548
evm.TU.group1.244	-0.854638	0.00287764	0.677203	0.170236
evm.TU.group1.263	-1.28624	0.000770131	1.56576	1
evm.TU.group1.293	-0.736306	3.70279e-07	-0.460739	0.0227047
evm.TU.group1.351	-0.733477	4.69695e-06	-0.611118	0.00289021
evm.TU.group1.354	-0.88456	1.47021e-16	0.410778	0.148118
evm.TU.group1.362	-1.35966	0.0013133	2.26245	1
evm.TU.group1.362	-1.11712	0.00510013	2.26245	1
evm.TU.group1.372	-1.83852	0.00185722	-0.068929	0.443473
evm.TU.group1.407	-1.42544	0.0122867	-0.126898	0.420067
evm.TU.group1.410	-1.67332	4.07104e-07	-0.368178	0.0340605
evm.TU.group1.413	-1.21977	0.00291007	-1.1324	0.00931242
evm.TU.group1.425	-2.42804	0.0019523	-0.00541968	0.880794
evm.TU.group1.449	-0.962428	0.00060119	0.746858	0.266371
evm.TU.group1.453	-0.859377	0.034795	1.29714	0.000157018
evm.TU.group1.453	-0.58605	0.0155823	1.29714	0.000157018
evm.TU.group1.454	-0.946199	0.042272	0.425108	0.704671
evm.TU.group1.458	-1.37663	0.0309945	0.418722	0.562099
evm.TU.group1.458	-1.173	0.00117573	0.418722	0.562099
evm.TU.group1.502	-0.727954	1.98774e-53	0.233067	0.584729
evm.TU.group1.520	-1.15656	0.0168082	0.679344	0.33293
evm.TU.group1.543	-1.20057	4.81687e-05	0.139365	0.926466
evm.TU.group1.544	-0.951862	1.29464e-05	1.0996	0.000765423
evm.TU.group1.546	-1.24119	0.000741761	0.588146	0.143789
evm.TU.group1.567	-0.920061	0.005802	-2.8016	4.22959e-13
evm.TU.group1.573	-1.46735	2.90369e-09	1.02233	0.0125246
evm.TU.group1.594	-0.630971	0.00368096	0.594534	0.0342858
evm.TU.group1.600	-1.03911	0.00109426	0.174343	0.868976
evm.TU.group1.600	-1.23891	0.0107534	0.174343	0.868976
evm.TU.group1.600	-0.813358	0.00628531	0.174343	0.868976
evm.TU.group1.604	-0.698013	0.00296883	-0.0911198	0.482276
evm.TU.group1.609	-0.62036	0.00320219	-0.51609	0.00313896
evm.TU.group1.609	-1.19377	0.0051667	-0.51609	0.00313896
evm.TU.group1.618_evm.TU.group1.619	-1.62653	6.41982e-08	0.0615782	0.915487
evm.TU.group1.618_evm.TU.group1.619	-1.07723	0.000828303	0.0615782	0.915487
evm.TU.group1.668	-1.4664	6.80171e-14	0.506947	0.107694
evm.TU.group1.668	-0.600528	0.00139596	0.506947	0.107694
evm.TU.group1.670	-1.02768	0.000804597	0.0726854	0.950469
evm.TU.group1.689	-0.665695	1.65652e-05	-0.0866772	0.641114
evm.TU.group1.701	-0.666952	0.0219364	0.285753	0.575341
evm.TU.group1.719	-1.14991	1.78645e-06	-0.517416	0.038168
evm.TU.group1.721	-0.960718	4.77231e-21	-0.225121	0.231786
evm.TU.group1.729	-0.818585	0.00630588	0.785892	0.0953812
evm.TU.group1.729	-0.613942	0.00258452	0.785892	0.0953812
evm.TU.group1.733	-0.87863	0.000100185	0.526982	0.209582
evm.TU.group1.740	-0.840107	4.00793e-11	0.548652	0.0947304
evm.TU.group1.758	-0.694071	4.11668e-07	1.10272	0.000663765
evm.TU.group1.767	-0.717505	1.1637e-07	0.32042	0.352077
evm.TU.group1.770	-0.660235	0.0149916	0.480669	0.210174
evm.TU.group1.811	-1.1122	1.05695e-07	1.30656	0.00126737
evm.TU.group1.812	-0.818621	0.00300703	0.800431	0.091183
evm.TU.group1.812	-1.44758	0.0051957	0.800431	0.091183
evm.TU.group1.828	-0.707195	0.0296525	0.367175	0.432384
evm.TU.group1.843	-0.782999	0.00163389	-0.187652	0.516616
evm.TU.group1.844	-1.18762	1.91749e-15	0.353838	0.318641
evm.TU.group1.866	-0.837681	0.000182787	0.147686	0.813829
evm.TU.group1.893	-2.06078	4.64732e-26	0.447815	0.155164
evm.TU.group1.893	-2.27976	1.99093e-34	0.447815	0.155164
evm.TU.group1.893	-0.851553	1.51647e-08	0.447815	0.155164
evm.TU.group1.907	-0.59836	3.6738e-07	-0.0441853	0.562138
evm.TU.group1.910	-0.585948	1.82433e-06	0.328442	0.466701
evm.TU.group1.935	-1.216	5.47093e-06	1.00057	0.00273622
evm.TU.group1.939	-0.900034	0.0466237	0.873638	0.150784
evm.TU.group1.955	-1.55372	0.0156399	0.273041	0.461036
evm.TU.group1.991	-0.619675	0.0122099	0.326814	0.397618
evm.TU.group1.991	-2.09204	4.86951e-05	0.326814	0.397618
evm.TU.group1.995	-0.611316	0.000739636	-0.166736	0.35321
evm.TU.group1.995	-1.38802	6.05638e-06	-0.166736	0.35321
evm.TU.group1.998	-0.693638	3.77232e-05	0.287186	0.347631
evm.TU.group1.1007	-0.754083	3.99545e-05	-0.230164	0.291681
evm.TU.group1.1008	-0.75211	5.47484e-06	0.456102	0.155506
evm.TU.group1.1014	-1.13176	0.00118731	-2.24676	5.13747e-09
evm.TU.group1.1045	-0.759911	5.92043e-08	0.0798352	0.930537
evm.TU.group1.1052	-0.603572	0.0119452	0.590892	0.0420551
evm.TU.group1.1068	-0.840109	0.000492462	0.133528	0.874863
evm.TU.group1.1075	-0.676386	1.34342e-06	-0.939427	3.23787e-05
evm.TU.group1.1081	-1.20384	6.7967e-16	0.215516	0.547545
evm.TU.group1.1081	-0.748559	4.14023e-08	0.215516	0.547545
evm.TU.group1.1081	-1.38623	5.07482e-13	0.215516	0.547545
evm.TU.group1.1081	-0.906087	0.000183689	0.215516	0.547545
evm.TU.group1.1082	-1.63303	3.84028e-05	-0.098914	0.477631
evm.TU.group1.1082	-1.23743	6.9958e-05	-0.098914	0.477631
evm.TU.group1.1094	-0.723915	0.0159385	-0.183012	0.268962
evm.TU.group1.1098	-0.899746	0.00119004	0.325646	0.452112
evm.TU.group1.1101	-0.789668	0.00666733	0.0918139	0.94498
evm.TU.group1.1131	-1.16286	2.10732e-09	0.758896	0.0466831
evm.TU.group1.1131	-1.17649	0.0165598	0.758896	0.0466831
evm.TU.group1.1151	-0.933758	7.89016e-06	0.510804	0.208402
evm.TU.group1.1159	-0.834381	0.00673288	0.937324	0.00859459
evm.TU.group1.1163	-0.771656	7.47127e-06	0.217796	0.54253
evm.TU.group1.1210	-0.968205	3.11527e-06	1.89932	6.34454e-09
evm.TU.group1.1218	-0.706449	0.0215161	0.0216592	0.761727
evm.TU.group1.1220	-1.27389	3.26407e-05	0.0639205	0.929118
evm.TU.group1.1220	-0.807152	0.0111972	0.0639205	0.929118
evm.TU.group1.1245	-0.801537	0.00899669	-0.0226218	0.811631
evm.TU.group1.1248	-1.10686	0.0285871	0.771658	0.0554824
evm.TU.group1.1284	-0.796469	0.000839907	0.79645	0.202109
evm.TU.group1.1319	-0.630845	6.40923e-06	0.120681	0.85904
evm.TU.group1.1319	-1.00732	6.14082e-06	0.120681	0.85904
evm.TU.group1.1338	-0.836276	1.54832e-05	0.406946	0.11495
evm.TU.group1.1343	-0.764831	1.13042e-05	0.185424	0.68477
evm.TU.group1.1382	-0.621623	3.04864e-15	-0.900041	0.00018488
evm.TU.group1.1383	-0.691654	7.28542e-18	0.469907	0.0974181
evm.TU.group1.1384	-0.643176	0.000211378	-0.245464	0.323066
evm.TU.group1.1400	-3.31552	0.0166671	1.65643	1
evm.TU.group1.1402	-1.00547	0.0136529	0.196231	0.722852
evm.TU.group1.1402	-1.38692	0.0253528	0.196231	0.722852
evm.TU.group1.1404	-0.761784	4.46018e-05	0.306606	0.539624
evm.TU.group1.1412	-1.09689	9.21662e-05	-0.0461186	0.644266
evm.TU.group1.1415	-1.26673	0.00234205	0.796004	0.214896
evm.TU.group1.1416	-1.17693	0.042973	-0.383597	0.216009
evm.TU.group1.1435	-1.20472	4.55684e-06	0.209991	0.567233
evm.TU.group1.1435	-0.75039	4.55649e-07	0.209991	0.567233
evm.TU.group1.1457	-0.855027	2.58792e-11	0.194202	0.664699
evm.TU.group1.1463	-1.06315	5.63992e-05	0.0215084	0.884716
evm.TU.group1.1463	-1.04789	0.00021023	0.0215084	0.884716
evm.TU.group1.1490	-0.629449	9.84537e-05	-0.0200473	0.638276
evm.TU.group1.1490	-0.601295	8.79133e-07	-0.0200473	0.638276
evm.TU.group1.1493	-0.92172	5.01047e-06	0.623291	0.0638846
evm.TU.group1.1493	-0.860825	0.00135137	0.623291	0.0638846
evm.TU.group1.1507	-1.00459	0.0385929	0	1
evm.TU.group1.1521	-1.24731	9.89233e-13	0.0975323	0.896051
evm.TU.group1.1531	-1.39633	0.0258956	-1.66305	0.0140527
evm.TU.group1.1555	-1.65071	2.94057e-07	0.200161	0.606785
evm.TU.group1.1578	-1.15645	0.0095855	-0.723176	0.213019
evm.TU.group1.1609	-0.598347	0.000554344	0.132875	0.948185
evm.TU.group1.1617	-1.1707	3.38134e-24	-1.7836	5.98019e-09
evm.TU.group1.1638	-2.57471	0.000976983	0.317374	0.779537
evm.TU.group1.1638	-1.36548	0.0001159	0.317374	0.779537
evm.TU.group1.1641	-1.21317	0.00293271	0.621615	0.0597211
evm.TU.group1.1645	-1.00908	0.0135001	0.541924	0.241707
evm.TU.group1.1668	-1.00792	8.43162e-15	1.25772	1.30125e-06
evm.TU.group1.1677	-0.88662	1.38167e-06	-0.398051	0.019799
evm.TU.group1.1677	-0.931238	1.29529e-06	-0.398051	0.019799
evm.TU.group1.1729	-1.15634	7.16967e-06	1.45829	1.94479e-08
evm.TU.group1.1730	-0.684121	0.0242368	-0.170964	0.371022
evm.TU.group1.1742	-1.25806	0.000256656	-0.478592	0.287297
evm.TU.group1.1825	-0.855355	0.008301	0.453028	0.146947
evm.TU.group1.1827	-0.915011	0.000189714	-2.06946	3.48565e-12
evm.TU.group1.1838	-1.59895	0.0262591	1.60992	0.000150271
evm.TU.group1.1840	-0.850663	0.00196557	0.436619	0.38015
evm.TU.group1.1955	-0.836371	0.000142226	0.311634	0.437361
evm.TU.group1.1970	-1.13778	0.0395393	0.166568	0.842823
evm.TU.group1.2052	-0.778163	1.34006e-07	0.125881	0.850173
evm.TU.group1.2082	-1.22511	0.000728043	1.26553	0.00075485
evm.TU.group1.2113	-1.01596	2.84664e-09	0.629773	0.0817369
evm.TU.group1.2119	-2.22849	0.000349465	2.00412	0.0262831
evm.TU.group1.2120	-3.61067	0.00619915	3.54681	2.49809e-05
evm.TU.group1.2146	-0.948975	2.20892e-05	0.563464	0.088436
evm.TU.group1.2146	-1.03071	1.28088e-05	0.563464	0.088436
evm.TU.group1.2149	-1.1668	5.8635e-07	0.413056	0.24649
evm.TU.group1.2203	-0.734693	0.0066457	-0.632273	0.00980613
evm.TU.group1.2273	-0.655606	0.0350543	0.175283	0.743873
evm.TU.group1.2324	-0.997917	4.83156e-08	0.163785	0.676246
evm.TU.group1.2348	-0.702328	0.0183932	0.770895	0.00176862
evm.TU.group1.2387	-3.19725	0.0116702	inf	1
evm.TU.group1.2389	-0.773902	2.10118e-09	0.290913	0.420072
evm.TU.group1.2394	-0.662297	2.77379e-09	0.29952	0.491146
evm.TU.group2.34	-0.802051	0.0407298	0.343331	0.582341
evm.TU.group2.44	-1.73372	0.000219857	0.894789	0.0749906
evm.TU.group2.44	-0.885145	0.00774865	0.894789	0.0749906
evm.TU.group2.48	-1.38828	0.00378872	0.141236	0.738792
evm.TU.group2.48	-0.957302	4.45508e-05	0.141236	0.738792
evm.TU.group2.48	-0.75563	1.26762e-11	0.141236	0.738792
evm.TU.group2.88	-1.05235	9.79228e-22	0.336782	0.252425
evm.TU.group2.101	-1.72871	1.43571e-05	1.09511	1.1479e-05
evm.TU.group2.101	-0.935677	1.29541e-129	1.09511	1.1479e-05
evm.TU.group2.160	-0.629901	0.00291616	-0.0138365	0.632454
evm.TU.group2.167	-0.847322	0.00030758	0.783143	0.0216655
evm.TU.group2.171	-0.816337	0.000413428	-0.0283706	0.570473
evm.TU.group2.173	-0.955832	0.00229952	0.904174	1
evm.TU.group2.190_evm.TU.group2.191	-0.858191	0.000876564	0.800192	0.0095291
evm.TU.group2.220	-3.05388	2.81053e-05	0.582391	0.559652
evm.TU.group2.269	-0.89426	0.00101795	-0.116988	0.583103
evm.TU.group2.277	-0.599609	0.00289888	0.526223	0.146729
evm.TU.group2.279	-1.20455	0.000840451	0.927926	0.0011312
evm.TU.group2.279	-1.41635	0.000140392	0.927926	0.0011312
evm.TU.group2.318	-0.648218	0.019951	0.743698	0.117133
evm.TU.group2.318	-0.960426	0.0072036	0.743698	0.117133
evm.TU.group2.340	-1.68348	0.0286397	0.907753	1
evm.TU.group2.372	-2.55946	0.00303978	0.425855	0.540823
evm.TU.group2.382	-1.02809	5.52664e-10	0.465804	0.0938174
evm.TU.group2.403_evm.TU.group2.404	-0.652913	0.0277074	-2.05068	1.09054e-18
evm.TU.group2.413	-0.589839	6.29173e-15	-0.298066	0.218065
evm.TU.group2.418	-1.79672	0.00368223	1.04476	0.00100759
evm.TU.group2.418	-0.702804	0.0125086	1.04476	0.00100759
evm.TU.group2.435	-0.74175	0.0283066	0.0099865	0.762638
evm.TU.group2.437	-0.759483	0.0262838	1.55667	0.00376569
evm.TU.group2.445	-1.58369	0.00099779	0.538803	0.36878
evm.TU.group2.446	-1.87299	7.23415e-06	1.15141	0.000145224
evm.TU.group2.454	-2.33517	0.000220149	0.725065	0.0378114
evm.TU.group2.454	-0.732913	0.0160928	0.725065	0.0378114
evm.TU.group2.476	-1.34776	2.2303e-09	-0.00659931	0.618455
evm.TU.group2.534	-0.841824	0.0311383	-1.96808	2.60003e-05
evm.TU.group2.561	-1.10346	0.00906798	0.505235	0.316907
evm.TU.group2.583	-0.681737	2.6547e-05	-0.502079	0.0565442
evm.TU.group2.587	-0.682314	0.00738827	0.762251	0.052054
evm.TU.group2.600	-1.12545	2.36198e-09	0.0694156	0.903646
evm.TU.group2.657	-0.888909	0.0464698	0.223013	0.822457
evm.TU.group2.657	-1.18935	3.30115e-05	0.223013	0.822457
evm.TU.group2.663	-1.2982	0.00025762	0.833744	0.0659514
evm.TU.group2.669	-0.754746	0.00446976	2.01766	7.16456e-05
evm.TU.group2.675	-1.63798	0.00677125	0.0955161	0.963615
evm.TU.group2.675	-1.72726	1.03361e-06	0.0955161	0.963615
evm.TU.group2.675	-1.28054	0.000142953	0.0955161	0.963615
evm.TU.group2.675	-0.813886	0.00150914	0.0955161	0.963615
evm.TU.group2.680	-0.710516	8.53884e-09	0.284142	0.373824
evm.TU.group2.690	-1.29954	0.000407543	0.0525546	0.876041
evm.TU.group2.693	-1.77682	0.00624836	1.23893	0.0263458
evm.TU.group2.721	-0.632968	0.00190887	0.357843	0.253704
evm.TU.group2.756	-0.594525	2.25776e-06	-0.172904	0.240241
evm.TU.group2.758	-0.82947	2.84586e-11	0.44649	0.0940808
evm.TU.group2.758	-0.666924	2.49373e-12	0.44649	0.0940808
evm.TU.group2.769	-1.25409	0.000371211	-0.222377	0.271411
evm.TU.group2.773	-1.63146	0.0028487	-0.664076	0.319253
evm.TU.group2.775	-0.77932	3.40594e-13	0.492758	0.088247
evm.TU.group2.776	-0.729615	0.0358352	0.0451043	0.830249
evm.TU.group2.801	-1.64118	0.00215013	-0.0601547	0.798832
evm.TU.group2.842	-0.593505	0.0103379	0.0787453	0.946559
evm.TU.group2.843	-0.757847	0.0136765	-0.347302	0.0678164
evm.TU.group2.846	-0.629225	0.0162205	0.351992	0.302694
evm.TU.group2.850	-1.12461	0.00026058	0.19224	0.733096
evm.TU.group2.857	-1.28564	0.027945	-0.314245	0.320251
evm.TU.group2.878	-0.70356	0.00929742	0.3492	0.200922
evm.TU.group2.898	-0.618926	0.00163057	-0.466609	0.00627399
evm.TU.group2.930	-0.997779	0.00901727	1.71285	0.00548677
evm.TU.group2.933	-1.12982	0.00018381	0.478382	0.242803
evm.TU.group2.933	-0.755205	5.33573e-05	0.478382	0.242803
evm.TU.group2.974	-1.93973	0.00152673	0.509374	0.583631
evm.TU.group2.997	-1.28996	0.00489954	-0.92386	0.00382111
evm.TU.group2.997	-0.745319	0.0167821	-0.92386	0.00382111
evm.TU.group2.998	-1.49135	1.5089e-06	0.13064	0.955082
evm.TU.group2.1005	-1.98186	0.0229202	-0.296031	0.46136
evm.TU.group2.1016	-1.73328	7.51263e-05	-0.111619	0.381829
evm.TU.group2.1022	-0.753398	0.00207737	0.548037	0.403459
evm.TU.group2.1045	-1.06677	0.0371475	0.42626	0.305515
evm.TU.group2.1056	-0.690601	0.000606353	0.301417	0.565443
evm.TU.group2.1074	-1.32151	0.0197456	1.33409	0.0325579
evm.TU.group2.1096	-1.19715	0.0288041	0.301472	0.554154
evm.TU.group2.1113	-0.737515	4.36707e-06	0.606698	0.130088
evm.TU.group2.1116	-0.677633	0.00070371	-0.0858956	0.458862
evm.TU.group2.1127	-0.697507	0.000598532	0.295833	0.358839
evm.TU.group2.1132	-0.665225	9.87353e-111	-0.865189	4.34909e-05
evm.TU.group2.1145	-1.19033	0.027197	0.100312	0.96684
evm.TU.group2.1153	-0.954907	0.047419	0.0737626	0.930749
evm.TU.group2.1164	-0.79819	0.0103177	-0.178678	0.241361
evm.TU.group2.1169	-0.837833	1.76811e-05	0.139838	0.764481
evm.TU.group2.1169	-0.621214	5.66597e-05	0.139838	0.764481
evm.TU.group2.1178	-0.647901	0.0355955	-2.69859	1.55748e-17
evm.TU.group2.1191	-0.743493	0.0349105	0.142313	0.784498
evm.TU.group2.1197	-0.788995	4.99048e-05	0.470828	0.122686
evm.TU.group2.1209	-0.813189	0.00114518	-2.36433	8.92327e-23
evm.TU.group2.1218	-1.34271	9.46026e-05	0.316476	0.424373
evm.TU.group2.1226	-1.03724	0.00185099	-1.09554	0.00602612
evm.TU.group2.1229	-0.647884	4.39004e-11	0.56389	0.07497
evm.TU.group2.1282	-0.70144	2.54657e-07	0.372295	0.23665
evm.TU.group2.1292	-1.86017	2.03244e-05	0.954432	0.0256734
evm.TU.group2.1292	-1.25107	3.81944e-07	0.954432	0.0256734
evm.TU.group2.1321	-0.928946	0.00778898	0.159985	0.712573
evm.TU.group2.1331	-2.24226	2.24536e-35	-0.653581	0.000434691
evm.TU.group2.1341	-1.28033	3.91334e-05	1.03151	0.00846554
evm.TU.group2.1348	-0.730504	0.0116135	0.161865	0.910189
evm.TU.group2.1367	-1.06102	0.000539771	1.18989	1.0689e-05
evm.TU.group2.1371	-1.38293	0.0369405	0.274604	0.731314
evm.TU.group2.1373	-0.728652	1.15298e-155	0.270722	0.494116
evm.TU.group2.1374	-1.79999	0.00120866	0.5025	0.248578
evm.TU.group2.1374	-0.954201	2.9568e-06	0.5025	0.248578
evm.TU.group2.1385	-1.05814	0.0186308	0.0540948	0.841317
evm.TU.group2.1388	-0.693595	0.000249883	0.533248	0.0330385
evm.TU.group2.1415	-0.952938	0.0337612	0.126237	0.968121
evm.TU.group2.1416	-0.882687	0.0209946	0.569438	0.266277
evm.TU.group2.1429	-0.844544	6.97058e-07	-0.325873	0.0507827
evm.TU.group2.1450	-1.6824	0.00140867	-0.583156	0.162673
evm.TU.group2.1495	-0.883691	7.69189e-07	0.467873	0.100106
evm.TU.group2.1501	-2.18084	0.0267085	0.606197	0.403512
evm.TU.group2.1520	-0.779674	0.0128903	-0.152281	0.634299
evm.TU.group2.1530	-0.825005	0.00328122	0.617129	0.306753
evm.TU.group2.1536	-1.37223	0.0130014	0.0848695	0.999625
evm.TU.group2.1549	-0.858867	1.42541e-19	1.11992	4.68962e-05
evm.TU.group2.1599	-0.72485	9.2108e-24	0.358771	0.370226
evm.TU.group2.1606	-1.41479	0.0200101	0.807965	1
evm.TU.group2.1607	-0.894828	0.0121927	0.0833322	0.999003
evm.TU.group2.1618	-0.788727	0.0161031	-0.0646848	0.66504
evm.TU.group2.1640	-2.6346	1.56457e-12	0.177104	0.786525
evm.TU.group2.1641	-3.41688	0.00455197	-0.249051	0.148712
evm.TU.group2.1669	-1.0105	0.00943727	0.705009	0.0269017
evm.TU.group2.1671	-0.629046	0.029418	-0.772161	0.000214004
evm.TU.group2.1688	-0.773544	5.91703e-05	0.458359	0.200884
evm.TU.group2.1701	-2.23812	3.64435e-12	1.43502	1.15445e-06
evm.TU.group2.1706	-0.58758	0.0124152	0.0267008	0.719334
evm.TU.group2.1738	-0.902573	4.81463e-17	0.421267	0.175155
evm.TU.group2.1739	-2.10265	0.0137953	1.89801	0.00205388
evm.TU.group2.1776	-0.991459	0.0100116	0.790185	0.120065
evm.TU.group2.1785	-0.915997	0.00976206	-1.98182	7.67447e-13
evm.TU.group2.1798	-2.47665	8.75152e-05	-0.302711	0.669397
evm.TU.group2.1806	-1.78478	2.21558e-06	0.900622	0.000377582
evm.TU.group2.1830	-0.974381	1.10419e-08	0.0826568	0.904193
evm.TU.group2.1831	-0.634984	0.000886207	0.1788	0.747579
evm.TU.group2.1836	-0.782672	0.00406858	0.135672	0.816718
evm.TU.group2.1847	-0.786259	2.73811e-69	0.711438	0.0525528
evm.TU.group2.1856	-0.601694	0.000376263	0.0362701	0.78015
evm.TU.group2.1856	-0.592271	1.88844e-07	0.0362701	0.78015
evm.TU.group2.1863	-1.30673	0.00120181	-0.0223339	0.562696
evm.TU.group2.1880	-1.21251	1.23664e-05	-1.99154	4.94309e-18
evm.TU.group2.1915	-1.07838	0.0227243	-0.0368411	0.684436
evm.TU.group2.1915	-0.808965	9.42338e-05	-0.0368411	0.684436
evm.TU.group2.1929	-1.1948	1.11894e-10	0.686137	0.175582
evm.TU.group2.1933	-0.693505	7.04703e-11	2.02135	8.4918e-05
evm.TU.group2.1933	-1.63739	7.26949e-31	2.02135	8.4918e-05
evm.TU.group2.1971	-0.63252	2.60475e-06	0.330878	0.274654
evm.TU.group2.1996	-1.00637	6.51362e-11	inf	1
evm.TU.group2.1999	-0.624551	1.12435e-07	-1.66863	5.6811e-11
evm.TU.group2.2032	-0.6734	0.00366309	0.856409	0.000882574
evm.TU.group2.2032	-1.07221	1.31877e-07	0.856409	0.000882574
evm.TU.group2.2092	-0.916979	0.00596132	0.288949	0.37755
evm.TU.group2.13	-1.51375	0.0473906	0.192753	0.875428
evm.TU.group2.42	-2.08264	0.000958285	0.912437	0.11369
evm.TU.group2.69	-0.60164	0.019655	0.676702	0.316839
evm.TU.group2.106	-0.644121	5.52153e-05	0.286511	0.701097
evm.TU.group2.128	-0.702138	0.000106749	0.0212708	0.854495
evm.TU.group2.151	-1.49558	0.00926301	1.98236	2.55584e-07
evm.TU.group2.159	-0.70463	2.77062e-13	0.336076	0.314789
evm.TU.group2.161	-0.83544	2.84248e-06	-1.58243	4.75411e-10
evm.TU.group2.165	-0.690554	1.00287e-15	-0.295343	0.185439
evm.TU.group2.186	-0.586697	2.55529e-05	0.851538	0.0499464
evm.TU.group2.231	-1.04391	3.01966e-06	0.082327	0.857022
evm.TU.group2.259	-1.12093	0.000631879	0.0721308	0.948839
evm.TU.group2.262	-0.936298	0.0105986	-0.961181	0.00251234
evm.TU.group2.267	-0.641525	0.000112117	0.36233	0.221066
evm.TU.group2.267	-1.19206	7.33616e-06	0.36233	0.221066
evm.TU.group2.283	-0.95932	2.57921e-09	0.663308	0.0290561
evm.TU.group2.293	-0.73075	0.00172388	0.00917982	0.740079
evm.TU.group2.304	-1.25578	2.44025e-24	-0.553137	0.109486
evm.TU.group2.304	-1.43102	6.86717e-16	-0.553137	0.109486
evm.TU.group2.311	-0.608644	1.08044e-43	0.188693	0.696237
evm.TU.group2.316	-0.816955	0.0195147	-0.170539	0.392266
evm.TU.group2.316	-0.701179	0.0145438	-0.170539	0.392266
evm.TU.group2.325	-0.683401	0.0178734	0.552939	0.0391884
evm.TU.group2.331	-0.705862	1.18637e-06	0.107114	0.943506
evm.TU.group2.335	-0.630292	0.0112461	-0.0083483	0.761318
evm.TU.group2.353	-0.671435	0.00206033	-1.27727	0.000296282
evm.TU.group2.389	-1.36113	0.00046033	0.669128	0.306885
evm.TU.group2.390	-1.73408	1.40845e-08	-0.445615	0.0406578
evm.TU.group2.412	-1.24993	7.36923e-05	-0.384223	0.0411759
evm.TU.group2.434	-0.94555	1.0643e-10	0.0433446	0.881408
evm.TU.group2.451	-0.640056	0.000259674	0.363867	0.236028
evm.TU.group2.453	-1.23255	0.0118686	0.686149	0.195237
evm.TU.group2.456	-0.641293	0.000619642	0.153518	0.708433
evm.TU.group2.482	-0.937965	0.0107795	0.624332	0.191501
evm.TU.group2.498	-0.886759	7.46962e-06	-0.286562	0.162115
evm.TU.group2.500	-0.925717	0.00109069	0.473818	0.0669908
evm.TU.group2.500	-1.15787	0.000356502	0.473818	0.0669908
evm.TU.group2.503	-2.03186	0.000524367	0.378597	0.550706
evm.TU.group2.519	-0.789862	0.00128051	0.0531875	0.914926
evm.TU.group2.520	-1.07666	0.0388268	-0.207531	0.187783
evm.TU.group2.520	-1.40553	4.85534e-59	-0.207531	0.187783
evm.TU.group2.550	-1.05332	0.00824948	1.10699	0.147735
evm.TU.group2.596	-0.599584	0.00230928	0.984814	0.0155429
evm.TU.group2.597	-1.44731	0.0205965	-0.582154	0.0948015
evm.TU.group2.603	-0.620021	0.000110821	-0.236193	0.249567
evm.TU.group2.622	-0.763451	0.0216301	-0.288322	0.11306
evm.TU.group2.661	-2.6706	0.00155278	0.370104	0.69865
evm.TU.group2.674	-0.603352	0.000392301	0.310656	0.27851
evm.TU.group2.697	-1.43066	0.000352723	-1.96524	7.66255e-19
evm.TU.group2.732	-1.01431	0.0127745	0.324541	0.459156
evm.TU.group2.739	-0.614139	0.00156643	0.463119	0.0838549
evm.TU.group2.745_evm.TU.group2.746	-1.15383	0.0158412	-4.41484	4.27747e-31
evm.TU.group2.767	-0.634024	1.04175e-49	0.608833	0.0361337
evm.TU.group2.803	-0.919852	8.3104e-06	0.432839	0.386219
evm.TU.group2.809	-0.846604	2.54961e-05	0.639858	0.151088
evm.TU.group2.809	-0.632616	0.0146924	0.639858	0.151088
evm.TU.group2.814	-1.26548	2.4321e-08	0.569806	0.0447091
evm.TU.group2.825	-0.705404	0.0081275	0.453484	0.14495
evm.TU.group2.848	-0.874734	0.00453477	-0.295293	0.283345
evm.TU.group2.860	-1.35974	0.0128024	-0.0207764	0.813342
evm.TU.group2.906	-0.702003	0.0159547	0.172221	0.941456
evm.TU.group2.907	-0.783203	0.0157681	-0.246086	0.140646
evm.TU.group2.909	-0.694855	0.0132789	0.313863	0.491466
evm.TU.group2.909	-0.671756	0.00360657	0.313863	0.491466
evm.TU.group2.924	-0.813908	0.000808421	-0.436025	0.216149
evm.TU.group2.926	-0.64738	1.90156e-09	0.684192	0.0291744
evm.TU.group2.936	-0.761466	0.000914305	1.52402	0.0239448
evm.TU.group2.938	-0.974087	0.000512873	-0.51417	0.0772543
evm.TU.group2.938	-1.20063	0.006499	-0.51417	0.0772543
evm.TU.group2.971	-1.82743	0.000841348	0.557269	0.069962
evm.TU.group2.1009	-1.41998	0.00964663	-0.0310063	0.768787
evm.TU.group2.1012	-1.16095	0.000755057	-0.294927	0.223413
evm.TU.group2.1012	-3.00801	8.91714e-06	-0.294927	0.223413
evm.TU.group2.1039	-0.725077	3.84425e-07	0.19551	0.606621
evm.TU.group2.1041_evm.TU.group2.1042	-0.796938	0.0112506	0.694418	0.0117604
evm.TU.group2.1046	-0.612984	0.0325149	0.365763	0.165514
evm.TU.group2.1049	-0.606931	2.54587e-17	0.278373	0.435662
evm.TU.group2.1052	-0.993647	0.00145466	0.271978	0.389865
evm.TU.group2.1054	-0.84376	0.00041999	0.245332	0.503704
evm.TU.group2.1055	-1.05806	1.11407e-07	1.20715	0.00150917
evm.TU.group2.1055	-3.10857	0.000642186	1.20715	0.00150917
evm.TU.group2.1058	-0.711078	0.000398294	0.134853	0.787369
evm.TU.group2.1058	-0.901215	0.000206046	0.134853	0.787369
evm.TU.group2.1058	-0.617016	0.0119524	0.134853	0.787369
evm.TU.group2.1059	-0.671957	3.92627e-15	-1.1425	3.5601e-07
evm.TU.group2.1065	-1.78832	1.11971e-06	-0.338682	0.089969
evm.TU.group2.1065	-1.30593	0.0180138	-0.338682	0.089969
evm.TU.group2.1066	-0.833532	4.00281e-33	-0.0899625	0.557309
evm.TU.group2.1081	-0.967578	0.000504714	0.496315	0.122756
evm.TU.group2.1103	-1.26123	0.0160442	0.1497	0.847387
evm.TU.group2.1103	-0.962495	0.00014082	0.1497	0.847387
evm.TU.group2.1104	-0.854816	0.00011018	-0.0164845	0.709378
evm.TU.group2.1124	-1.85818	6.64882e-05	-0.616217	1
evm.TU.group2.1139	-0.802043	0.0104209	0.384288	0.26486
evm.TU.group2.1156	-1.01369	1.88847e-09	0.45315	0.175455
evm.TU.group2.1168	-2.27583	1.42715e-05	0.777818	0.0108987
evm.TU.group2.1168	-0.847375	1.14111e-17	0.777818	0.0108987
evm.TU.group2.1171	-0.672804	0.0464968	0.535262	0.162681
evm.TU.group2.1186	-0.658178	9.48027e-06	0.18287	0.711459
evm.TU.group2.1186	-0.6112	0.0184787	0.18287	0.711459
evm.TU.group2.1198	-1.13711	0.0370955	-0.390029	0.375172
evm.TU.group2.1200	-0.886294	4.88727e-05	0.263095	0.66284
evm.TU.group2.1241	-1.12036	0.000109989	0.155585	0.768506
evm.TU.group2.1243	-3.19381	6.34817e-05	0.0820294	0.936219
evm.TU.group2.1256	-0.656683	1.46596e-19	0.260242	0.729943
evm.TU.group2.1259	-0.665984	0.0202924	-0.297446	0.13146
evm.TU.group2.1263	-0.751505	1.16906e-06	0.812823	0.023122
evm.TU.group2.1270	-1.29742	0.0157195	-1.23674	0.00281191
evm.TU.group2.1284	-0.657646	4.79474e-07	0.555056	0.0900489
evm.TU.group2.1300	-0.649594	0.00218448	0.255247	0.626691
evm.TU.group2.1302	-0.758278	0.00231998	0.536104	0.101954
evm.TU.group2.1302	-1.18435	0.00062892	0.536104	0.101954
evm.TU.group2.1317	-0.833324	0.00529114	0.545195	0.267134
evm.TU.group2.1334	-1.75727	0.000107755	0.815438	0.053011
evm.TU.group2.1346	-1.35841	0.000128029	0.891141	0.00840172
evm.TU.group2.1356	-0.690475	0.0174573	0.398127	0.165875
evm.TU.group2.1356	-0.747677	0.0215351	0.398127	0.165875
evm.TU.group2.1399	-1.15797	6.35114e-22	0.220969	0.579814
evm.TU.group2.1399	-0.709384	1.22739e-05	0.220969	0.579814
evm.TU.group2.1408	-0.955938	0.000116628	0.594603	0.0799957
evm.TU.group2.1433	-0.756755	0.000994609	-0.418821	0.097863
evm.TU.group2.1442	-0.975257	0.0309458	-0.361346	0.0505772
evm.TU.group2.1477	-0.648632	2.5356e-09	0.781285	0.00186546
evm.TU.group2.1514	-1.39132	0.034719	-0.0518689	0.617481
evm.TU.group2.1526	-0.709577	9.5261e-05	0.595341	0.124518
evm.TU.group2.1528	-1.01337	0.0128308	0.259685	0.760951
evm.TU.group2.1539	-1.55422	0.0163584	0.297587	0.77156
evm.TU.group2.1548	-1.03513	0.013989	1.01822	0.0187874
evm.TU.group2.1550	-1.35512	0.00132607	-0.145969	0.317722
evm.TU.group2.1551	-0.936201	0.0293214	-0.00379472	0.853117
evm.TU.group2.1582	-1.48217	0.0125812	-0.819851	0.00248186
evm.TU.group2.1614	-0.964856	0.00465373	-0.432209	0.177915
evm.TU.group2.1630	-1.50311	4.98922e-06	-inf	4.19835e-23
[truncated: 2,467 more rows]
