# Supplementary material for: Transcriptome-wide m6A methylation in natural yellow leaf of Catalpa fargesii
Source: Front Plant Sci. 2023 Jun 19;14:1167789. doi: 10.3389/fpls.2023.1167789 (PMC10315917; doi:10.3389/fpls.2023.1167789)
Supplement: Supplementary file 7 [file Table_6.xlsx]

## Sheet: Y1 VS G1 Expression transcripts
Supplemental Table S6 Expression transcripts in yellow leaf compared with green leaf
Gene_id	GO	KEGG	Log2(fc)	Pval
evm.TU.group1.1798	GO:0016747(transferase activity, transferring acyl groups other than amino-acyl groups)	00942(Anthocyanin biosynthesis)	-10.4441	1.52052e-171
evm.TU.group11.143	GO:0004867(serine-type endopeptidase inhibitor activity);GO:0009611(response to wounding)	NA	7.89644	4.34361e-134
evm.TU.group7.556	NA	NA	inf	5.23901e-127
evm.TU.group7.3323	GO:0016021(integral to membrane);GO:0055085(transmembrane transport)	NA	-6.85649	2.29853e-112
evm.TU.group0.190	GO:0008152(metabolic process);GO:0016787(hydrolase activity)	00220(Arginine biosynthesis)	6.27375	6.3694e-112
evm.TU.group3.150	NA	03010(Ribosome)	9.39318	3.51443e-108
evm.TU.group2.955	NA	NA	inf	6.79009e-107
evm.TU.group19.50	NA	NA	-5.48686	1.38065e-101
evm.TU.group16.1008	GO:0005215(transporter activity);GO:0005622(intracellular);GO:0006810(transport)	00970(Aminoacyl-tRNA biosynthesis)	inf	6.67329e-99
evm.TU.group7.924	GO:0008152(metabolic process);GO:0016491(oxidoreductase activity)	NA	inf	1.72134e-96
evm.TU.group4.1567	GO:0005215(transporter activity);GO:0006810(transport);GO:0016020(membrane);GO:0055085(transmembrane transport)	NA	-inf	2.21333e-81
evm.TU.group2.627	GO:0005737(cytoplasm);GO:0008235(metalloexopeptidase activity);GO:0019538(protein metabolic process);GO:0030145(manganese ion binding);GO:0004177(aminopeptidase activity);GO:0005622(intracellular);GO:0006508(proteolysis)	00480(Glutathione metabolism)	4.25036	1.08457e-80
evm.TU.group5.862	NA	NA	-5.73628	6.53361e-80
evm.TU.group6.1149	GO:0003993(acid phosphatase activity)	04016(MAPK signaling pathway - plant)	-4.74701	6.37693e-79
evm.TU.group2.624	GO:0005737(cytoplasm);GO:0008235(metalloexopeptidase activity);GO:0019538(protein metabolic process);GO:0030145(manganese ion binding);GO:0004177(aminopeptidase activity);GO:0005622(intracellular);GO:0006508(proteolysis)	00480(Glutathione metabolism)	4.86697	6.44856e-79
evm.TU.group7.1300	GO:0003700(sequence-specific DNA binding transcription factor activity);GO:0006355(regulation of transcription, DNA-dependent)	NA	-5.0568	1.31208e-78
evm.TU.scaffold232.56	GO:0005886(plasma membrane);GO:0017003(protein-heme linkage);GO:0017004(cytochrome complex assembly)	NA	-6.57387	1.03867e-77
evm.TU.group7.1952	GO:0003700(sequence-specific DNA binding transcription factor activity);GO:0006355(regulation of transcription, DNA-dependent)	NA	-4.47775	8.34057e-77
evm.TU.group2.626	GO:0005737(cytoplasm);GO:0008235(metalloexopeptidase activity);GO:0019538(protein metabolic process);GO:0030145(manganese ion binding);GO:0004177(aminopeptidase activity);GO:0005622(intracellular);GO:0006508(proteolysis)	00480(Glutathione metabolism)	4.85002	1.71063e-75
evm.TU.group18.74	GO:0003700(sequence-specific DNA binding transcription factor activity);GO:0006355(regulation of transcription, DNA-dependent)	NA	-8.83288	2.32719e-73
evm.TU.group0.1834	GO:0006950(response to stress)	NA	-4.47571	4.23815e-71
evm.TU.group0.1467	GO:0009055(electron carrier activity);GO:0016705(oxidoreductase activity, acting on paired donors, with incorporation or reduction of molecular oxygen);GO:0020037(heme binding);GO:0055114(oxidation-reduction process);GO:0005506(iron ion binding)	00905(Brassinosteroid biosynthesis)	4.21839	1.72602e-69
evm.TU.scaffold294.22	GO:0046872(metal ion binding)	NA	-5.09441	5.84036e-69
evm.TU.group1.1426	NA	NA	inf	4.5631e-65
evm.TU.group5.469	GO:0005506(iron ion binding);GO:0019825(oxygen binding);GO:0020037(heme binding)	NA	-4.00107	3.73949e-62
evm.TU.group1.1005	GO:0016491(oxidoreductase activity);GO:0055114(oxidation-reduction process)	00195(Photosynthesis)	-4.30846	2.88495e-61
evm.TU.group10.932	NA	00906(Carotenoid biosynthesis)	inf	8.92071e-59
evm.TU.group5.921	NA	NA	inf	9.479e-59
evm.TU.group1.632	GO:0016021(integral to membrane)	NA	-3.72245	1.1705e-57
evm.TU.group16.101	NA	00970(Aminoacyl-tRNA biosynthesis)	-7.3434	1.59996e-56
evm.TU.group2.565	NA	NA	-4.95912	2.17742e-56
evm.TU.group1.1479	GO:0003700(sequence-specific DNA binding transcription factor activity);GO:0006355(regulation of transcription, DNA-dependent)	NA	-3.47136	4.15131e-56
evm.TU.group11.550	NA	NA	8.55928	2.1817e-55
evm.TU.group0.10	GO:0004672(protein kinase activity);GO:0005524(ATP binding);GO:0006468(protein phosphorylation);GO:0004713(protein tyrosine kinase activity)	NA	-2.93446	8.88968e-54
evm.TU.group0.192	NA	00220(Arginine biosynthesis)	6.21947	1.70625e-53
evm.TU.group7.3758	GO:0005634(nucleus)	03018(RNA degradation)	-4.72614	3.02886e-53
evm.TU.group18.360	GO:0046872(metal ion binding);GO:0005515(protein binding)	NA	-3.4741	3.21957e-53
evm.TU.group7.3036	NA	NA	-4.66031	3.4191e-53
evm.TU.group1.1942	GO:0005509(calcium ion binding)	NA	-4.36357	4.83183e-52
evm.TU.group1.398	GO:0003700(sequence-specific DNA binding transcription factor activity);GO:0006355(regulation of transcription, DNA-dependent);GO:0043565(sequence-specific DNA binding)	00970(Aminoacyl-tRNA biosynthesis)	-3.11854	3.97993e-51
evm.TU.group2.994	GO:0005509(calcium ion binding)	04626(Plant-pathogen interaction)	-3.33731	5.89672e-51
evm.TU.group10.391	GO:0000156(phosphorelay response regulator activity);GO:0000155(phosphorelay sensor kinase activity);GO:0000160(phosphorelay signal transduction system);GO:0007165(signal transduction);GO:0006355(regulation of transcription, DNA-dependent);GO:0016020(membrane);GO:0016310(phosphorylation);GO:0005524(ATP binding);GO:0016772(transferase activity, transferring phosphorus-containing groups)	04075(Plant hormone signal transduction)	4.02611	4.45686e-50
evm.TU.group2.630	GO:0005737(cytoplasm);GO:0008235(metalloexopeptidase activity);GO:0019538(protein metabolic process);GO:0030145(manganese ion binding);GO:0004177(aminopeptidase activity);GO:0005622(intracellular);GO:0006508(proteolysis)	00480(Glutathione metabolism)	3.46278	1.77719e-49
evm.TU.group2.667	GO:0016747(transferase activity, transferring acyl groups other than amino-acyl groups)	00940(Phenylpropanoid biosynthesis);00945(Stilbenoid, diarylheptanoid and gingerol biosynthesis);00941(Flavonoid biosynthesis)	-4.32827	2.09877e-49
evm.TU.group2.1237	GO:0003700(sequence-specific DNA binding transcription factor activity);GO:0006355(regulation of transcription, DNA-dependent);GO:0043565(sequence-specific DNA binding)	04626(Plant-pathogen interaction)	-4.21423	2.26656e-49
evm.TU.scaffold425.12	NA	NA	-5.58859	9.09813e-49
evm.TU.group16.924	GO:0003700(sequence-specific DNA binding transcription factor activity);GO:0006355(regulation of transcription, DNA-dependent)	NA	-inf	1.07729e-48
evm.TU.group3.206	GO:0005509(calcium ion binding)	04626(Plant-pathogen interaction)	-3.29328	3.07894e-48
evm.TU.group19.297	GO:0003700(sequence-specific DNA binding transcription factor activity);GO:0006355(regulation of transcription, DNA-dependent)	NA	-2.98517	1.35569e-47
evm.TU.group14.108	GO:0004553(hydrolase activity, hydrolyzing O-glycosyl compounds);GO:0005975(carbohydrate metabolic process)	00520(Amino sugar and nucleotide sugar metabolism)	5.0723	2.33539e-47
evm.TU.group2.1702	GO:0005515(protein binding)	04130(SNARE interactions in vesicular transport);04145(Phagosome)	-5.38684	9.07601e-46
evm.TU.group12.211	NA	NA	-3.91199	1.25531e-45
evm.TU.group8.1262	GO:0004672(protein kinase activity);GO:0005524(ATP binding);GO:0006468(protein phosphorylation);GO:0004713(protein tyrosine kinase activity);GO:0048544(recognition of pollen)	NA	-inf	4.79266e-45
evm.TU.group3.1617	NA	NA	-3.28092	4.84509e-45
evm.TU.group7.2360	NA	NA	3.16008	1.91997e-44
evm.TU.scaffold259.53	GO:0004190(aspartic-type endopeptidase activity);GO:0016021(integral to membrane)	NA	6.58702	2.15363e-44
evm.TU.group0.2376	GO:0005634(nucleus)	03018(RNA degradation)	-3.44181	3.20122e-44
evm.TU.group7.2629	GO:0005215(transporter activity);GO:0006810(transport);GO:0016020(membrane)	NA	-2.75934	4.9497e-44
evm.TU.group0.1624	GO:0003824(catalytic activity);GO:0005992(trehalose biosynthetic process)	00500(Starch and sucrose metabolism)	5.88312	7.58349e-44
evm.TU.group8.198	NA	00970(Aminoacyl-tRNA biosynthesis)	-inf	2.9356e-43
evm.TU.group4.215	GO:0005515(protein binding)	NA	-3.32899	5.20875e-43
evm.TU.scaffold73.10	GO:0005509(calcium ion binding)	04626(Plant-pathogen interaction)	-7.47174	7.88269e-43
evm.TU.group1.675	NA	NA	4.54209	3.16324e-42
evm.TU.group6.1716	GO:0004672(protein kinase activity);GO:0005524(ATP binding);GO:0006468(protein phosphorylation);GO:0004713(protein tyrosine kinase activity)	04016(MAPK signaling pathway - plant)	-4.97053	5.63342e-42
evm.TU.group0.187	NA	00220(Arginine biosynthesis)	5.4443	6.12066e-42
evm.TU.group7.2625	GO:0006810(transport);GO:0016021(integral to membrane)	NA	-2.71417	1.10951e-41
evm.TU.group14.53_evm.TU.group14.54	GO:0003723(RNA binding);GO:0004652(polynucleotide adenylyltransferase activity);GO:0005634(nucleus);GO:0043631(RNA polyadenylation)	03015(mRNA surveillance pathway)	3.48487	9.61874e-41
evm.TU.group14.107	GO:0004553(hydrolase activity, hydrolyzing O-glycosyl compounds);GO:0005975(carbohydrate metabolic process)	00520(Amino sugar and nucleotide sugar metabolism)	5.24783	1.15623e-40
evm.TU.group16.986	NA	NA	inf	2.03769e-40
evm.TU.group4.1757	GO:0005506(iron ion binding);GO:0016491(oxidoreductase activity);GO:0016706(oxidoreductase activity, acting on paired donors, with incorporation or reduction of molecular oxygen, 2-oxoglutarate as one donor, and incorporation of one atom each of oxygen into both donors);GO:0055114(oxidation-reduction process)	00941(Flavonoid biosynthesis)	2.57393	7.84791e-40
evm.TU.group16.68	NA	NA	-3.27979	1.00742e-39
evm.TU.group5.452	GO:0003824(catalytic activity);GO:0008152(metabolic process)	00592(alpha-Linolenic acid metabolism)	-7.90954	1.08323e-39
evm.TU.group17.130	GO:0003824(catalytic activity);GO:0005992(trehalose biosynthetic process)	00500(Starch and sucrose metabolism)	3.21475	1.37539e-39
evm.TU.group2.1209	GO:0005509(calcium ion binding)	04626(Plant-pathogen interaction)	-3.81705	1.90142e-39
evm.TU.group2.1305	NA	NA	-3.19583	2.73208e-39
evm.TU.group12.210	NA	NA	-4.46721	3.05671e-39
evm.TU.group11.935	GO:0009055(electron carrier activity);GO:0016705(oxidoreductase activity, acting on paired donors, with incorporation or reduction of molecular oxygen);GO:0020037(heme binding);GO:0055114(oxidation-reduction process);GO:0005506(iron ion binding)	00906(Carotenoid biosynthesis)	-5.56928	3.35334e-39
evm.TU.group7.1301	GO:0003700(sequence-specific DNA binding transcription factor activity);GO:0006355(regulation of transcription, DNA-dependent)	NA	-5.10157	3.93928e-39
evm.TU.scaffold291.26	GO:0003682(chromatin binding)	NA	-6.24384	4.2349e-39
evm.TU.group2.1756	GO:0008152(metabolic process);GO:0016758(transferase activity, transferring hexosyl groups)	NA	-3.06122	5.19769e-39
evm.TU.group1.1620	GO:0009058(biosynthetic process);GO:0016779(nucleotidyltransferase activity)	00500(Starch and sucrose metabolism);00520(Amino sugar and nucleotide sugar metabolism)	-2.81124	5.51722e-39
evm.TU.group7.822	GO:0009058(biosynthetic process);GO:0030170(pyridoxal phosphate binding)	00270(Cysteine and methionine metabolism);04016(MAPK signaling pathway - plant)	-inf	6.69252e-39
evm.TU.group1.976	GO:0004806(triglyceride lipase activity);GO:0006629(lipid metabolic process)	00564(Glycerophospholipid metabolism);00592(alpha-Linolenic acid metabolism)	-4.9881	7.97075e-39
evm.TU.group7.3832	NA	NA	-2.72061	1.01698e-38
evm.TU.group4.1226	GO:0003700(sequence-specific DNA binding transcription factor activity);GO:0006355(regulation of transcription, DNA-dependent);GO:0043565(sequence-specific DNA binding)	04626(Plant-pathogen interaction)	-3.78528	1.06313e-38
evm.TU.group1.1260	GO:0016020(membrane)	NA	-3.17177	3.65032e-38
evm.TU.group2.537	NA	NA	-7.08827	5.28635e-37
evm.TU.group18.73	GO:0003700(sequence-specific DNA binding transcription factor activity);GO:0006355(regulation of transcription, DNA-dependent)	NA	-8.09633	5.10695e-36
evm.TU.group8.1077	GO:0008152(metabolic process);GO:0004097(catechol oxidase activity);GO:0016491(oxidoreductase activity);GO:0055114(oxidation-reduction process)	00350(Tyrosine metabolism);00950(Isoquinoline alkaloid biosynthesis)	4.20624	6.42344e-36
evm.TU.group7.964	GO:0005524(ATP binding);GO:0006457(protein folding);GO:0006950(response to stress);GO:0051082(unfolded protein binding)	04141(Protein processing in endoplasmic reticulum);04626(Plant-pathogen interaction)	3.44916	1.9982e-35
evm.TU.group0.1597	GO:0016757(transferase activity, transferring glycosyl groups)	NA	-4.15107	3.2731e-35
evm.TU.scaffold259.17	GO:0003735(structural constituent of ribosome);GO:0005840(ribosome);GO:0006412(translation)	03010(Ribosome)	-inf	5.48617e-35
evm.TU.group12.382	GO:0005509(calcium ion binding);GO:0005544(calcium-dependent phospholipid binding)	NA	-3.35496	1.87907e-34
evm.TU.group5.27	GO:0004672(protein kinase activity);GO:0005524(ATP binding);GO:0006468(protein phosphorylation);GO:0004713(protein tyrosine kinase activity);GO:0004674(protein serine/threonine kinase activity);GO:0048544(recognition of pollen)	NA	inf	1.90189e-34
evm.TU.group2.1704	GO:0008152(metabolic process);GO:0016758(transferase activity, transferring hexosyl groups)	NA	6.62165	1.96015e-34
evm.TU.group10.481	GO:0003677(DNA binding);GO:0006355(regulation of transcription, DNA-dependent)	NA	-5.9683	5.44932e-34
evm.TU.group7.894	NA	NA	-3.407	5.52659e-34
evm.TU.group7.3076	GO:0043531(ADP binding);GO:0006952(defense response)	04626(Plant-pathogen interaction)	-4.40315	7.89901e-34
evm.TU.group13.357	GO:0000166(nucleotide binding);GO:0005524(ATP binding);GO:0019538(protein metabolic process);GO:0017111(nucleoside-triphosphatase activity)	NA	2.64693	2.09773e-33
evm.TU.group5.1025	GO:0046872(metal ion binding)	NA	-4.82492	2.86932e-33
evm.TU.group1.1285	GO:0005215(transporter activity);GO:0006810(transport);GO:0016020(membrane)	NA	2.5671	4.13835e-33
evm.TU.group7.2668	GO:0004672(protein kinase activity);GO:0005524(ATP binding);GO:0006468(protein phosphorylation);GO:0004713(protein tyrosine kinase activity)	NA	-6.90977	5.24107e-33
evm.TU.group0.1431	NA	00564(Glycerophospholipid metabolism);00565(Ether lipid metabolism);00440(Phosphonate and phosphinate metabolism)	-3.24006	6.38299e-33
evm.TU.scaffold293.9	NA	NA	-3.60546	6.63638e-33
evm.TU.group5.861	NA	NA	-5.12279	1.59664e-32
evm.TU.group1.756	NA	NA	-2.4914	2.36233e-32
evm.TU.group11.1229	GO:0008060(ARF GTPase activator activity);GO:0008270(zinc ion binding);GO:0032312(regulation of ARF GTPase activity)	NA	-inf	2.83107e-32
evm.TU.group14.82	GO:0005509(calcium ion binding)	04016(MAPK signaling pathway - plant);04070(Phosphatidylinositol signaling system);04626(Plant-pathogen interaction)	-2.49467	6.38263e-32
evm.TU.group2.745_evm.TU.group2.746	GO:0005618(cell wall);GO:0006073(cellular glucan metabolic process);GO:0016762(xyloglucan:xyloglucosyl transferase activity);GO:0048046(apoplast);GO:0004553(hydrolase activity, hydrolyzing O-glycosyl compounds);GO:0005975(carbohydrate metabolic process)	04075(Plant hormone signal transduction)	-4.67737	3.83318e-31
evm.TU.group7.2671	NA	NA	2.37433	3.14562e-30
evm.TU.group2.338	NA	NA	-3.3374	4.70923e-30
evm.TU.group14.386	GO:0016021(integral to membrane);GO:0016020(membrane);GO:0022857(transmembrane transporter activity);GO:0022891(substrate-specific transmembrane transporter activity);GO:0055085(transmembrane transport)	NA	3.04043	6.80859e-30
evm.TU.group9.119	GO:0006952(defense response);GO:0009607(response to biotic stimulus)	NA	5.26633	2.67534e-29
evm.TU.group7.2922	GO:0003824(catalytic activity);GO:0044237(cellular metabolic process);GO:0050662(coenzyme binding);GO:0005975(carbohydrate metabolic process);GO:0016857(racemase and epimerase activity, acting on carbohydrates and derivatives)	00520(Amino sugar and nucleotide sugar metabolism)	-2.46015	2.78804e-29
evm.TU.scaffold36.20	GO:0008152(metabolic process);GO:0016758(transferase activity, transferring hexosyl groups)	NA	-3.27705	6.02196e-29
evm.TU.group18.292	NA	NA	2.55081	7.17062e-29
evm.TU.group15.513	NA	NA	-3.47105	1.09271e-28
evm.TU.group1.1820	GO:0004672(protein kinase activity);GO:0005524(ATP binding);GO:0006468(protein phosphorylation)	NA	-inf	2.01565e-28
evm.TU.group0.1725	NA	04141(Protein processing in endoplasmic reticulum)	2.53318	2.51244e-28
evm.TU.group10.141	GO:0003849(3-deoxy-7-phosphoheptulonate synthase activity);GO:0009073(aromatic amino acid family biosynthetic process)	00400(Phenylalanine, tyrosine and tryptophan biosynthesis)	-2.44878	3.53733e-28
evm.TU.group7.2306	GO:0046983(protein dimerization activity)	04016(MAPK signaling pathway - plant);04075(Plant hormone signal transduction)	-2.91625	4.99942e-28
evm.TU.group7.525	GO:0003857(3-hydroxyacyl-CoA dehydrogenase activity);GO:0006631(fatty acid metabolic process);GO:0016491(oxidoreductase activity);GO:0055114(oxidation-reduction process);GO:0003824(catalytic activity);GO:0008152(metabolic process)	00071(Fatty acid degradation);00592(alpha-Linolenic acid metabolism)	-7.01669	5.39907e-28
evm.TU.group5.633	GO:0005524(ATP binding);GO:0006457(protein folding);GO:0006950(response to stress);GO:0051082(unfolded protein binding)	04141(Protein processing in endoplasmic reticulum);04626(Plant-pathogen interaction)	4.63218	5.48554e-28
evm.TU.group16.103	NA	00970(Aminoacyl-tRNA biosynthesis)	-6.3053	5.54435e-28
evm.TU.group13.522	GO:0043531(ADP binding);GO:0006952(defense response)	04626(Plant-pathogen interaction)	-3.27408	6.53747e-28
evm.TU.scaffold73.9	GO:0005509(calcium ion binding)	04626(Plant-pathogen interaction)	-5.23329	6.53944e-28
evm.TU.group3.1047	GO:0000166(nucleotide binding);GO:0005524(ATP binding);GO:0017111(nucleoside-triphosphatase activity)	NA	-2.06213	9.11566e-28
evm.TU.scaffold330.53	GO:0004066(asparagine synthase (glutamine-hydrolyzing) activity);GO:0008152(metabolic process);GO:0006529(asparagine biosynthetic process)	00250(Alanine, aspartate and glutamate metabolism)	4.87167	1.09861e-27
evm.TU.group2.1389	GO:0016747(transferase activity, transferring acyl groups other than amino-acyl groups)	NA	2.40348	2.74417e-27
evm.TU.group4.1533	GO:0003824(catalytic activity)	NA	-2.89701	2.8912e-27
evm.TU.group1.891	GO:0009765(photosynthesis, light harvesting);GO:0016020(membrane)	00196(Photosynthesis - antenna proteins)	-2.40515	4.53418e-27
evm.TU.group7.856	GO:0005515(protein binding);GO:0051260(protein homooligomerization)	NA	-2.85391	5.14958e-27
evm.TU.group6.708	GO:0005515(protein binding)	NA	-2.85322	7.81303e-27
evm.TU.group0.1429	NA	00564(Glycerophospholipid metabolism);00565(Ether lipid metabolism);00440(Phosphonate and phosphinate metabolism)	-3.0152	1.19145e-26
evm.TU.group7.1925	NA	NA	-2.69764	1.22343e-26
evm.TU.group1.1837	NA	04626(Plant-pathogen interaction)	-2.17758	1.38743e-26
evm.TU.group8.350	NA	04075(Plant hormone signal transduction)	-3.24783	2.11548e-26
evm.TU.group7.4188	GO:0003700(sequence-specific DNA binding transcription factor activity);GO:0006355(regulation of transcription, DNA-dependent);GO:0043565(sequence-specific DNA binding)	04016(MAPK signaling pathway - plant);04626(Plant-pathogen interaction)	-3.1742	2.11889e-26
evm.TU.group14.106	GO:0004553(hydrolase activity, hydrolyzing O-glycosyl compounds)	00520(Amino sugar and nucleotide sugar metabolism)	5.4988	2.39101e-26
evm.TU.group0.1395	GO:0003700(sequence-specific DNA binding transcription factor activity);GO:0003677(DNA binding);GO:0006355(regulation of transcription, DNA-dependent)	NA	-3.34588	2.96294e-26
evm.TU.group1.1586	NA	NA	-7.8671	3.24579e-26
evm.TU.group12.469	GO:0046872(metal ion binding)	NA	-3.41047	5.69172e-26
evm.TU.group5.1182	GO:0003682(chromatin binding)	NA	-4.39396	5.7697e-26
evm.TU.group2.446	GO:0005524(ATP binding);GO:0005975(carbohydrate metabolic process);GO:0016773(phosphotransferase activity, alcohol group as acceptor)	00010(Glycolysis / Gluconeogenesis);00051(Fructose and mannose metabolism);00052(Galactose metabolism);00500(Starch and sucrose metabolism);00520(Amino sugar and nucleotide sugar metabolism);00524(Neomycin, kanamycin and gentamicin biosynthesis)	2.08279	1.04284e-25
evm.TU.group7.1845	NA	NA	-5.13322	1.3e-25
evm.TU.group14.288	GO:0000160(phosphorelay signal transduction system);GO:0004871(signal transducer activity)	04075(Plant hormone signal transduction)	2.21831	1.32623e-25
evm.TU.scaffold249.21	GO:0000166(nucleotide binding);GO:0005524(ATP binding);GO:0017111(nucleoside-triphosphatase activity)	NA	-2.89932	1.34878e-25
evm.TU.group1.518	GO:0008152(metabolic process);GO:0000287(magnesium ion binding);GO:0010333(terpene synthase activity);GO:0016829(lyase activity)	00909(Sesquiterpenoid and triterpenoid biosynthesis)	-2.04035	1.68037e-25
evm.TU.group6.604	NA	NA	-2.53995	1.85664e-25
evm.TU.scaffold420.1	NA	NA	-2.81651	2.33348e-25
evm.TU.group4.1053	NA	NA	-2.17569	2.37647e-25
evm.TU.group13.754	GO:0004616(phosphogluconate dehydrogenase (decarboxylating) activity);GO:0006098(pentose-phosphate shunt);GO:0055114(oxidation-reduction process);GO:0016491(oxidoreductase activity)	00630(Glyoxylate and dicarboxylate metabolism);00650(Butanoate metabolism)	2.06658	2.3863e-25
evm.TU.scaffold464.5	GO:0005215(transporter activity);GO:0006810(transport);GO:0016020(membrane)	NA	-1.98249	2.4644e-25
evm.TU.group10.110	GO:0005777(peroxisome);GO:0006631(fatty acid metabolic process);GO:0050660(flavin adenine dinucleotide binding);GO:0055114(oxidation-reduction process);GO:0003997(acyl-CoA oxidase activity);GO:0006635(fatty acid beta-oxidation);GO:0003995(acyl-CoA dehydrogenase activity);GO:0016627(oxidoreductase activity, acting on the CH-CH group of donors)	00071(Fatty acid degradation);00592(alpha-Linolenic acid metabolism);01040(Biosynthesis of unsaturated fatty acids);04146(Peroxisome)	3.02645	2.54108e-25
evm.TU.group10.247	GO:0004190(aspartic-type endopeptidase activity);GO:0006508(proteolysis)	NA	-2.35931	2.69535e-25
evm.TU.group7.2702	NA	NA	-2.89858	3.01486e-25
evm.TU.group11.1041	GO:0008152(metabolic process);GO:0016758(transferase activity, transferring hexosyl groups)	NA	2.3949	3.77751e-25
evm.TU.group0.59	GO:0004252(serine-type endopeptidase activity);GO:0042802(identical protein binding);GO:0043086(negative regulation of catalytic activity);GO:0006508(proteolysis)	NA	-4.52552	1.01675e-24
evm.TU.scaffold333.15	NA	NA	inf	1.03068e-24
evm.TU.group2.908	GO:0003676(nucleic acid binding)	03010(Ribosome)	2.27327	1.31899e-24
evm.TU.group7.3284	NA	04016(MAPK signaling pathway - plant);04075(Plant hormone signal transduction)	-2.28658	1.74264e-24
evm.TU.group5.1135	GO:0003682(chromatin binding)	NA	-2.57622	1.86605e-24
evm.TU.group4.1740	NA	NA	1.94863	2.7196e-24
evm.TU.group7.2752	GO:0016491(oxidoreductase activity);GO:0046872(metal ion binding);GO:0030151(molybdenum ion binding);GO:0055114(oxidation-reduction process);GO:0009055(electron carrier activity);GO:0020037(heme binding)	00910(Nitrogen metabolism)	-2.92322	3.9196e-24
evm.TU.group2.98	GO:0003700(sequence-specific DNA binding transcription factor activity);GO:0006355(regulation of transcription, DNA-dependent)	NA	-inf	4.04829e-24
evm.TU.group12.174	GO:0004672(protein kinase activity);GO:0005524(ATP binding);GO:0006468(protein phosphorylation);GO:0004713(protein tyrosine kinase activity);GO:0004674(protein serine/threonine kinase activity);GO:0005509(calcium ion binding);GO:0030247(polysaccharide binding);GO:0016021(integral to membrane)	NA	-7.34663	6.16261e-24
evm.TU.group7.1924	GO:0003677(DNA binding)	NA	-2.26568	6.38664e-24
evm.TU.group11.541	NA	NA	2.33053	8.36812e-24
evm.TU.group0.332	NA	NA	-inf	9.94684e-24
evm.TU.group4.1436	GO:0003700(sequence-specific DNA binding transcription factor activity);GO:0006355(regulation of transcription, DNA-dependent)	03040(Spliceosome)	-inf	9.99615e-24
evm.TU.group14.813	GO:0004672(protein kinase activity);GO:0005524(ATP binding);GO:0006468(protein phosphorylation);GO:0004713(protein tyrosine kinase activity);GO:0005515(protein binding)	NA	-4.46959	1.24061e-23
evm.TU.group0.816	NA	NA	-2.24876	1.32623e-23
evm.TU.group1.748	GO:0006629(lipid metabolic process);GO:0016788(hydrolase activity, acting on ester bonds)	00901(Indole alkaloid biosynthesis)	-2.06406	1.48755e-23
evm.TU.group11.1430	NA	NA	-2.16767	1.65152e-23
evm.TU.scaffold239.33	GO:0004657(proline dehydrogenase activity);GO:0006537(glutamate biosynthetic process);GO:0006562(proline catabolic process);GO:0055114(oxidation-reduction process)	00330(Arginine and proline metabolism)	3.02028	1.75718e-23
evm.TU.group6.1430	GO:0003676(nucleic acid binding);GO:0004386(helicase activity);GO:0005524(ATP binding);GO:0008026(ATP-dependent helicase activity);GO:0008270(zinc ion binding)	NA	1.91785	2.47114e-23
evm.TU.group8.495	NA	NA	-2.77288	2.87618e-23
evm.TU.group2.113	GO:0003700(sequence-specific DNA binding transcription factor activity);GO:0006355(regulation of transcription, DNA-dependent)	NA	-7.96255	3.15331e-23
evm.TU.group6.1473	NA	NA	2.45816	3.19744e-23
evm.TU.group5.1355	GO:0003755(peptidyl-prolyl cis-trans isomerase activity);GO:0006457(protein folding)	NA	-2.77211	3.69921e-23
evm.TU.group3.482	NA	NA	-3.77896	5.73189e-23
evm.TU.group1.281	NA	04075(Plant hormone signal transduction)	-2.07769	5.81334e-23
evm.TU.group2.1717	GO:0006400(tRNA modification);GO:0008176(tRNA (guanine-N7-)-methyltransferase activity)	00010(Glycolysis / Gluconeogenesis);00710(Carbon fixation in photosynthetic organisms)	3.50879	6.4218e-23
evm.TU.scaffold443.4	GO:0046872(metal ion binding);GO:0005515(protein binding)	NA	-2.21201	6.92495e-23
evm.TU.group10.869	GO:0004672(protein kinase activity);GO:0005524(ATP binding);GO:0006468(protein phosphorylation);GO:0004713(protein tyrosine kinase activity)	04016(MAPK signaling pathway - plant)	-5.17831	7.24259e-23
evm.TU.group5.580	GO:0004672(protein kinase activity);GO:0005524(ATP binding);GO:0006468(protein phosphorylation);GO:0004713(protein tyrosine kinase activity)	NA	-2.50693	7.77714e-23
evm.TU.group6.528	NA	NA	inf	7.92246e-23
evm.TU.group6.757	GO:0004672(protein kinase activity);GO:0005524(ATP binding);GO:0006468(protein phosphorylation);GO:0004713(protein tyrosine kinase activity)	NA	-1.94146	8.05595e-23
evm.TU.group7.3118	GO:0005509(calcium ion binding)	04626(Plant-pathogen interaction)	-2.2906	8.68265e-23
evm.TU.group7.627	GO:0003700(sequence-specific DNA binding transcription factor activity);GO:0006355(regulation of transcription, DNA-dependent);GO:0043565(sequence-specific DNA binding)	04016(MAPK signaling pathway - plant);04626(Plant-pathogen interaction)	-1.85667	9.05668e-23
evm.TU.scaffold294.10	NA	NA	-2.80902	1.20223e-22
evm.TU.group2.1784	NA	NA	inf	1.30587e-22
evm.TU.group1.1776	GO:0005515(protein binding)	NA	1.85826	1.40792e-22
evm.TU.group8.65	NA	04075(Plant hormone signal transduction)	-2.02323	1.44804e-22
evm.TU.scaffold225.7	NA	NA	-3.09618	1.56202e-22
evm.TU.group17.274	NA	03015(mRNA surveillance pathway)	-inf	1.63672e-22
evm.TU.group2.1363	GO:0016021(integral to membrane);GO:0055085(transmembrane transport)	NA	-2.06143	2.39451e-22
evm.TU.group14.374	GO:0008131(primary amine oxidase activity);GO:0009308(amine metabolic process);GO:0048038(quinone binding);GO:0055114(oxidation-reduction process);GO:0005507(copper ion binding)	00260(Glycine, serine and threonine metabolism);00350(Tyrosine metabolism);00360(Phenylalanine metabolism);00410(beta-Alanine metabolism);00950(Isoquinoline alkaloid biosynthesis);00960(Tropane, piperidine and pyridine alkaloid biosynthesis)	3.37719	2.49553e-22
evm.TU.scaffold289.54	GO:0005515(protein binding)	04016(MAPK signaling pathway - plant);04075(Plant hormone signal transduction)	1.81062	2.54017e-22
evm.TU.group16.347	GO:0003824(catalytic activity);GO:0008152(metabolic process)	00061(Fatty acid biosynthesis);00071(Fatty acid degradation);04146(Peroxisome)	1.89396	2.71438e-22
evm.TU.scaffold250.24	NA	NA	5.81501	2.78185e-22
evm.TU.group1.387	GO:0006869(lipid transport);GO:0008289(lipid binding)	NA	inf	2.82606e-22
evm.TU.group7.33	GO:0016021(integral to membrane);GO:0022857(transmembrane transporter activity);GO:0055085(transmembrane transport)	NA	-2.65405	4.20814e-22
evm.TU.group2.2041	GO:0006629(lipid metabolic process);GO:0008374(O-acyltransferase activity)	00561(Glycerolipid metabolism)	-2.35905	4.62009e-22
evm.TU.group17.90	NA	NA	-5.02874	6.95935e-22
evm.TU.group5.1528	GO:0016020(membrane)	NA	inf	7.35245e-22
evm.TU.scaffold70.37	NA	NA	-3.3965	8.91603e-22
evm.TU.group7.4133	NA	04075(Plant hormone signal transduction)	-3.29902	1.05822e-21
evm.TU.group7.1908	GO:0005622(intracellular);GO:0005515(protein binding);GO:0008270(zinc ion binding)	04712(Circadian rhythm - plant)	-3.47037	1.30338e-21
evm.TU.scaffold233.6	NA	NA	5.1659	1.32651e-21
evm.TU.group0.854	GO:0005524(ATP binding)	00190(Oxidative phosphorylation);04145(Phagosome)	inf	1.77527e-21
evm.TU.scaffold453.44	GO:0006527(arginine catabolic process);GO:0008295(spermidine biosynthetic process);GO:0008792(arginine decarboxylase activity);GO:0003824(catalytic activity)	00330(Arginine and proline metabolism)	-1.94613	2.08111e-21
evm.TU.group1.2118	NA	00900(Terpenoid backbone biosynthesis)	-3.08943	2.53641e-21
evm.TU.group9.740	NA	04712(Circadian rhythm - plant)	-inf	4.94957e-21
evm.TU.scaffold464.24	NA	NA	3.00751	5.64296e-21
evm.TU.group7.4145	GO:0005515(protein binding);GO:0008270(zinc ion binding)	NA	-2.19444	6.38684e-21
evm.TU.group1.2097	NA	NA	6.60766	6.9723e-21
evm.TU.group2.1880	GO:0003677(DNA binding);GO:0008270(zinc ion binding)	NA	-1.98927	7.19661e-21
evm.TU.group7.1177	GO:0044238(primary metabolic process)	NA	2.09355	1.06365e-20
evm.TU.group1.1752	GO:0008152(metabolic process);GO:0004097(catechol oxidase activity);GO:0016491(oxidoreductase activity);GO:0055114(oxidation-reduction process)	00350(Tyrosine metabolism);00950(Isoquinoline alkaloid biosynthesis)	4.35024	1.30434e-20
evm.TU.group16.1050	GO:0005215(transporter activity);GO:0006810(transport);GO:0016020(membrane)	NA	-2.10919	1.32947e-20
evm.TU.group3.30	GO:0003824(catalytic activity);GO:0008661(1-deoxy-D-xylulose-5-phosphate synthase activity);GO:0008152(metabolic process);GO:0016114(terpenoid biosynthetic process)	00730(Thiamine metabolism);00900(Terpenoid backbone biosynthesis)	-3.37575	1.37003e-20
evm.TU.group6.1090	GO:0004553(hydrolase activity, hydrolyzing O-glycosyl compounds);GO:0030246(carbohydrate binding);GO:0005975(carbohydrate metabolic process)	00052(Galactose metabolism);00600(Sphingolipid metabolism);00531(Glycosaminoglycan degradation);00604(Glycosphingolipid biosynthesis - ganglio series);00511(Other glycan degradation)	2.87193	1.68422e-20
evm.TU.group3.940	NA	NA	-2.06241	1.8417e-20
evm.TU.group4.718	GO:0004672(protein kinase activity);GO:0005524(ATP binding);GO:0006468(protein phosphorylation);GO:0004713(protein tyrosine kinase activity)	NA	-4.77905	1.85847e-20
evm.TU.group11.674	NA	NA	-3.48004	1.88819e-20
evm.TU.scaffold425.25	GO:0003700(sequence-specific DNA binding transcription factor activity);GO:0006355(regulation of transcription, DNA-dependent);GO:0043565(sequence-specific DNA binding)	NA	-1.63261	1.9908e-20
evm.TU.group7.1181	NA	NA	-3.44033	2.13039e-20
evm.TU.group10.392	NA	NA	4.63022	2.22914e-20
evm.TU.group18.76	GO:0006810(transport);GO:0016021(integral to membrane);GO:0042626(ATPase activity, coupled to transmembrane movement of substances);GO:0055085(transmembrane transport);GO:0005524(ATP binding);GO:0000166(nucleotide binding);GO:0016887(ATPase activity);GO:0017111(nucleoside-triphosphatase activity)	02010(ABC transporters)	2.44865	2.23301e-20
evm.TU.group1.725	GO:0004970(ionotropic glutamate receptor activity);GO:0005234(extracellular-glutamate-gated ion channel activity);GO:0016020(membrane);GO:0005215(transporter activity);GO:0006810(transport)	NA	-2.15001	2.25799e-20
evm.TU.group7.2192	GO:0008152(metabolic process);GO:0016787(hydrolase activity)	NA	2.69365	2.26782e-20
evm.TU.group12.120	NA	NA	-1.68581	2.32963e-20
evm.TU.scaffold445.16	GO:0005515(protein binding)	NA	-1.89477	2.55486e-20
evm.TU.group11.476	GO:0003700(sequence-specific DNA binding transcription factor activity);GO:0006355(regulation of transcription, DNA-dependent)	NA	-9.13049	2.57685e-20
evm.TU.scaffold33.115	NA	NA	1.68945	2.58397e-20
evm.TU.group14.185	GO:0007076(mitotic chromosome condensation)	NA	-3.3797	2.96542e-20
evm.TU.group4.1471	GO:0008152(metabolic process);GO:0016758(transferase activity, transferring hexosyl groups)	00906(Carotenoid biosynthesis)	-5.49916	3.78085e-20
evm.TU.group14.128	GO:0006952(defense response);GO:0009607(response to biotic stimulus)	NA	-1.72547	3.96641e-20
evm.TU.group4.1373	NA	NA	4.40626	4.18699e-20
evm.TU.group1.1864	NA	NA	4.37106	4.78642e-20
evm.TU.group4.1704	NA	04016(MAPK signaling pathway - plant);04075(Plant hormone signal transduction)	-inf	4.9971e-20
evm.TU.group6.991	GO:0000145(exocyst);GO:0006887(exocytosis)	NA	-5.53407	5.16978e-20
evm.TU.group7.2324	GO:0005509(calcium ion binding)	NA	-2.7098	6.909e-20
evm.TU.group2.1630	NA	NA	-inf	7.0221e-20
evm.TU.group1.1488	GO:0003682(chromatin binding)	04075(Plant hormone signal transduction)	-1.87594	7.29935e-20
evm.TU.group3.1840	GO:0003682(chromatin binding)	NA	-1.88604	7.50397e-20
evm.TU.group1.2117	GO:0008299(isoprenoid biosynthetic process)	00900(Terpenoid backbone biosynthesis)	-3.24909	7.92793e-20
evm.TU.group2.697	GO:0003824(catalytic activity);GO:0044237(cellular metabolic process);GO:0050662(coenzyme binding);GO:0005975(carbohydrate metabolic process);GO:0016857(racemase and epimerase activity, acting on carbohydrates and derivatives)	00520(Amino sugar and nucleotide sugar metabolism)	-1.81734	1.07011e-19
evm.TU.group7.2275	GO:0005975(carbohydrate metabolic process);GO:0016853(isomerase activity)	00010(Glycolysis / Gluconeogenesis)	-inf	1.41466e-19
evm.TU.group2.403_evm.TU.group2.404	NA	04144(Endocytosis)	-2.0196	2.09615e-19
evm.TU.group16.190	NA	NA	inf	2.10882e-19
evm.TU.scaffold295.11	GO:0005985(sucrose metabolic process);GO:0009058(biosynthetic process);GO:0016157(sucrose synthase activity)	00500(Starch and sucrose metabolism)	3.24331	2.21731e-19
evm.TU.group7.1062	GO:0047134(protein-disulfide reductase activity);GO:0055114(oxidation-reduction process)	NA	inf	2.34498e-19
evm.TU.group7.1049	NA	NA	-4.23593	2.64066e-19
evm.TU.group7.2576	NA	NA	-2.01021	2.92568e-19
evm.TU.group2.954	NA	NA	inf	3.01548e-19
evm.TU.group8.88	NA	NA	2.03647	3.42394e-19
evm.TU.group9.111	GO:0003700(sequence-specific DNA binding transcription factor activity);GO:0006355(regulation of transcription, DNA-dependent)	NA	-2.64498	3.50912e-19
evm.TU.group15.40	GO:0008152(metabolic process);GO:0000287(magnesium ion binding);GO:0010333(terpene synthase activity);GO:0016829(lyase activity)	00902(Monoterpenoid biosynthesis)	-4.34755	3.58011e-19
evm.TU.group0.1799	NA	NA	-inf	4.81466e-19
evm.TU.group0.983	NA	NA	-1.99893	4.84522e-19
evm.TU.group4.1177	GO:0009269(response to desiccation)	NA	-3.88434	6.24013e-19
evm.TU.group1.2129	NA	NA	2.71383	6.86441e-19
evm.TU.group8.408	GO:0005515(protein binding)	NA	inf	7.78178e-19
evm.TU.group1.2069	GO:0008152(metabolic process);GO:0016746(transferase activity, transferring acyl groups)	00561(Glycerolipid metabolism);00564(Glycerophospholipid metabolism)	2.52699	8.51093e-19
evm.TU.group7.2676	NA	03040(Spliceosome);04141(Protein processing in endoplasmic reticulum);04144(Endocytosis)	2.14158	9.55567e-19
evm.TU.scaffold227.3	GO:0009523(photosystem II);GO:0015979(photosynthesis);GO:0016021(integral to membrane);GO:0046872(metal ion binding)	00195(Photosynthesis)	-4.59738	1.07872e-18
evm.TU.group9.80	NA	NA	-4.56502	1.08245e-18
evm.TU.group11.263	NA	NA	-inf	1.22379e-18
evm.TU.group7.3748	GO:0016491(oxidoreductase activity);GO:0050660(flavin adenine dinucleotide binding);GO:0055114(oxidation-reduction process)	NA	-2.26224	1.24458e-18
evm.TU.group0.1496	GO:0016020(membrane);GO:0016798(hydrolase activity, acting on glycosyl bonds)	00531(Glycosaminoglycan degradation)	1.95402	1.32443e-18
evm.TU.group8.492	GO:0016491(oxidoreductase activity);GO:0005509(calcium ion binding);GO:0055114(oxidation-reduction process)	NA	-1.57696	1.333e-18
evm.TU.group8.913	GO:0004672(protein kinase activity);GO:0005524(ATP binding);GO:0006468(protein phosphorylation);GO:0004713(protein tyrosine kinase activity)	NA	-2.03238	1.4356e-18
evm.TU.group6.1357	GO:0005515(protein binding)	NA	-2.73168	1.45229e-18
evm.TU.group8.347	GO:0008152(metabolic process);GO:0016758(transferase activity, transferring hexosyl groups)	NA	inf	1.65684e-18
evm.TU.group2.418	NA	NA	2.35345	2.17355e-18
evm.TU.group9.5	NA	NA	inf	2.30104e-18
evm.TU.group6.553	GO:0008152(metabolic process);GO:0016758(transferase activity, transferring hexosyl groups)	00380(Tryptophan metabolism);00966(Glucosinolate biosynthesis)	-3.00348	2.46771e-18
evm.TU.group8.544	NA	NA	4.03851	2.54569e-18
evm.TU.group19.298	GO:0003700(sequence-specific DNA binding transcription factor activity);GO:0006355(regulation of transcription, DNA-dependent)	NA	-2.86705	2.77869e-18
evm.TU.scaffold245.31	NA	NA	-2.64369	3.11942e-18
evm.TU.group18.71	GO:0003700(sequence-specific DNA binding transcription factor activity);GO:0006355(regulation of transcription, DNA-dependent)	NA	-inf	3.64395e-18
evm.TU.group6.351	GO:0009055(electron carrier activity);GO:0016705(oxidoreductase activity, acting on paired donors, with incorporation or reduction of molecular oxygen);GO:0020037(heme binding);GO:0055114(oxidation-reduction process);GO:0005506(iron ion binding)	00941(Flavonoid biosynthesis);00944(Flavone and flavonol biosynthesis)	-1.97095	4.20517e-18
evm.TU.group5.1325	GO:0046872(metal ion binding)	NA	-2.67753	4.32093e-18
evm.TU.group1.596	GO:0003824(catalytic activity)	00590(Arachidonic acid metabolism);04146(Peroxisome)	1.70475	5.49801e-18
evm.TU.group17.71	GO:0003676(nucleic acid binding);GO:0004386(helicase activity);GO:0005524(ATP binding);GO:0008026(ATP-dependent helicase activity);GO:0016818(hydrolase activity, acting on acid anhydrides, in phosphorus-containing anhydrides)	03018(RNA degradation)	1.9724	5.54468e-18
evm.TU.group0.1616	NA	NA	-inf	6.40799e-18
evm.TU.group2.133	NA	NA	2.08563	6.64446e-18
evm.TU.group0.2167	NA	04016(MAPK signaling pathway - plant);04070(Phosphatidylinositol signaling system);04626(Plant-pathogen interaction)	-2.30806	7.31531e-18
evm.TU.group1.1208	GO:0008152(metabolic process);GO:0016758(transferase activity, transferring hexosyl groups)	00942(Anthocyanin biosynthesis)	-1.66122	7.75355e-18
evm.TU.group12.889	NA	NA	inf	8.09828e-18
evm.TU.group0.785	GO:0004185(serine-type carboxypeptidase activity);GO:0006508(proteolysis)	NA	2.09925	8.30513e-18
evm.TU.group0.2021	NA	00561(Glycerolipid metabolism);00564(Glycerophospholipid metabolism)	1.79306	9.34851e-18
evm.TU.group5.789	NA	NA	-4.21178	9.47338e-18
evm.TU.group13.383	NA	00052(Galactose metabolism);00500(Starch and sucrose metabolism)	-2.6729	1.09224e-17
evm.TU.group3.1624	NA	NA	1.77072	1.16891e-17
evm.TU.group4.1325	NA	NA	1.70238	1.37349e-17
evm.TU.group7.410	GO:0005515(protein binding)	04016(MAPK signaling pathway - plant);04075(Plant hormone signal transduction)	1.79171	1.65598e-17
evm.TU.group19.202	GO:0004564(beta-fructofuranosidase activity);GO:0004553(hydrolase activity, hydrolyzing O-glycosyl compounds);GO:0004575(sucrose alpha-glucosidase activity);GO:0005975(carbohydrate metabolic process)	00052(Galactose metabolism);00500(Starch and sucrose metabolism)	2.05716	1.83785e-17
evm.TU.group7.1846	GO:0030247(polysaccharide binding)	NA	3.60957	1.86401e-17
evm.TU.group7.106	GO:0003824(catalytic activity);GO:0044237(cellular metabolic process);GO:0050662(coenzyme binding)	00053(Ascorbate and aldarate metabolism);00520(Amino sugar and nucleotide sugar metabolism)	1.67208	1.87547e-17
evm.TU.group7.2892	NA	03040(Spliceosome);04141(Protein processing in endoplasmic reticulum);04144(Endocytosis)	4.53637	2.10908e-17
evm.TU.group7.3383	NA	NA	2.02587	2.23989e-17
evm.TU.group3.1453	GO:0016616(oxidoreductase activity, acting on the CH-OH group of donors, NAD or NADP as acceptor);GO:0051287(NAD binding);GO:0055114(oxidation-reduction process)	00040(Pentose and glucuronate interconversions);00053(Ascorbate and aldarate metabolism);00520(Amino sugar and nucleotide sugar metabolism)	-1.91597	2.34771e-17
evm.TU.group2.419	GO:0003840(gamma-glutamyltransferase activity);GO:0006749(glutathione metabolic process)	00590(Arachidonic acid metabolism);00430(Taurine and hypotaurine metabolism);00460(Cyanoamino acid metabolism);00480(Glutathione metabolism)	-1.98414	2.44346e-17
evm.TU.group7.2811	GO:0016491(oxidoreductase activity);GO:0051537(2 iron, 2 sulfur cluster binding);GO:0055114(oxidation-reduction process);GO:0010277(chlorophyllide a oxygenase [overall] activity)	00860(Porphyrin and chlorophyll metabolism)	-2.21526	2.59237e-17
evm.TU.group3.1754	NA	NA	-1.77081	2.64573e-17
evm.TU.scaffold82.4	GO:0004665(prephenate dehydrogenase (NADP+) activity);GO:0006571(tyrosine biosynthetic process);GO:0008977(prephenate dehydrogenase activity);GO:0055114(oxidation-reduction process)	00400(Phenylalanine, tyrosine and tryptophan biosynthesis)	-1.98128	2.8405e-17
evm.TU.group1.633	GO:0016787(hydrolase activity)	00230(Purine metabolism)	-1.82973	2.9819e-17
evm.TU.group9.37	GO:0005509(calcium ion binding)	04626(Plant-pathogen interaction)	-1.77922	3.02043e-17
evm.TU.group7.1585	GO:0003700(sequence-specific DNA binding transcription factor activity);GO:0006355(regulation of transcription, DNA-dependent);GO:0008270(zinc ion binding);GO:0043565(sequence-specific DNA binding)	NA	-1.8281	3.98572e-17
evm.TU.group14.554	GO:0006633(fatty acid biosynthetic process);GO:0016020(membrane);GO:0016747(transferase activity, transferring acyl groups other than amino-acyl groups);GO:0008610(lipid biosynthetic process)	00062(Fatty acid elongation)	-1.70199	4.20371e-17
evm.TU.group7.284	GO:0003824(catalytic activity);GO:0008762(UDP-N-acetylmuramate dehydrogenase activity);GO:0016614(oxidoreductase activity, acting on CH-OH group of donors);GO:0016491(oxidoreductase activity);GO:0050660(flavin adenine dinucleotide binding);GO:0055114(oxidation-reduction process)	00052(Galactose metabolism);00500(Starch and sucrose metabolism)	inf	4.38562e-17
evm.TU.group7.891	GO:0003824(catalytic activity);GO:0008152(metabolic process)	00630(Glyoxylate and dicarboxylate metabolism)	-2.61831	4.48092e-17
evm.TU.group12.160	NA	NA	2.42794	5.08743e-17
evm.TU.group6.144	GO:0004831(tyrosine-tRNA ligase activity);GO:0005524(ATP binding);GO:0005737(cytoplasm);GO:0006437(tyrosyl-tRNA aminoacylation);GO:0000166(nucleotide binding);GO:0004812(aminoacyl-tRNA ligase activity);GO:0006418(tRNA aminoacylation for protein translation);GO:0003723(RNA binding)	00970(Aminoacyl-tRNA biosynthesis)	1.53169	5.4737e-17
evm.TU.group4.1853	GO:0009765(photosynthesis, light harvesting);GO:0016020(membrane)	00196(Photosynthesis - antenna proteins)	-1.94187	5.65697e-17
evm.TU.group7.2955_evm.TU.group7.2956	GO:0005618(cell wall);GO:0006073(cellular glucan metabolic process);GO:0016762(xyloglucan:xyloglucosyl transferase activity);GO:0048046(apoplast);GO:0004553(hydrolase activity, hydrolyzing O-glycosyl compounds);GO:0005975(carbohydrate metabolic process)	04075(Plant hormone signal transduction)	-inf	6.11506e-17
evm.TU.group2.575	NA	NA	-2.04441	7.03565e-17
evm.TU.group12.394	GO:0005515(protein binding)	NA	-2.21188	7.41002e-17
evm.TU.group3.631	NA	03018(RNA degradation)	inf	7.57653e-17
evm.TU.group3.84	NA	NA	-inf	8.24098e-17
evm.TU.group0.1450	NA	NA	5.03265	8.91722e-17
evm.TU.group6.655	NA	NA	7.29032	9.64645e-17
evm.TU.group11.229	GO:0009055(electron carrier activity);GO:0016705(oxidoreductase activity, acting on paired donors, with incorporation or reduction of molecular oxygen);GO:0020037(heme binding);GO:0055114(oxidation-reduction process);GO:0005506(iron ion binding)	NA	1.90991	1.04632e-16
evm.TU.group13.794	GO:0003779(actin binding);GO:0030036(actin cytoskeleton organization)	NA	-2.31578	1.14927e-16
evm.TU.group7.4020	GO:0004672(protein kinase activity);GO:0005524(ATP binding);GO:0006468(protein phosphorylation);GO:0004713(protein tyrosine kinase activity)	04016(MAPK signaling pathway - plant)	-2.01575	1.1568e-16
evm.TU.group8.1223	GO:0009765(photosynthesis, light harvesting);GO:0016020(membrane)	00196(Photosynthesis - antenna proteins)	-1.73079	1.16844e-16
evm.TU.group3.1651	NA	NA	-5.23704	1.17841e-16
evm.TU.group7.3303	GO:0005515(protein binding)	NA	-2.66465	1.18247e-16
evm.TU.scaffold449.28	GO:0005515(protein binding);GO:0006457(protein folding)	NA	1.87563	1.28234e-16
evm.TU.group18.203	GO:0004857(enzyme inhibitor activity);GO:0030599(pectinesterase activity)	00040(Pentose and glucuronate interconversions)	-2.03258	1.3803e-16
evm.TU.scaffold290.21	GO:0005985(sucrose metabolic process);GO:0016157(sucrose synthase activity)	00500(Starch and sucrose metabolism)	1.9708	1.39432e-16
evm.TU.group10.180	NA	NA	-1.9672	1.46079e-16
evm.TU.group0.917	GO:0004222(metalloendopeptidase activity);GO:0006508(proteolysis)	NA	-3.15895	1.46243e-16
evm.TU.group15.901	NA	04075(Plant hormone signal transduction)	3.57442	1.49396e-16
evm.TU.group14.292	NA	NA	-1.57513	1.51918e-16
evm.TU.group4.1604	NA	NA	-1.84181	1.53527e-16
evm.TU.group4.542	GO:0006662(glycerol ether metabolic process);GO:0009055(electron carrier activity);GO:0015035(protein disulfide oxidoreductase activity);GO:0045454(cell redox homeostasis)	NA	2.10353	1.58949e-16
evm.TU.group17.170	NA	NA	-2.00748	1.8222e-16
evm.TU.group13.954	GO:0003700(sequence-specific DNA binding transcription factor activity);GO:0006355(regulation of transcription, DNA-dependent);GO:0043565(sequence-specific DNA binding)	04626(Plant-pathogen interaction)	-1.98464	2.08367e-16
evm.TU.group2.1785	GO:0004794(L-threonine ammonia-lyase activity);GO:0009097(isoleucine biosynthetic process)	00260(Glycine, serine and threonine metabolism);00290(Valine, leucine and isoleucine biosynthesis)	2.00529	2.66468e-16
evm.TU.scaffold294.9	NA	NA	-1.93754	3.13059e-16
evm.TU.group15.137	GO:0005515(protein binding)	NA	2.29328	3.36036e-16
evm.TU.group7.2574	NA	NA	-4.17442	3.5659e-16
evm.TU.group13.857	GO:0005471(ATP:ADP antiporter activity);GO:0005524(ATP binding);GO:0006810(transport);GO:0016021(integral to membrane)	NA	2.28932	3.61748e-16
evm.TU.group4.1756	GO:0005515(protein binding)	NA	inf	3.64635e-16
evm.TU.group15.712	GO:0008898(homocysteine S-methyltransferase activity)	00270(Cysteine and methionine metabolism)	1.74709	4.83164e-16
evm.TU.scaffold453.10	GO:0006508(proteolysis);GO:0008234(cysteine-type peptidase activity)	NA	1.5188	5.84883e-16
evm.TU.group14.757	NA	NA	-inf	6.32547e-16
evm.TU.scaffold36.26	GO:0008152(metabolic process);GO:0016758(transferase activity, transferring hexosyl groups)	NA	2.50348	6.34759e-16
evm.TU.group18.198	NA	NA	-inf	6.48415e-16
evm.TU.group1.698	GO:0009055(electron carrier activity);GO:0015035(protein disulfide oxidoreductase activity);GO:0045454(cell redox homeostasis)	NA	-3.86754	6.4887e-16
evm.TU.group1.1570	GO:0004553(hydrolase activity, hydrolyzing O-glycosyl compounds);GO:0005975(carbohydrate metabolic process)	NA	-5.4383	6.5446e-16
evm.TU.group7.892	GO:0003824(catalytic activity);GO:0008152(metabolic process)	00630(Glyoxylate and dicarboxylate metabolism)	-2.40264	6.63861e-16
evm.TU.scaffold247.88	GO:0005515(protein binding)	NA	-1.50626	7.27134e-16
evm.TU.group4.835	GO:0005737(cytoplasm);GO:0006457(protein folding)	NA	1.70874	7.37002e-16
evm.TU.group5.582	GO:0004672(protein kinase activity);GO:0005524(ATP binding);GO:0006468(protein phosphorylation);GO:0004713(protein tyrosine kinase activity)	NA	-2.10621	8.3163e-16
evm.TU.group7.1836	GO:0030001(metal ion transport);GO:0046872(metal ion binding)	NA	-1.57508	8.77263e-16
evm.TU.group4.1410	GO:0008152(metabolic process);GO:0016787(hydrolase activity)	NA	1.64605	8.90784e-16
evm.TU.group5.788	GO:0005515(protein binding)	NA	-1.67616	9.30519e-16
evm.TU.group1.845	GO:0003824(catalytic activity);GO:0005992(trehalose biosynthetic process)	00500(Starch and sucrose metabolism)	-2.10489	9.53457e-16
evm.TU.group6.472	GO:0004553(hydrolase activity, hydrolyzing O-glycosyl compounds);GO:0005975(carbohydrate metabolic process)	00500(Starch and sucrose metabolism);00460(Cyanoamino acid metabolism);00940(Phenylpropanoid biosynthesis)	1.98378	9.93141e-16
evm.TU.group2.387	GO:0016491(oxidoreductase activity);GO:0016706(oxidoreductase activity, acting on paired donors, with incorporation or reduction of molecular oxygen, 2-oxoglutarate as one donor, and incorporation of one atom each of oxygen into both donors);GO:0055114(oxidation-reduction process)	00270(Cysteine and methionine metabolism)	4.09219	1.00401e-15
evm.TU.group7.1533	GO:0000166(nucleotide binding);GO:0005524(ATP binding);GO:0017111(nucleoside-triphosphatase activity)	03008(Ribosome biogenesis in eukaryotes)	-1.80792	1.00766e-15
evm.TU.group1.1014	GO:0004553(hydrolase activity, hydrolyzing O-glycosyl compounds);GO:0005975(carbohydrate metabolic process)	NA	-2.98901	1.02736e-15
evm.TU.group0.1822	NA	NA	1.84465	1.09812e-15
evm.TU.group6.77	GO:0016788(hydrolase activity, acting on ester bonds)	00562(Inositol phosphate metabolism);00564(Glycerophospholipid metabolism);00565(Ether lipid metabolism)	-2.13262	1.14189e-15
evm.TU.group6.469	GO:0004553(hydrolase activity, hydrolyzing O-glycosyl compounds);GO:0005975(carbohydrate metabolic process)	00500(Starch and sucrose metabolism);00460(Cyanoamino acid metabolism);00940(Phenylpropanoid biosynthesis)	2.38717	1.26734e-15
evm.TU.group7.1196	GO:0003677(DNA binding);GO:0006355(regulation of transcription, DNA-dependent)	03013(RNA transport);03015(mRNA surveillance pathway);03018(RNA degradation)	-2.51004	1.27941e-15
evm.TU.group1.1075	GO:0005515(protein binding)	04075(Plant hormone signal transduction)	-1.72091	1.31438e-15
evm.TU.group15.5	NA	04141(Protein processing in endoplasmic reticulum)	3.46845	1.38064e-15
evm.TU.group15.947	GO:0006950(response to stress)	NA	-2.77931	1.55008e-15
evm.TU.group7.888	GO:0003824(catalytic activity);GO:0008152(metabolic process)	00630(Glyoxylate and dicarboxylate metabolism)	-2.91984	1.58679e-15
evm.TU.scaffold459.4	NA	NA	inf	1.59485e-15
evm.TU.group12.193	NA	NA	inf	1.63318e-15
evm.TU.group8.742	GO:0009055(electron carrier activity);GO:0016705(oxidoreductase activity, acting on paired donors, with incorporation or reduction of molecular oxygen);GO:0020037(heme binding);GO:0055114(oxidation-reduction process);GO:0005506(iron ion binding)	NA	1.92444	1.71167e-15
evm.TU.group7.344	GO:0033926(glycopeptide alpha-N-acetylgalactosaminidase activity)	03010(Ribosome)	-2.34442	1.74294e-15
evm.TU.group5.976	NA	NA	-2.37932	1.76359e-15
evm.TU.group0.1424	GO:0005509(calcium ion binding)	04626(Plant-pathogen interaction)	-2.73835	1.81003e-15
evm.TU.group0.771	NA	NA	2.66013	1.81897e-15
evm.TU.group5.1138	NA	NA	-2.09434	1.83046e-15
evm.TU.group1.2376	GO:0016020(membrane);GO:0016760(cellulose synthase (UDP-forming) activity);GO:0030244(cellulose biosynthetic process)	NA	-1.49535	1.83471e-15
evm.TU.group6.1236	GO:0016021(integral to membrane)	04122(Sulfur relay system)	2.39869	1.92122e-15
evm.TU.group16.929	GO:0004861(cyclin-dependent protein serine/threonine kinase inhibitor activity);GO:0005634(nucleus);GO:0007050(cell cycle arrest)	NA	-2.49497	1.95926e-15
evm.TU.group7.3300	GO:0008519(ammonium transmembrane transporter activity);GO:0015696(ammonium transport);GO:0016020(membrane);GO:0072488(ammonium transmembrane transport)	NA	-3.54594	2.05801e-15
evm.TU.group5.887	NA	NA	-1.65247	2.08948e-15
evm.TU.group2.1059	GO:0046872(metal ion binding);GO:0008270(zinc ion binding)	NA	-1.57849	2.10523e-15
evm.TU.group18.341	GO:0004672(protein kinase activity);GO:0005524(ATP binding);GO:0006468(protein phosphorylation);GO:0004713(protein tyrosine kinase activity)	NA	-2.22358	2.10863e-15
evm.TU.scaffold34.16	GO:0051087(chaperone binding);GO:0005515(protein binding)	04141(Protein processing in endoplasmic reticulum)	-1.77216	2.14597e-15
evm.TU.group8.555	GO:0016020(membrane)	NA	-1.87499	2.15763e-15
evm.TU.scaffold424.3	GO:0006869(lipid transport);GO:0008289(lipid binding)	NA	-2.21685	2.25939e-15
evm.TU.group9.71	GO:0005515(protein binding)	04016(MAPK signaling pathway - plant);04075(Plant hormone signal transduction)	1.88302	2.296e-15
evm.TU.group13.517	NA	NA	-1.42624	2.34407e-15
evm.TU.group3.910	GO:0005515(protein binding);GO:0008270(zinc ion binding)	NA	-3.3645	2.38254e-15
evm.TU.scaffold453.93	NA	04075(Plant hormone signal transduction)	1.6145	2.4907e-15
evm.TU.group11.1083	NA	NA	1.62991	2.5124e-15
evm.TU.group7.3387	NA	NA	2.47008	2.63842e-15
evm.TU.group3.628	GO:0006351(transcription, DNA-dependent);GO:0043565(sequence-specific DNA binding)	04075(Plant hormone signal transduction)	2.06684	2.75082e-15
evm.TU.group7.2169	GO:0016491(oxidoreductase activity);GO:0016706(oxidoreductase activity, acting on paired donors, with incorporation or reduction of molecular oxygen, 2-oxoglutarate as one donor, and incorporation of one atom each of oxygen into both donors);GO:0055114(oxidation-reduction process)	00941(Flavonoid biosynthesis)	2.84202	2.84576e-15
evm.TU.group6.990	GO:0000145(exocyst);GO:0006887(exocytosis)	NA	-6.42469	3.22943e-15
evm.TU.group10.835	GO:0004672(protein kinase activity);GO:0005524(ATP binding);GO:0006468(protein phosphorylation);GO:0004713(protein tyrosine kinase activity)	NA	2.20555	3.28903e-15
evm.TU.group7.534	GO:0016021(integral to membrane)	NA	-inf	3.30836e-15
evm.TU.group1.1693	GO:0004672(protein kinase activity);GO:0005524(ATP binding);GO:0006468(protein phosphorylation);GO:0004713(protein tyrosine kinase activity)	NA	-1.43722	3.44634e-15
evm.TU.group8.1253	GO:0004672(protein kinase activity);GO:0005524(ATP binding);GO:0006468(protein phosphorylation);GO:0004553(hydrolase activity, hydrolyzing O-glycosyl compounds);GO:0004713(protein tyrosine kinase activity);GO:0005975(carbohydrate metabolic process)	00520(Amino sugar and nucleotide sugar metabolism)	-2.0868	3.5228e-15
evm.TU.group4.1260	GO:0000166(nucleotide binding);GO:0005524(ATP binding);GO:0017111(nucleoside-triphosphatase activity)	NA	-2.23423	3.52538e-15
evm.TU.group0.1894	NA	NA	-1.93388	3.67004e-15
evm.TU.group14.789	GO:0003677(DNA binding);GO:0005622(intracellular)	NA	-inf	3.67318e-15
evm.TU.scaffold444.15	NA	04141(Protein processing in endoplasmic reticulum)	2.4282	3.70124e-15
evm.TU.group10.179	GO:0006839(mitochondrial transport);GO:0031966(mitochondrial membrane)	NA	-2.08585	3.72294e-15
evm.TU.group5.614	GO:0000287(magnesium ion binding);GO:0004743(pyruvate kinase activity);GO:0006096(glycolysis);GO:0030955(potassium ion binding)	00010(Glycolysis / Gluconeogenesis);00620(Pyruvate metabolism);00230(Purine metabolism)	-1.79625	3.98906e-15
evm.TU.group6.560	NA	NA	-3.68841	4.19982e-15
evm.TU.group1.1827	NA	NA	-3.15442	4.28121e-15
evm.TU.group14.841	GO:0003774(motor activity);GO:0005524(ATP binding);GO:0016459(myosin complex);GO:0005515(protein binding)	NA	2.89704	4.29937e-15
evm.TU.group7.3751	GO:0015743(malate transport)	NA	-3.51321	4.35071e-15
evm.TU.group5.280	NA	NA	-3.00165	4.46899e-15
evm.TU.group17.35	GO:0003676(nucleic acid binding);GO:0004386(helicase activity);GO:0005524(ATP binding);GO:0008026(ATP-dependent helicase activity);GO:0016818(hydrolase activity, acting on acid anhydrides, in phosphorus-containing anhydrides)	03018(RNA degradation)	1.8461	4.62813e-15
evm.TU.group6.1023	GO:0005506(iron ion binding);GO:0016702(oxidoreductase activity, acting on single donors with incorporation of molecular oxygen, incorporation of two atoms of oxygen);GO:0016165(lipoxygenase activity);GO:0046872(metal ion binding);GO:0055114(oxidation-reduction process);GO:0005515(protein binding)	00591(Linoleic acid metabolism);00592(alpha-Linolenic acid metabolism)	-1.98137	4.94526e-15
evm.TU.group7.2887	NA	NA	1.51373	5.12132e-15
evm.TU.group15.36	NA	NA	-2.09288	5.19081e-15
evm.TU.group5.1667	GO:0009767(photosynthetic electron transport chain);GO:0016020(membrane);GO:0016168(chlorophyll binding);GO:0019684(photosynthesis, light reaction);GO:0009521(photosystem)	00195(Photosynthesis)	-3.40336	5.26289e-15
evm.TU.group7.3166	NA	NA	-2.91255	5.78836e-15
evm.TU.group10.104	GO:0004512(inositol-3-phosphate synthase activity);GO:0006021(inositol biosynthetic process);GO:0008654(phospholipid biosynthetic process)	00562(Inositol phosphate metabolism)	1.97596	6.06302e-15
evm.TU.group7.2022	GO:0005524(ATP binding);GO:0006457(protein folding);GO:0006950(response to stress);GO:0051082(unfolded protein binding)	04141(Protein processing in endoplasmic reticulum);04626(Plant-pathogen interaction)	1.90756	6.30774e-15
evm.TU.group15.168	NA	NA	-inf	6.42289e-15
evm.TU.group3.200	NA	NA	-inf	6.45742e-15
evm.TU.group7.2776	NA	NA	-2.68655	6.76907e-15
evm.TU.group12.275	GO:0005507(copper ion binding);GO:0016491(oxidoreductase activity);GO:0055114(oxidation-reduction process)	NA	-1.65867	6.85026e-15
evm.TU.scaffold421.33	NA	NA	inf	7.13876e-15
evm.TU.scaffold247.66	GO:0005576(extracellular region);GO:0019953(sexual reproduction)	NA	-3.55174	7.22036e-15
evm.TU.group2.2033	GO:0016020(membrane);GO:0005515(protein binding)	04130(SNARE interactions in vesicular transport)	-1.61858	7.30927e-15
evm.TU.scaffold424.33	GO:0043531(ADP binding)	04626(Plant-pathogen interaction)	-inf	7.57316e-15
evm.TU.group7.1215	NA	NA	-2.0017	7.97788e-15
evm.TU.group8.827	NA	NA	-5.89544	7.98451e-15
evm.TU.group4.628	NA	NA	-1.57756	8.01577e-15
evm.TU.scaffold457.3	GO:0004825(methionine-tRNA ligase activity);GO:0005524(ATP binding);GO:0005737(cytoplasm);GO:0006431(methionyl-tRNA aminoacylation);GO:0000166(nucleotide binding);GO:0004812(aminoacyl-tRNA ligase activity);GO:0006418(tRNA aminoacylation for protein translation);GO:0000049(tRNA binding)	00450(Selenocompound metabolism);00970(Aminoacyl-tRNA biosynthesis)	-1.65366	8.01701e-15
evm.TU.group16.694	GO:0010181(FMN binding);GO:0016491(oxidoreductase activity);GO:0055114(oxidation-reduction process)	00592(alpha-Linolenic acid metabolism)	-1.56734	8.70651e-15
evm.TU.group0.314	NA	NA	inf	9.08134e-15
evm.TU.group11.852	GO:0005515(protein binding)	NA	-2.1769	9.59592e-15
evm.TU.group14.734	GO:0016491(oxidoreductase activity);GO:0016706(oxidoreductase activity, acting on paired donors, with incorporation or reduction of molecular oxygen, 2-oxoglutarate as one donor, and incorporation of one atom each of oxygen into both donors);GO:0055114(oxidation-reduction process)	00402(Benzoxazinoid biosynthesis)	1.9506	9.70804e-15
evm.TU.group11.835	NA	NA	-1.71554	1.04449e-14
evm.TU.group6.374	GO:0000156(phosphorelay response regulator activity);GO:0000160(phosphorelay signal transduction system);GO:0006355(regulation of transcription, DNA-dependent);GO:0005515(protein binding)	04712(Circadian rhythm - plant)	1.6828	1.0626e-14
evm.TU.group1.1754	GO:0008152(metabolic process);GO:0004097(catechol oxidase activity);GO:0016491(oxidoreductase activity);GO:0055114(oxidation-reduction process)	00350(Tyrosine metabolism);00950(Isoquinoline alkaloid biosynthesis)	2.75552	1.16544e-14
evm.TU.group0.1402	GO:0004190(aspartic-type endopeptidase activity);GO:0006508(proteolysis)	NA	-1.83394	1.16927e-14
evm.TU.group2.602	GO:0005742(mitochondrial outer membrane translocase complex);GO:0030150(protein import into mitochondrial matrix)	NA	-1.71303	1.22423e-14
evm.TU.group14.809	GO:0005509(calcium ion binding)	NA	-1.6976	1.29759e-14
evm.TU.group5.255	GO:0015079(potassium ion transmembrane transporter activity);GO:0016020(membrane);GO:0071805(potassium ion transmembrane transport)	NA	-1.70884	1.30525e-14
evm.TU.group0.935	NA	NA	-inf	1.35011e-14
evm.TU.group1.1549	GO:0003824(catalytic activity);GO:0005992(trehalose biosynthetic process)	00500(Starch and sucrose metabolism)	1.64312	1.51043e-14
evm.TU.group7.2099	NA	NA	1.59441	1.77453e-14
evm.TU.group16.817	NA	NA	inf	2.00021e-14
evm.TU.group7.3912	NA	NA	-inf	2.12297e-14
evm.TU.group10.395	GO:0055085(transmembrane transport)	NA	-1.5349	2.14755e-14
evm.TU.group6.272	GO:0003700(sequence-specific DNA binding transcription factor activity);GO:0005634(nucleus);GO:0006355(regulation of transcription, DNA-dependent)	NA	-inf	2.19691e-14
evm.TU.group3.1575	GO:0004657(proline dehydrogenase activity);GO:0006537(glutamate biosynthetic process);GO:0006562(proline catabolic process);GO:0055114(oxidation-reduction process)	00330(Arginine and proline metabolism)	-2.63766	2.24692e-14
evm.TU.group7.1428	GO:0009055(electron carrier activity);GO:0051536(iron-sulfur cluster binding)	00195(Photosynthesis)	-3.91122	2.37268e-14
evm.TU.group11.237	GO:0008131(primary amine oxidase activity);GO:0009308(amine metabolic process);GO:0048038(quinone binding);GO:0055114(oxidation-reduction process);GO:0005507(copper ion binding)	00260(Glycine, serine and threonine metabolism);00350(Tyrosine metabolism);00360(Phenylalanine metabolism);00410(beta-Alanine metabolism);00950(Isoquinoline alkaloid biosynthesis);00960(Tropane, piperidine and pyridine alkaloid biosynthesis)	-1.99594	2.42274e-14
evm.TU.group13.41	GO:0016787(hydrolase activity)	NA	-1.76624	2.43998e-14
evm.TU.group1.1695	NA	NA	1.52469	2.57453e-14
evm.TU.group7.1978_evm.TU.group7.1979	GO:0004672(protein kinase activity);GO:0005524(ATP binding);GO:0006468(protein phosphorylation);GO:0004713(protein tyrosine kinase activity)	NA	-1.67382	2.59923e-14
evm.TU.group6.1451	NA	NA	-1.51388	2.60539e-14
evm.TU.group7.2527	GO:0046983(protein dimerization activity);GO:0006355(regulation of transcription, DNA-dependent)	NA	-2.59372	2.79436e-14
evm.TU.group7.1265	GO:0008270(zinc ion binding);GO:0016491(oxidoreductase activity);GO:0055114(oxidation-reduction process);GO:0016747(transferase activity, transferring acyl groups other than amino-acyl groups)	00010(Glycolysis / Gluconeogenesis);00071(Fatty acid degradation);00350(Tyrosine metabolism)	-1.78756	2.81022e-14
evm.TU.group15.113	GO:0003824(catalytic activity);GO:0004419(hydroxymethylglutaryl-CoA lyase activity)	00650(Butanoate metabolism);00072(Synthesis and degradation of ketone bodies);00280(Valine, leucine and isoleucine degradation);04146(Peroxisome)	-1.65136	2.88877e-14
evm.TU.group15.19	GO:0016747(transferase activity, transferring acyl groups other than amino-acyl groups)	NA	3.84577	2.95247e-14
evm.TU.group12.56	GO:0004185(serine-type carboxypeptidase activity);GO:0006508(proteolysis)	NA	1.46104	2.96894e-14
evm.TU.group0.1596	GO:0016757(transferase activity, transferring glycosyl groups)	NA	-3.96202	3.06662e-14
evm.TU.group2.957	GO:0016787(hydrolase activity)	NA	2.02303	3.19838e-14
evm.TU.group5.1337	NA	NA	1.52319	3.2483e-14
evm.TU.group1.1238	GO:0005507(copper ion binding);GO:0005758(mitochondrial intermembrane space);GO:0006825(copper ion transport);GO:0016531(copper chaperone activity)	00190(Oxidative phosphorylation)	2.19708	3.28594e-14
evm.TU.group13.592	NA	NA	-3.55363	3.29054e-14
evm.TU.group2.1099	GO:0003824(catalytic activity)	NA	-inf	3.29058e-14
evm.TU.scaffold249.28	GO:0005509(calcium ion binding)	NA	-1.71786	3.3376e-14
evm.TU.scaffold204.6	GO:0005515(protein binding);GO:0007154(cell communication);GO:0035091(phosphatidylinositol binding)	04144(Endocytosis)	1.53617	3.62563e-14
evm.TU.group0.253	GO:0008270(zinc ion binding);GO:0016491(oxidoreductase activity);GO:0055114(oxidation-reduction process);GO:0016747(transferase activity, transferring acyl groups other than amino-acyl groups)	00940(Phenylpropanoid biosynthesis)	-1.77857	3.65167e-14
evm.TU.group1.1571	GO:0005618(cell wall);GO:0006073(cellular glucan metabolic process);GO:0016762(xyloglucan:xyloglucosyl transferase activity);GO:0048046(apoplast);GO:0004553(hydrolase activity, hydrolyzing O-glycosyl compounds);GO:0005975(carbohydrate metabolic process)	NA	-3.51664	3.9974e-14
evm.TU.group7.3911	GO:0030001(metal ion transport);GO:0046872(metal ion binding)	NA	-inf	4.03892e-14
evm.TU.group8.496	NA	NA	6.07176	4.25359e-14
evm.TU.group5.925	GO:0043531(ADP binding);GO:0006952(defense response);GO:0005515(protein binding)	NA	-3.02554	4.54368e-14
evm.TU.group14.744	NA	NA	-1.67915	4.62964e-14
evm.TU.group0.1901	GO:0016020(membrane)	NA	inf	4.71598e-14
evm.TU.group7.2035	GO:0008152(metabolic process);GO:0016597(amino acid binding)	NA	-2.64962	4.93139e-14
evm.TU.group7.1142	NA	NA	-1.35789	4.94813e-14
evm.TU.group0.1478	GO:0016866(intramolecular transferase activity);GO:0030244(cellulose biosynthetic process)	00520(Amino sugar and nucleotide sugar metabolism)	-1.65291	5.3918e-14
evm.TU.group11.1340	GO:0003779(actin binding);GO:0030036(actin cytoskeleton organization)	NA	-1.48612	5.60053e-14
evm.TU.group14.12	GO:0004478(methionine adenosyltransferase activity);GO:0005524(ATP binding);GO:0006556(S-adenosylmethionine biosynthetic process)	00270(Cysteine and methionine metabolism)	-1.59955	6.37186e-14
evm.TU.group1.2001	NA	NA	-1.84548	7.02243e-14
evm.TU.group2.225	GO:0003824(catalytic activity);GO:0009058(biosynthetic process)	00564(Glycerophospholipid metabolism);00440(Phosphonate and phosphinate metabolism)	-inf	7.12434e-14
evm.TU.group17.277	NA	00040(Pentose and glucuronate interconversions)	1.98466	7.55112e-14
evm.TU.scaffold239.12	GO:0008146(sulfotransferase activity)	NA	1.63484	8.0126e-14
evm.TU.scaffold73.8	GO:0005509(calcium ion binding)	04626(Plant-pathogen interaction)	-3.89176	8.08073e-14
evm.TU.group11.673	GO:0003677(DNA binding);GO:0006355(regulation of transcription, DNA-dependent)	NA	-2.82515	8.3848e-14
evm.TU.group1.567	NA	NA	-3.18235	8.43743e-14
evm.TU.group7.4017	GO:0004672(protein kinase activity);GO:0005524(ATP binding);GO:0006468(protein phosphorylation);GO:0004713(protein tyrosine kinase activity)	04016(MAPK signaling pathway - plant)	-1.82104	8.6434e-14
evm.TU.group3.1844	NA	NA	inf	9.58515e-14
evm.TU.group4.360	GO:0005524(ATP binding);GO:0000166(nucleotide binding);GO:0016020(membrane);GO:0016887(ATPase activity);GO:0017111(nucleoside-triphosphatase activity)	02010(ABC transporters)	3.0473	9.73656e-14
evm.TU.group5.1095	GO:0004252(serine-type endopeptidase activity);GO:0006508(proteolysis)	NA	1.98264	1.13161e-13
evm.TU.scaffold198.40	GO:0003735(structural constituent of ribosome);GO:0005622(intracellular);GO:0005840(ribosome);GO:0006412(translation)	NA	-2.81316	1.23129e-13
evm.TU.group6.368	GO:0004672(protein kinase activity);GO:0005524(ATP binding);GO:0006468(protein phosphorylation);GO:0004713(protein tyrosine kinase activity);GO:0005515(protein binding)	NA	1.9045	1.24151e-13
evm.TU.scaffold246.8	NA	NA	-1.82295	1.26305e-13
evm.TU.group8.1322	GO:0008152(metabolic process);GO:0016491(oxidoreductase activity)	00860(Porphyrin and chlorophyll metabolism)	-1.44733	1.29236e-13
evm.TU.scaffold245.36	GO:0005515(protein binding)	00480(Glutathione metabolism)	-3.93093	1.5048e-13
evm.TU.group15.80	GO:0005515(protein binding)	NA	-2.02674	1.57024e-13
evm.TU.group7.507	GO:0016616(oxidoreductase activity, acting on the CH-OH group of donors, NAD or NADP as acceptor);GO:0016619(malate dehydrogenase (oxaloacetate-decarboxylating) activity);GO:0051287(NAD binding);GO:0055114(oxidation-reduction process)	00620(Pyruvate metabolism);00710(Carbon fixation in photosynthetic organisms)	inf	1.57228e-13
evm.TU.group6.839	NA	NA	1.84846	1.61966e-13
evm.TU.group3.1429	GO:0004106(chorismate mutase activity);GO:0009073(aromatic amino acid family biosynthetic process)	00400(Phenylalanine, tyrosine and tryptophan biosynthesis)	-1.47753	1.71409e-13
evm.TU.group10.300	NA	NA	inf	1.73881e-13
evm.TU.group3.1614	NA	NA	inf	1.8259e-13
evm.TU.group6.103	GO:0005509(calcium ion binding)	04626(Plant-pathogen interaction)	-1.53735	1.84549e-13
evm.TU.group2.1175	GO:0008152(metabolic process);GO:0016491(oxidoreductase activity)	00061(Fatty acid biosynthesis);01040(Biosynthesis of unsaturated fatty acids);00780(Biotin metabolism);00333(Prodigiosin biosyntheses)	-3.39496	1.84736e-13
evm.TU.group2.254	GO:0008152(metabolic process);GO:0016491(oxidoreductase activity);GO:0055114(oxidation-reduction process)	00940(Phenylpropanoid biosynthesis)	-1.62316	1.98624e-13
evm.TU.group19.212	GO:0004564(beta-fructofuranosidase activity);GO:0004553(hydrolase activity, hydrolyzing O-glycosyl compounds);GO:0004575(sucrose alpha-glucosidase activity);GO:0005975(carbohydrate metabolic process)	00052(Galactose metabolism);00500(Starch and sucrose metabolism)	1.49927	1.99442e-13
evm.TU.group4.902	GO:0003677(DNA binding);GO:0003700(sequence-specific DNA binding transcription factor activity);GO:0005634(nucleus);GO:0006355(regulation of transcription, DNA-dependent);GO:0043565(sequence-specific DNA binding)	NA	-1.50182	2.05445e-13
evm.TU.group11.836	NA	NA	-1.76368	2.11684e-13
evm.TU.group6.836	NA	04141(Protein processing in endoplasmic reticulum);04120(Ubiquitin mediated proteolysis);03420(Nucleotide excision repair)	-3.14034	2.16496e-13
evm.TU.group2.1787	GO:0004794(L-threonine ammonia-lyase activity);GO:0009097(isoleucine biosynthetic process)	00260(Glycine, serine and threonine metabolism);00290(Valine, leucine and isoleucine biosynthesis)	1.83056	2.19672e-13
evm.TU.group16.149	NA	NA	2.4272	2.25422e-13
evm.TU.group6.954	GO:0006629(lipid metabolic process);GO:0016788(hydrolase activity, acting on ester bonds)	00901(Indole alkaloid biosynthesis)	1.57675	2.39045e-13
evm.TU.group7.4219	NA	NA	-6.82085	2.51459e-13
evm.TU.group16.574	GO:0004672(protein kinase activity);GO:0005524(ATP binding);GO:0006468(protein phosphorylation);GO:0004713(protein tyrosine kinase activity)	NA	-1.80335	2.61081e-13
evm.TU.group6.1378	NA	NA	-2.78713	2.62111e-13
evm.TU.scaffold258.12	GO:0003700(sequence-specific DNA binding transcription factor activity);GO:0006355(regulation of transcription, DNA-dependent);GO:0008270(zinc ion binding);GO:0043565(sequence-specific DNA binding)	NA	-1.62811	2.69285e-13
evm.TU.group7.2488	GO:0004672(protein kinase activity);GO:0005524(ATP binding);GO:0006468(protein phosphorylation);GO:0004713(protein tyrosine kinase activity)	NA	-1.82515	2.75014e-13
evm.TU.group8.368	GO:0005094(Rho GDP-dissociation inhibitor activity);GO:0005737(cytoplasm)	NA	1.44144	2.76344e-13
evm.TU.group0.1777	GO:0003677(DNA binding);GO:0005634(nucleus)	04075(Plant hormone signal transduction)	1.54363	2.86283e-13
evm.TU.group7.966	GO:0005515(protein binding)	04626(Plant-pathogen interaction)	-6.33859	2.93153e-13
evm.TU.group12.9	GO:0004672(protein kinase activity);GO:0005524(ATP binding);GO:0006468(protein phosphorylation);GO:0004713(protein tyrosine kinase activity)	NA	-2.07097	3.02285e-13
evm.TU.group1.43	GO:0004672(protein kinase activity);GO:0005524(ATP binding);GO:0006468(protein phosphorylation);GO:0004713(protein tyrosine kinase activity);GO:0005515(protein binding)	NA	-1.53505	3.10256e-13
evm.TU.group4.410	GO:0003723(RNA binding);GO:0004386(helicase activity);GO:0005524(ATP binding);GO:0005634(nucleus);GO:0003676(nucleic acid binding);GO:0008026(ATP-dependent helicase activity);GO:0008270(zinc ion binding)	NA	1.64004	3.39236e-13
evm.TU.group2.1148	GO:0006662(glycerol ether metabolic process);GO:0009055(electron carrier activity);GO:0015035(protein disulfide oxidoreductase activity);GO:0045454(cell redox homeostasis)	NA	2.70957	3.60634e-13
evm.TU.group7.310	GO:0004185(serine-type carboxypeptidase activity);GO:0006508(proteolysis)	NA	-2.72929	3.71599e-13
evm.TU.group3.1504	NA	NA	-inf	3.74714e-13
evm.TU.group11.1258	GO:0005525(GTP binding)	NA	1.86364	3.87025e-13
evm.TU.group6.964	NA	NA	-1.37087	3.90785e-13
evm.TU.group4.977	GO:0006904(vesicle docking involved in exocytosis);GO:0016192(vesicle-mediated transport)	NA	1.62225	4.15402e-13
evm.TU.group5.1076	GO:0009055(electron carrier activity);GO:0016705(oxidoreductase activity, acting on paired donors, with incorporation or reduction of molecular oxygen);GO:0020037(heme binding);GO:0055114(oxidation-reduction process);GO:0005506(iron ion binding)	NA	1.63412	4.78594e-13
evm.TU.group4.94	GO:0004616(phosphogluconate dehydrogenase (decarboxylating) activity);GO:0006098(pentose-phosphate shunt);GO:0055114(oxidation-reduction process);GO:0016491(oxidoreductase activity)	00630(Glyoxylate and dicarboxylate metabolism);00650(Butanoate metabolism)	1.40016	4.92405e-13
evm.TU.group1.1480	GO:0009058(biosynthetic process);GO:0030170(pyridoxal phosphate binding)	00270(Cysteine and methionine metabolism);00350(Tyrosine metabolism);00360(Phenylalanine metabolism);00400(Phenylalanine, tyrosine and tryptophan biosynthesis);00130(Ubiquinone and other terpenoid-quinone biosynthesis);00950(Isoquinoline alkaloid biosynthesis);00960(Tropane, piperidine and pyridine alkaloid biosynthesis)	1.65878	4.93743e-13
evm.TU.group6.832	GO:0055085(transmembrane transport)	NA	-2.37093	4.95166e-13
evm.TU.group10.765	NA	NA	-1.81142	5.04142e-13
evm.TU.group1.1617	NA	NA	-2.12886	5.40487e-13
evm.TU.group5.1542	GO:0003677(DNA binding);GO:0003676(nucleic acid binding);GO:0006355(regulation of transcription, DNA-dependent);GO:0008270(zinc ion binding)	NA	1.66222	5.41424e-13
evm.TU.group7.889	GO:0003824(catalytic activity);GO:0008152(metabolic process)	00630(Glyoxylate and dicarboxylate metabolism)	-2.24411	5.65739e-13
evm.TU.group4.1363	NA	NA	inf	5.7082e-13
evm.TU.group0.564	GO:0015079(potassium ion transmembrane transporter activity);GO:0016020(membrane);GO:0071805(potassium ion transmembrane transport)	NA	1.71644	5.75602e-13
evm.TU.group7.1367	NA	NA	1.45844	5.9395e-13
evm.TU.scaffold289.13	GO:0009690(cytokinin metabolic process);GO:0003824(catalytic activity);GO:0008762(UDP-N-acetylmuramate dehydrogenase activity);GO:0019139(cytokinin dehydrogenase activity);GO:0016614(oxidoreductase activity, acting on CH-OH group of donors);GO:0016491(oxidoreductase activity);GO:0050660(flavin adenine dinucleotide binding);GO:0055114(oxidation-reduction process)	00908(Zeatin biosynthesis)	-1.73972	6.41168e-13
evm.TU.group0.2120	NA	NA	1.52463	6.48269e-13
evm.TU.group11.60	GO:0004555(alpha,alpha-trehalase activity);GO:0005991(trehalose metabolic process)	00500(Starch and sucrose metabolism)	1.78307	6.84828e-13
evm.TU.group2.101	GO:0005737(cytoplasm);GO:0006457(protein folding)	NA	1.42946	7.72411e-13
evm.TU.group8.357	GO:0005515(protein binding)	NA	-2.17531	7.79107e-13
evm.TU.group15.923	GO:0004553(hydrolase activity, hydrolyzing O-glycosyl compounds);GO:0005975(carbohydrate metabolic process)	00500(Starch and sucrose metabolism);00460(Cyanoamino acid metabolism);00940(Phenylpropanoid biosynthesis)	1.47423	7.86912e-13
evm.TU.group5.258	NA	NA	2.01413	8.23355e-13
evm.TU.group1.824	NA	04075(Plant hormone signal transduction)	-1.94218	8.33867e-13
evm.TU.group16.386	NA	NA	1.44954	8.42849e-13
evm.TU.group4.968	GO:0016765(transferase activity, transferring alkyl or aryl (other than methyl) groups)	00400(Phenylalanine, tyrosine and tryptophan biosynthesis)	-1.41452	8.72971e-13
evm.TU.group7.802	GO:0042318(penicillin biosynthetic process)	NA	1.35408	8.77201e-13
evm.TU.group4.712	GO:0008152(metabolic process);GO:0008168(methyltransferase activity)	00860(Porphyrin and chlorophyll metabolism)	-1.69036	9.18996e-13
evm.TU.group0.90	NA	NA	-1.48205	9.44877e-13
evm.TU.scaffold333.14	GO:0005515(protein binding)	NA	inf	9.92087e-13
evm.TU.scaffold293.8	GO:0003849(3-deoxy-7-phosphoheptulonate synthase activity);GO:0009073(aromatic amino acid family biosynthetic process)	00400(Phenylalanine, tyrosine and tryptophan biosynthesis)	-1.65707	1.02323e-12
evm.TU.group2.1670	NA	03050(Proteasome)	inf	1.08466e-12
evm.TU.group11.1406	GO:0009055(electron carrier activity);GO:0015035(protein disulfide oxidoreductase activity);GO:0045454(cell redox homeostasis)	NA	-2.1956	1.11355e-12
evm.TU.group2.1367	GO:0055085(transmembrane transport)	NA	1.6211	1.19904e-12
evm.TU.group7.2051	NA	00051(Fructose and mannose metabolism);00500(Starch and sucrose metabolism);00520(Amino sugar and nucleotide sugar metabolism)	1.36425	1.23217e-12
evm.TU.group14.289	GO:0004672(protein kinase activity);GO:0005524(ATP binding);GO:0006468(protein phosphorylation);GO:0004713(protein tyrosine kinase activity)	NA	5.26479	1.2401e-12
evm.TU.group1.320	GO:0004672(protein kinase activity);GO:0005524(ATP binding);GO:0006468(protein phosphorylation);GO:0004713(protein tyrosine kinase activity)	NA	-3.07048	1.24797e-12
evm.TU.group1.219	NA	04136(Autophagy - other eukaryotes)	inf	1.30381e-12
evm.TU.group1.1681	GO:0005634(nucleus);GO:0006260(DNA replication)	00230(Purine metabolism);00240(Pyrimidine metabolism);03030(DNA replication);03410(Base excision repair);03420(Nucleotide excision repair);03430(Mismatch repair);03440(Homologous recombination)	-1.37481	1.36762e-12
evm.TU.group2.1320	GO:0003735(structural constituent of ribosome);GO:0005622(intracellular);GO:0005840(ribosome);GO:0006412(translation);GO:0003723(RNA binding)	03010(Ribosome)	1.35198	1.40126e-12
evm.TU.group6.1091	GO:0003723(RNA binding);GO:0004525(ribonuclease III activity);GO:0006396(RNA processing)	NA	1.36183	1.43599e-12
evm.TU.group7.2652	GO:0005509(calcium ion binding);GO:0030247(polysaccharide binding);GO:0005515(protein binding)	NA	-inf	1.47421e-12
evm.TU.group2.702	GO:0016021(integral to membrane)	NA	-1.55012	1.52152e-12
evm.TU.group3.647	NA	NA	-3.55132	1.56706e-12
evm.TU.group7.447	GO:0004672(protein kinase activity);GO:0005524(ATP binding);GO:0006468(protein phosphorylation);GO:0004713(protein tyrosine kinase activity);GO:0006950(response to stress)	NA	5.14777	1.61811e-12
evm.TU.group11.642	NA	NA	-1.51052	1.79037e-12
evm.TU.group4.1243	GO:0005515(protein binding);GO:0030247(polysaccharide binding);GO:0008270(zinc ion binding)	NA	inf	1.84719e-12
evm.TU.group8.64	GO:0009269(response to desiccation)	NA	-4.06125	1.86408e-12
evm.TU.group3.791	GO:0004252(serine-type endopeptidase activity);GO:0006508(proteolysis);GO:0016021(integral to membrane)	NA	-1.74306	1.94944e-12
evm.TU.group4.508	GO:0003677(DNA binding)	NA	inf	1.96522e-12
evm.TU.group0.1774	NA	NA	2.54942	1.96657e-12
evm.TU.group16.599	GO:0009523(photosystem II);GO:0009654(oxygen evolving complex);GO:0015979(photosynthesis);GO:0019898(extrinsic to membrane);GO:0005509(calcium ion binding)	00630(Glyoxylate and dicarboxylate metabolism);04146(Peroxisome)	1.44362	2.0987e-12
evm.TU.scaffold333.21	GO:0003700(sequence-specific DNA binding transcription factor activity);GO:0006355(regulation of transcription, DNA-dependent);GO:0043565(sequence-specific DNA binding)	NA	-2.09558	2.10925e-12
evm.TU.group7.2367	NA	03440(Homologous recombination)	-2.57809	2.17505e-12
evm.TU.group2.703	GO:0005506(iron ion binding);GO:0006633(fatty acid biosynthetic process);GO:0016491(oxidoreductase activity);GO:0055114(oxidation-reduction process)	00073(Cutin, suberine and wax biosynthesis)	-1.43002	2.22173e-12
evm.TU.group16.883	NA	00270(Cysteine and methionine metabolism)	2.09414	2.27432e-12
evm.TU.group0.1944	NA	NA	2.96989	2.34496e-12
evm.TU.group1.1290	GO:0005515(protein binding)	NA	-1.31521	2.37814e-12
evm.TU.group0.2296	NA	NA	-2.7461	2.39891e-12
evm.TU.group1.1430	GO:0004252(serine-type endopeptidase activity);GO:0008270(zinc ion binding);GO:0016021(integral to membrane)	NA	1.54272	2.51615e-12
evm.TU.group0.1375	GO:0008152(metabolic process);GO:0016746(transferase activity, transferring acyl groups)	00010(Glycolysis / Gluconeogenesis);00020(Citrate cycle (TCA cycle));00620(Pyruvate metabolism)	1.49634	2.57003e-12
evm.TU.group1.830	NA	NA	2.34611	2.70573e-12
evm.TU.group7.2701	NA	NA	-2.5021	2.73054e-12
evm.TU.group0.2121	GO:0005515(protein binding)	NA	1.42841	2.74139e-12
evm.TU.group12.191	NA	NA	-3.82428	2.7771e-12
evm.TU.group10.680	NA	04141(Protein processing in endoplasmic reticulum)	inf	2.8826e-12
evm.TU.group2.1418	NA	00600(Sphingolipid metabolism)	-1.75392	2.96789e-12
evm.TU.group0.315	GO:0055085(transmembrane transport)	NA	-1.27868	2.98518e-12
evm.TU.group15.49	GO:0009055(electron carrier activity);GO:0016705(oxidoreductase activity, acting on paired donors, with incorporation or reduction of molecular oxygen);GO:0020037(heme binding);GO:0055114(oxidation-reduction process);GO:0005506(iron ion binding)	00360(Phenylalanine metabolism);00130(Ubiquinone and other terpenoid-quinone biosynthesis);00940(Phenylpropanoid biosynthesis);00945(Stilbenoid, diarylheptanoid and gingerol biosynthesis);00941(Flavonoid biosynthesis)	-1.6729	2.98901e-12
evm.TU.group0.195	GO:0008152(metabolic process);GO:0016787(hydrolase activity)	00220(Arginine biosynthesis)	2.71791	3.06102e-12
evm.TU.group2.1999	NA	NA	-1.9596	3.08471e-12
evm.TU.group1.1387	GO:0004345(glucose-6-phosphate dehydrogenase activity);GO:0006006(glucose metabolic process);GO:0050661(NADP binding);GO:0055114(oxidation-reduction process)	00030(Pentose phosphate pathway);00480(Glutathione metabolism)	1.41046	3.32389e-12
evm.TU.group1.492	NA	NA	-inf	3.35331e-12
evm.TU.scaffold247.22	GO:0008152(metabolic process);GO:0016491(oxidoreductase activity)	NA	1.64841	3.40058e-12
evm.TU.group7.1214	NA	NA	1.36332	3.41331e-12
evm.TU.group7.2151	GO:0008270(zinc ion binding);GO:0016491(oxidoreductase activity);GO:0055114(oxidation-reduction process);GO:0016747(transferase activity, transferring acyl groups other than amino-acyl groups)	00940(Phenylpropanoid biosynthesis)	-1.66797	3.66162e-12
evm.TU.group7.362	GO:0004478(methionine adenosyltransferase activity);GO:0005524(ATP binding);GO:0006556(S-adenosylmethionine biosynthetic process)	00270(Cysteine and methionine metabolism)	-1.68459	3.6644e-12
evm.TU.group19.63	NA	NA	-1.5226	3.71589e-12
evm.TU.scaffold198.5	GO:0004672(protein kinase activity);GO:0005524(ATP binding);GO:0006468(protein phosphorylation);GO:0004713(protein tyrosine kinase activity)	NA	-1.39854	3.80633e-12
evm.TU.group1.917	GO:0005216(ion channel activity);GO:0006811(ion transport);GO:0016020(membrane);GO:0055085(transmembrane transport);GO:0005515(protein binding)	NA	-2.39906	3.81179e-12
evm.TU.group0.2063	NA	NA	inf	3.86272e-12
evm.TU.scaffold245.25	GO:0005215(transporter activity);GO:0006810(transport);GO:0016020(membrane)	NA	-1.31186	3.88916e-12
evm.TU.group6.1107	GO:0016791(phosphatase activity)	00750(Vitamin B6 metabolism)	-2.04193	3.90915e-12
evm.TU.group8.1023	GO:0043565(sequence-specific DNA binding)	NA	2.38007	4.1168e-12
evm.TU.group5.1531	GO:0003700(sequence-specific DNA binding transcription factor activity);GO:0006355(regulation of transcription, DNA-dependent)	NA	-inf	4.13135e-12
evm.TU.group3.1400	GO:0003677(DNA binding);GO:0006355(regulation of transcription, DNA-dependent)	03013(RNA transport);03015(mRNA surveillance pathway);03018(RNA degradation)	inf	4.27745e-12
evm.TU.group3.1767	NA	NA	inf	4.41589e-12
evm.TU.group3.913	NA	NA	-1.32754	4.64458e-12
evm.TU.group6.938	GO:0009058(biosynthetic process);GO:0030170(pyridoxal phosphate binding)	00710(Carbon fixation in photosynthetic organisms);00250(Alanine, aspartate and glutamate metabolism);00220(Arginine biosynthesis)	1.98712	4.66303e-12
evm.TU.group6.744	GO:0009055(electron carrier activity);GO:0016705(oxidoreductase activity, acting on paired donors, with incorporation or reduction of molecular oxygen);GO:0020037(heme binding);GO:0055114(oxidation-reduction process);GO:0005506(iron ion binding)	00590(Arachidonic acid metabolism);00591(Linoleic acid metabolism)	-1.22372	4.7734e-12
evm.TU.group2.576	NA	NA	-inf	4.83041e-12
evm.TU.group0.1771	GO:0005622(intracellular);GO:0006810(transport)	00510(N-Glycan biosynthesis);04141(Protein processing in endoplasmic reticulum)	2.15812	4.9389e-12
evm.TU.group0.1399	NA	NA	inf	5.07292e-12
evm.TU.group5.584	GO:0030247(polysaccharide binding)	NA	-1.64714	5.19397e-12
evm.TU.scaffold425.67	GO:0016757(transferase activity, transferring glycosyl groups)	00052(Galactose metabolism)	-inf	5.52682e-12
evm.TU.group0.1388	NA	NA	1.41283	5.56921e-12
evm.TU.group3.1586	NA	NA	-1.27635	5.70973e-12
evm.TU.group16.669	NA	NA	-inf	6.00562e-12
evm.TU.group7.10	GO:0016491(oxidoreductase activity);GO:0008610(lipid biosynthetic process);GO:0055114(oxidation-reduction process)	NA	1.60025	6.22635e-12
evm.TU.group3.286	GO:0009767(photosynthetic electron transport chain);GO:0016020(membrane);GO:0016168(chlorophyll binding);GO:0019684(photosynthesis, light reaction);GO:0009521(photosystem)	00195(Photosynthesis)	-3.25036	6.30654e-12
evm.TU.group14.387	GO:0016021(integral to membrane);GO:0016020(membrane);GO:0022857(transmembrane transporter activity);GO:0022891(substrate-specific transmembrane transporter activity);GO:0055085(transmembrane transport)	NA	1.77542	6.56977e-12
evm.TU.group5.1631	NA	NA	inf	6.71444e-12
evm.TU.group15.361	GO:0005215(transporter activity);GO:0006810(transport);GO:0016020(membrane)	NA	4.9479	6.7802e-12
evm.TU.group7.2471	GO:0016021(integral to membrane);GO:0055085(transmembrane transport)	NA	-1.99638	6.86855e-12
evm.TU.group12.816	GO:0003682(chromatin binding)	NA	-1.3231	7.12149e-12
evm.TU.group10.420	GO:0005618(cell wall);GO:0030599(pectinesterase activity);GO:0042545(cell wall modification);GO:0004857(enzyme inhibitor activity)	00040(Pentose and glucuronate interconversions)	-1.50413	7.21988e-12
evm.TU.group2.1332	NA	NA	-1.38023	7.386e-12
evm.TU.group2.75	GO:0009058(biosynthetic process);GO:0016844(strictosidine synthase activity)	NA	1.30294	7.6672e-12
evm.TU.group11.640	GO:0046983(protein dimerization activity)	00860(Porphyrin and chlorophyll metabolism)	-1.23025	7.84528e-12
evm.TU.group8.740	GO:0004553(hydrolase activity, hydrolyzing O-glycosyl compounds);GO:0005975(carbohydrate metabolic process)	00052(Galactose metabolism);00500(Starch and sucrose metabolism)	-1.40703	7.93196e-12
evm.TU.group10.337	GO:0005515(protein binding)	NA	-2.06711	8.429e-12
evm.TU.group5.472	NA	NA	-2.98459	8.49645e-12
evm.TU.group11.482	GO:0003700(sequence-specific DNA binding transcription factor activity);GO:0006355(regulation of transcription, DNA-dependent)	NA	-inf	8.65564e-12
evm.TU.group2.1685	NA	NA	inf	8.83244e-12
evm.TU.group6.1005	GO:0005525(GTP binding)	NA	-inf	8.92522e-12
evm.TU.group0.327	GO:0055085(transmembrane transport)	NA	-1.611	9.10856e-12
evm.TU.group13.875	NA	NA	-3.21098	9.80748e-12
evm.TU.scaffold225.1	NA	NA	-3.33951	9.92465e-12
evm.TU.group7.3178	NA	NA	1.94441	9.95041e-12
evm.TU.group0.1532	GO:0005506(iron ion binding);GO:0006633(fatty acid biosynthetic process);GO:0016491(oxidoreductase activity);GO:0055114(oxidation-reduction process)	00600(Sphingolipid metabolism)	-1.26025	1.00429e-11
evm.TU.group0.1628	GO:0004671(protein C-terminal S-isoprenylcysteine carboxyl O-methyltransferase activity);GO:0006481(C-terminal protein methylation);GO:0016021(integral to membrane)	00900(Terpenoid backbone biosynthesis)	-5.5222	1.0102e-11
evm.TU.group13.556	GO:0016020(membrane)	NA	-1.76742	1.01535e-11
evm.TU.group13.925	NA	NA	-inf	1.0278e-11
evm.TU.group7.455	GO:0003700(sequence-specific DNA binding transcription factor activity);GO:0005634(nucleus);GO:0009408(response to heat)	NA	2.14222	1.03257e-11
evm.TU.group0.189	GO:0008152(metabolic process);GO:0016787(hydrolase activity)	00220(Arginine biosynthesis)	2.10149	1.08049e-11
evm.TU.group12.365	GO:0004518(nuclease activity)	NA	1.98379	1.09166e-11
evm.TU.group17.92	GO:0005515(protein binding)	00565(Ether lipid metabolism)	-2.29881	1.1282e-11
evm.TU.group3.1304	GO:0016757(transferase activity, transferring glycosyl groups)	NA	-4.64733	1.16045e-11
evm.TU.group7.1516	NA	NA	-2.21029	1.27469e-11
evm.TU.group7.2378	GO:0008272(sulfate transport);GO:0015116(sulfate transmembrane transporter activity);GO:0016021(integral to membrane)	NA	2.24317	1.3047e-11
evm.TU.group6.1356	GO:0006807(nitrogen compound metabolic process);GO:0036361(racemase activity, acting on amino acids and derivatives)	NA	-2.29485	1.30789e-11
evm.TU.group0.840	NA	NA	-2.41953	1.34781e-11
evm.TU.group7.1103	GO:0004672(protein kinase activity);GO:0005524(ATP binding);GO:0006468(protein phosphorylation);GO:0004713(protein tyrosine kinase activity);GO:0048544(recognition of pollen)	NA	1.75951	1.36153e-11
evm.TU.group15.466	GO:0005515(protein binding)	NA	2.46368	1.41629e-11
evm.TU.group2.1132	GO:0016717(oxidoreductase activity, acting on paired donors, with oxidation of a pair of donors resulting in the reduction of molecular oxygen to two molecules of water);GO:0006629(lipid metabolic process);GO:0055114(oxidation-reduction process)	01040(Biosynthesis of unsaturated fatty acids)	-1.25765	1.47493e-11
evm.TU.group16.844	NA	NA	-1.22846	1.48011e-11
evm.TU.scaffold72.3	GO:0004672(protein kinase activity);GO:0005524(ATP binding);GO:0006468(protein phosphorylation);GO:0004713(protein tyrosine kinase activity)	NA	1.60951	1.51213e-11
evm.TU.group5.159	NA	NA	-1.33552	1.51757e-11
evm.TU.group1.1587	GO:0004553(hydrolase activity, hydrolyzing O-glycosyl compounds);GO:0005975(carbohydrate metabolic process)	NA	-inf	1.55191e-11
evm.TU.group4.204	GO:0009089(lysine biosynthetic process via diaminopimelate);GO:0009058(biosynthetic process);GO:0010285(L,L-diaminopimelate aminotransferase activity);GO:0030170(pyridoxal phosphate binding)	00300(Lysine biosynthesis)	-inf	1.5846e-11
evm.TU.group0.2126	GO:0008270(zinc ion binding)	NA	-1.38687	1.61375e-11
evm.TU.group14.742	GO:0005634(nucleus);GO:0008270(zinc ion binding);GO:0018024(histone-lysine N-methyltransferase activity);GO:0034968(histone lysine methylation);GO:0005515(protein binding)	00310(Lysine degradation)	-inf	1.63319e-11
evm.TU.group7.3778	GO:0003677(DNA binding);GO:0006355(regulation of transcription, DNA-dependent)	NA	-inf	1.69002e-11
evm.TU.group7.2004	GO:0005737(cytoplasm);GO:0005524(ATP binding);GO:0042026(protein refolding);GO:0044267(cellular protein metabolic process)	03018(RNA degradation)	1.75117	1.69329e-11
evm.TU.group7.1684	GO:0003676(nucleic acid binding)	00195(Photosynthesis)	1.81906	1.75738e-11
evm.TU.group7.1415	GO:0003333(amino acid transmembrane transport);GO:0015171(amino acid transmembrane transporter activity);GO:0016020(membrane)	NA	2.02282	1.80166e-11
evm.TU.scaffold244.4	GO:0004672(protein kinase activity);GO:0005524(ATP binding);GO:0006468(protein phosphorylation);GO:0004713(protein tyrosine kinase activity)	NA	-1.32675	1.82387e-11
evm.TU.scaffold445.30	NA	03040(Spliceosome);04141(Protein processing in endoplasmic reticulum);04144(Endocytosis)	1.50262	1.89925e-11
evm.TU.scaffold34.40	GO:0003824(catalytic activity);GO:0044237(cellular metabolic process);GO:0050662(coenzyme binding);GO:0003978(UDP-glucose 4-epimerase activity);GO:0006012(galactose metabolic process)	00052(Galactose metabolism);00520(Amino sugar and nucleotide sugar metabolism)	1.66608	1.94075e-11
evm.TU.group4.1579	GO:0004185(serine-type carboxypeptidase activity);GO:0006508(proteolysis)	NA	-2.30996	2.064e-11
evm.TU.group5.1321	GO:0008299(isoprenoid biosynthetic process)	00900(Terpenoid backbone biosynthesis)	-3.5525	2.0894e-11
evm.TU.group0.2145	GO:0005525(GTP binding)	NA	1.55156	2.17234e-11
evm.TU.group1.1321	NA	NA	1.84095	2.22703e-11
evm.TU.group0.505	GO:0003735(structural constituent of ribosome);GO:0005622(intracellular);GO:0005840(ribosome);GO:0006412(translation)	NA	1.32047	2.31781e-11
evm.TU.group11.189	GO:0004867(serine-type endopeptidase inhibitor activity);GO:0009611(response to wounding)	NA	3.69679	2.48281e-11
evm.TU.group0.1915	GO:0005525(GTP binding)	NA	1.36717	2.49497e-11
evm.TU.group1.1268	GO:0016787(hydrolase activity)	NA	1.22532	2.51071e-11
evm.TU.group5.12	NA	NA	-inf	2.62082e-11
evm.TU.group2.534	GO:0043531(ADP binding);GO:0006952(defense response)	NA	-5.85888	2.64723e-11
evm.TU.group7.3551	GO:0005515(protein binding)	04016(MAPK signaling pathway - plant);04626(Plant-pathogen interaction)	-1.81808	2.80643e-11
evm.TU.group7.2946	GO:0005975(carbohydrate metabolic process);GO:0009045(xylose isomerase activity)	00040(Pentose and glucuronate interconversions);00051(Fructose and mannose metabolism)	1.38963	2.89614e-11
evm.TU.group4.227	NA	NA	-1.86781	2.97644e-11
evm.TU.group11.1008	NA	NA	inf	3.07594e-11
evm.TU.group7.3714	GO:0004553(hydrolase activity, hydrolyzing O-glycosyl compounds);GO:0005975(carbohydrate metabolic process)	00500(Starch and sucrose metabolism);00460(Cyanoamino acid metabolism);00940(Phenylpropanoid biosynthesis)	2.63597	3.09922e-11
evm.TU.group6.486	GO:0005215(transporter activity);GO:0006810(transport);GO:0016020(membrane)	NA	-2.26325	3.15144e-11
evm.TU.group2.1406	NA	NA	1.9408	3.25877e-11
evm.TU.group7.1878	NA	NA	2.07822	3.29904e-11
evm.TU.group9.3	GO:0005779(integral to peroxisomal membrane);GO:0016559(peroxisome fission)	04146(Peroxisome)	1.63798	3.30541e-11
evm.TU.group5.1134	GO:0016787(hydrolase activity)	NA	-2.4144	3.35285e-11
evm.TU.scaffold34.26	NA	NA	-inf	3.38918e-11
evm.TU.scaffold290.22	GO:0005985(sucrose metabolic process);GO:0009058(biosynthetic process);GO:0016157(sucrose synthase activity)	00500(Starch and sucrose metabolism)	1.4455	3.72335e-11
evm.TU.scaffold198.26	NA	NA	-1.61302	3.72935e-11
evm.TU.scaffold230.3	GO:0005525(GTP binding)	NA	1.28473	3.73389e-11
evm.TU.group15.634	GO:0009772(photosynthetic electron transport in photosystem II);GO:0019684(photosynthesis, light reaction);GO:0045156(electron transporter, transferring electrons within the cyclic electron transport pathway of photosynthesis activity)	00195(Photosynthesis)	-4.0079	3.73808e-11
evm.TU.group2.1331	NA	NA	-1.26315	3.97103e-11
evm.TU.group16.909	GO:0004144(diacylglycerol O-acyltransferase activity);GO:0045017(glycerolipid biosynthetic process)	00073(Cutin, suberine and wax biosynthesis)	-1.86041	3.98184e-11
evm.TU.group2.1667	GO:0005216(ion channel activity);GO:0006811(ion transport);GO:0016020(membrane);GO:0055085(transmembrane transport);GO:0003676(nucleic acid binding)	04626(Plant-pathogen interaction)	1.26772	4.34316e-11
evm.TU.group7.311	GO:0004185(serine-type carboxypeptidase activity);GO:0006508(proteolysis)	NA	-1.64033	4.44154e-11
evm.TU.group3.781	NA	NA	-1.43524	4.5186e-11
evm.TU.group7.2821	GO:0004190(aspartic-type endopeptidase activity);GO:0006508(proteolysis)	NA	-2.30351	4.60488e-11
evm.TU.group17.138	GO:0008152(metabolic process);GO:0016491(oxidoreductase activity);GO:0055114(oxidation-reduction process)	00010(Glycolysis / Gluconeogenesis);00053(Ascorbate and aldarate metabolism);00620(Pyruvate metabolism);00071(Fatty acid degradation);00561(Glycerolipid metabolism);00280(Valine, leucine and isoleucine degradation);00310(Lysine degradation);00330(Arginine and proline metabolism);00340(Histidine metabolism);00380(Tryptophan metabolism);00410(beta-Alanine metabolism);00903(Limonene and pinene degra…	1.764	4.71391e-11
evm.TU.scaffold293.34	GO:0009055(electron carrier activity);GO:0016705(oxidoreductase activity, acting on paired donors, with incorporation or reduction of molecular oxygen);GO:0020037(heme binding);GO:0055114(oxidation-reduction process);GO:0005506(iron ion binding)	NA	1.9303	4.72519e-11
evm.TU.group2.590	GO:0008152(metabolic process);GO:0016758(transferase activity, transferring hexosyl groups)	00944(Flavone and flavonol biosynthesis)	-1.77619	4.79918e-11
evm.TU.group7.1475	NA	NA	-inf	4.80334e-11
evm.TU.group11.286	NA	NA	2.01606	4.94081e-11
evm.TU.scaffold73.1	GO:0004798(thymidylate kinase activity);GO:0005524(ATP binding);GO:0006233(dTDP biosynthetic process)	00240(Pyrimidine metabolism)	-2.08121	4.96036e-11
evm.TU.group8.1083	GO:0005506(iron ion binding);GO:0016491(oxidoreductase activity);GO:0016706(oxidoreductase activity, acting on paired donors, with incorporation or reduction of molecular oxygen, 2-oxoglutarate as one donor, and incorporation of one atom each of oxygen into both donors);GO:0055114(oxidation-reduction process)	00904(Diterpenoid biosynthesis)	-2.23514	4.97316e-11
evm.TU.scaffold464.40	GO:0003676(nucleic acid binding);GO:0004386(helicase activity);GO:0005524(ATP binding);GO:0003677(DNA binding)	03440(Homologous recombination)	-1.56782	4.97966e-11
evm.TU.group7.3619	GO:0020037(heme binding)	00910(Nitrogen metabolism)	-1.42716	4.99337e-11
evm.TU.group10.485	GO:0004672(protein kinase activity);GO:0005524(ATP binding);GO:0006468(protein phosphorylation);GO:0004713(protein tyrosine kinase activity)	NA	-6.4902	5.00655e-11
evm.TU.scaffold232.55	NA	NA	-inf	5.02749e-11
evm.TU.group1.754	NA	NA	-1.2382	5.39701e-11
evm.TU.group13.695	GO:0005618(cell wall);GO:0030599(pectinesterase activity);GO:0042545(cell wall modification);GO:0004857(enzyme inhibitor activity)	00040(Pentose and glucuronate interconversions)	-1.21059	5.46244e-11
evm.TU.group3.1426	GO:0003700(sequence-specific DNA binding transcription factor activity);GO:0006355(regulation of transcription, DNA-dependent);GO:0043565(sequence-specific DNA binding)	NA	-1.32796	5.48829e-11
evm.TU.group7.3937	NA	NA	1.62626	5.51826e-11
evm.TU.scaffold227.5	GO:0004553(hydrolase activity, hydrolyzing O-glycosyl compounds);GO:0030246(carbohydrate binding);GO:0005975(carbohydrate metabolic process)	00052(Galactose metabolism);00600(Sphingolipid metabolism);00531(Glycosaminoglycan degradation);00604(Glycosphingolipid biosynthesis - ganglio series);00511(Other glycan degradation)	1.31558	5.58583e-11
evm.TU.group0.2315	NA	NA	2.14725	5.94852e-11
evm.TU.scaffold289.26	GO:0016872(intramolecular lyase activity)	NA	-2.42597	6.16522e-11
evm.TU.group16.985	NA	NA	-3.01813	6.39085e-11
evm.TU.group11.1254	GO:0005525(GTP binding)	NA	1.74178	6.41721e-11
evm.TU.scaffold69.65	NA	NA	-5.98228	6.57668e-11
evm.TU.group7.1476	NA	00562(Inositol phosphate metabolism);04070(Phosphatidylinositol signaling system)	-1.54953	6.63509e-11
evm.TU.group2.1669	NA	NA	1.57745	6.8246e-11
evm.TU.group7.2500	NA	NA	1.43754	6.90469e-11
evm.TU.group10.571	GO:0004672(protein kinase activity);GO:0005524(ATP binding);GO:0006468(protein phosphorylation);GO:0004713(protein tyrosine kinase activity);GO:0030246(carbohydrate binding)	NA	-1.84302	7.28637e-11
evm.TU.group9.660	GO:0003824(catalytic activity)	NA	-inf	7.31622e-11
evm.TU.group6.1676	NA	03060(Protein export)	1.94162	7.41216e-11
evm.TU.group2.501	GO:0006952(defense response)	NA	2.20821	7.48297e-11
evm.TU.group1.1226	GO:0015238(drug transmembrane transporter activity);GO:0015297(antiporter activity);GO:0016020(membrane);GO:0055085(transmembrane transport);GO:0006855(drug transmembrane transport)	NA	2.21461	7.55881e-11
evm.TU.group4.1889	GO:0005515(protein binding);GO:0008270(zinc ion binding)	NA	2.05948	7.6867e-11
evm.TU.group7.1282	GO:0016021(integral to membrane);GO:0016020(membrane);GO:0022857(transmembrane transporter activity);GO:0022891(substrate-specific transmembrane transporter activity);GO:0055085(transmembrane transport)	NA	inf	8.01453e-11
evm.TU.group14.149	GO:0005515(protein binding);GO:0008270(zinc ion binding)	NA	-5.12235	8.372e-11
evm.TU.group1.436	GO:0015238(drug transmembrane transporter activity);GO:0015297(antiporter activity);GO:0016020(membrane);GO:0055085(transmembrane transport);GO:0006855(drug transmembrane transport)	NA	-3.63805	8.67178e-11
evm.TU.scaffold461.44	GO:0009767(photosynthetic electron transport chain);GO:0016020(membrane);GO:0016168(chlorophyll binding);GO:0019684(photosynthesis, light reaction);GO:0009521(photosystem);GO:0004672(protein kinase activity);GO:0005524(ATP binding);GO:0006468(protein phosphorylation)	00195(Photosynthesis)	-3.27668	8.69672e-11
evm.TU.group14.597	NA	NA	1.78287	9.51817e-11
evm.TU.group7.1799_evm.TU.group7.1800	GO:0004672(protein kinase activity);GO:0005524(ATP binding);GO:0006468(protein phosphorylation);GO:0004713(protein tyrosine kinase activity)	NA	-2.444	9.83693e-11
evm.TU.group16.766	GO:0009765(photosynthesis, light harvesting);GO:0016020(membrane)	00196(Photosynthesis - antenna proteins)	-1.42948	1.03149e-10
evm.TU.group7.2326	GO:0000166(nucleotide binding);GO:0005524(ATP binding);GO:0017111(nucleoside-triphosphatase activity)	NA	-1.4854	1.04333e-10
evm.TU.group6.731	NA	04626(Plant-pathogen interaction)	2.7786	1.0489e-10
evm.TU.group5.508	GO:0008375(acetylglucosaminyltransferase activity);GO:0016020(membrane)	NA	1.92719	1.07247e-10
evm.TU.group16.73	GO:0003676(nucleic acid binding)	03013(RNA transport);03015(mRNA surveillance pathway);03018(RNA degradation)	1.22854	1.10495e-10
evm.TU.group6.18	NA	00230(Purine metabolism);00240(Pyrimidine metabolism);03030(DNA replication)	1.68563	1.10804e-10
evm.TU.group10.898	GO:0005515(protein binding)	NA	1.3405	1.16484e-10
evm.TU.group7.865	GO:0005524(ATP binding);GO:0009058(biosynthetic process);GO:0016874(ligase activity)	NA	1.44292	1.20857e-10
evm.TU.group8.908	GO:0008152(metabolic process);GO:0000287(magnesium ion binding);GO:0010333(terpene synthase activity);GO:0016829(lyase activity)	00900(Terpenoid backbone biosynthesis)	-4.05524	1.22105e-10
evm.TU.scaffold452.1	GO:0004420(hydroxymethylglutaryl-CoA reductase (NADPH) activity);GO:0015936(coenzyme A metabolic process);GO:0050662(coenzyme binding);GO:0055114(oxidation-reduction process)	00900(Terpenoid backbone biosynthesis)	-2.76	1.23483e-10
evm.TU.group4.493	GO:0004553(hydrolase activity, hydrolyzing O-glycosyl compounds);GO:0005975(carbohydrate metabolic process)	00500(Starch and sucrose metabolism);00460(Cyanoamino acid metabolism);00940(Phenylpropanoid biosynthesis)	1.65168	1.25008e-10
evm.TU.group5.1403	GO:0006950(response to stress);GO:0009415(response to water stimulus)	NA	-1.3982	1.25603e-10
evm.TU.group7.2241	NA	NA	-1.16169	1.28691e-10
evm.TU.group4.976	GO:0006904(vesicle docking involved in exocytosis);GO:0016192(vesicle-mediated transport)	NA	1.64102	1.31743e-10
evm.TU.group7.2756	GO:0016307(phosphatidylinositol phosphate kinase activity);GO:0046488(phosphatidylinositol metabolic process)	00562(Inositol phosphate metabolism);04070(Phosphatidylinositol signaling system);04144(Endocytosis)	-1.20457	1.32362e-10
evm.TU.scaffold295.31	GO:0016757(transferase activity, transferring glycosyl groups)	NA	-1.37059	1.32538e-10
evm.TU.group4.285	NA	NA	1.2814	1.35864e-10
evm.TU.group1.1477	GO:0003824(catalytic activity)	NA	-1.463	1.40108e-10
evm.TU.scaffold289.20	GO:0016020(membrane)	NA	1.22857	1.40399e-10
evm.TU.group7.2779	GO:0005506(iron ion binding);GO:0016491(oxidoreductase activity);GO:0016706(oxidoreductase activity, acting on paired donors, with incorporation or reduction of molecular oxygen, 2-oxoglutarate as one donor, and incorporation of one atom each of oxygen into both donors);GO:0055114(oxidation-reduction process)	00941(Flavonoid biosynthesis)	-1.53786	1.42204e-10
evm.TU.group10.536	GO:0046983(protein dimerization activity)	04016(MAPK signaling pathway - plant);04075(Plant hormone signal transduction)	-1.3343	1.42454e-10
evm.TU.group1.1659	GO:0008152(metabolic process);GO:0004097(catechol oxidase activity);GO:0016491(oxidoreductase activity);GO:0055114(oxidation-reduction process)	00350(Tyrosine metabolism);00950(Isoquinoline alkaloid biosynthesis)	-1.32421	1.47433e-10
evm.TU.group7.3114	GO:0005515(protein binding)	NA	-1.86449	1.49578e-10
evm.TU.group3.884	GO:0005515(protein binding)	NA	1.27401	1.50146e-10
evm.TU.group13.797	GO:0005634(nucleus);GO:0046983(protein dimerization activity);GO:0006355(regulation of transcription, DNA-dependent)	04075(Plant hormone signal transduction)	2.62938	1.55297e-10
evm.TU.group6.1004	GO:0006807(nitrogen compound metabolic process);GO:0016810(hydrolase activity, acting on carbon-nitrogen (but not peptide) bonds)	00250(Alanine, aspartate and glutamate metabolism)	-4.62606	1.55876e-10
evm.TU.group3.1633	GO:0004672(protein kinase activity);GO:0005524(ATP binding);GO:0006468(protein phosphorylation);GO:0004713(protein tyrosine kinase activity);GO:0016998(cell wall macromolecule catabolic process)	NA	-1.52448	1.56588e-10
evm.TU.group1.1096	NA	NA	1.27195	1.59897e-10
evm.TU.scaffold291.4	GO:0004553(hydrolase activity, hydrolyzing O-glycosyl compounds);GO:0005975(carbohydrate metabolic process)	00500(Starch and sucrose metabolism)	-2.71259	1.60922e-10
evm.TU.group3.332	GO:0010038(response to metal ion);GO:0016756(glutathione gamma-glutamylcysteinyltransferase activity);GO:0046872(metal ion binding);GO:0046938(phytochelatin biosynthetic process)	NA	inf	1.61341e-10
evm.TU.group1.174	NA	NA	-2.37332	1.67893e-10
evm.TU.group11.614	GO:0003777(microtubule motor activity);GO:0005524(ATP binding);GO:0007018(microtubule-based movement);GO:0008017(microtubule binding);GO:0005871(kinesin complex)	NA	-1.7499	1.68163e-10
evm.TU.group4.450	GO:0003824(catalytic activity);GO:0008299(isoprenoid biosynthetic process)	00900(Terpenoid backbone biosynthesis)	-1.42589	1.73638e-10
evm.TU.group16.884	NA	00270(Cysteine and methionine metabolism)	-1.34681	1.78448e-10
evm.TU.group2.719	NA	NA	-4.85595	1.81211e-10
evm.TU.group0.491	GO:0005509(calcium ion binding)	04016(MAPK signaling pathway - plant);04070(Phosphatidylinositol signaling system);04626(Plant-pathogen interaction)	-4.31397	1.88735e-10
evm.TU.scaffold425.70	NA	NA	2.70423	1.94618e-10
evm.TU.group11.1096	NA	NA	-1.83349	1.96376e-10
evm.TU.group0.2215	NA	NA	-inf	1.99841e-10
evm.TU.scaffold289.9	GO:0004553(hydrolase activity, hydrolyzing O-glycosyl compounds);GO:0005975(carbohydrate metabolic process)	00500(Starch and sucrose metabolism);00460(Cyanoamino acid metabolism);00940(Phenylpropanoid biosynthesis)	2.56087	2.01593e-10
evm.TU.group8.321	NA	00052(Galactose metabolism)	1.8518	2.02528e-10
evm.TU.group13.206	GO:0006457(protein folding)	00561(Glycerolipid metabolism)	1.28567	2.03454e-10
evm.TU.group15.772	NA	NA	2.73614	2.07309e-10
evm.TU.group7.2295	NA	00500(Starch and sucrose metabolism);00230(Purine metabolism);00240(Pyrimidine metabolism);00740(Riboflavin metabolism);00760(Nicotinate and nicotinamide metabolism);00770(Pantothenate and CoA biosynthesis)	-1.17189	2.21297e-10
evm.TU.group11.1112	GO:0009055(electron carrier activity);GO:0016705(oxidoreductase activity, acting on paired donors, with incorporation or reduction of molecular oxygen);GO:0020037(heme binding);GO:0055114(oxidation-reduction process);GO:0005506(iron ion binding)	NA	-3.18003	2.23986e-10
evm.TU.group4.764	NA	NA	-1.21193	2.24525e-10
evm.TU.group10.16	NA	NA	-2.08519	2.29992e-10
evm.TU.scaffold233.42	GO:0005737(cytoplasm);GO:0005524(ATP binding);GO:0042026(protein refolding);GO:0044267(cellular protein metabolic process)	03018(RNA degradation)	1.4114	2.39458e-10
evm.TU.group10.359	GO:0016021(integral to membrane);GO:0055085(transmembrane transport)	NA	-inf	2.41989e-10
evm.TU.group4.1035	GO:0004252(serine-type endopeptidase activity);GO:0042802(identical protein binding);GO:0043086(negative regulation of catalytic activity);GO:0006508(proteolysis)	NA	1.33218	2.45489e-10
evm.TU.group7.800	GO:0004616(phosphogluconate dehydrogenase (decarboxylating) activity);GO:0006098(pentose-phosphate shunt);GO:0050661(NADP binding);GO:0055114(oxidation-reduction process)	00030(Pentose phosphate pathway);00480(Glutathione metabolism)	-1.29275	2.50501e-10
evm.TU.scaffold225.4	NA	NA	inf	2.51523e-10
evm.TU.scaffold245.12	GO:0004252(serine-type endopeptidase activity);GO:0006508(proteolysis)	NA	2.64191	2.57186e-10
evm.TU.scaffold450.11	GO:0046983(protein dimerization activity)	NA	-1.08898	2.63077e-10
evm.TU.group0.1322	NA	NA	1.33502	2.64436e-10
evm.TU.group1.977	GO:0016831(carboxy-lyase activity);GO:0019752(carboxylic acid metabolic process);GO:0030170(pyridoxal phosphate binding);GO:0006520(cellular amino acid metabolic process)	00350(Tyrosine metabolism);00360(Phenylalanine metabolism);00380(Tryptophan metabolism);00901(Indole alkaloid biosynthesis);00950(Isoquinoline alkaloid biosynthesis);00965(Betalain biosynthesis)	-1.35569	2.69339e-10
evm.TU.group7.79	GO:0016491(oxidoreductase activity);GO:0016706(oxidoreductase activity, acting on paired donors, with incorporation or reduction of molecular oxygen, 2-oxoglutarate as one donor, and incorporation of one atom each of oxygen into both donors);GO:0055114(oxidation-reduction process)	00402(Benzoxazinoid biosynthesis)	1.3798	2.73006e-10
evm.TU.scaffold449.7	GO:0005509(calcium ion binding)	04626(Plant-pathogen interaction)	-2.28	2.74755e-10
evm.TU.group4.66	NA	03040(Spliceosome);04141(Protein processing in endoplasmic reticulum);04144(Endocytosis)	1.24932	2.79269e-10
evm.TU.group7.3048	GO:0016020(membrane)	NA	4.60755	2.80525e-10
evm.TU.group13.21	NA	00561(Glycerolipid metabolism)	1.30568	2.81173e-10
evm.TU.group0.1759	NA	NA	1.447	2.8373e-10
evm.TU.group7.1643	GO:0004672(protein kinase activity);GO:0005524(ATP binding);GO:0006468(protein phosphorylation);GO:0004713(protein tyrosine kinase activity)	04626(Plant-pathogen interaction)	-2.07423	2.90009e-10
evm.TU.group1.1157	GO:0003735(structural constituent of ribosome);GO:0005622(intracellular);GO:0005840(ribosome);GO:0006412(translation)	03010(Ribosome)	1.22366	2.94678e-10
evm.TU.group0.1839	NA	00561(Glycerolipid metabolism)	1.55239	2.96883e-10
evm.TU.group14.314	GO:0004356(glutamate-ammonia ligase activity);GO:0006542(glutamine biosynthetic process);GO:0006807(nitrogen compound metabolic process)	00630(Glyoxylate and dicarboxylate metabolism);00910(Nitrogen metabolism);00250(Alanine, aspartate and glutamate metabolism);00220(Arginine biosynthesis)	-1.30634	3.02167e-10
evm.TU.group7.3925	GO:0005737(cytoplasm);GO:0005524(ATP binding);GO:0042026(protein refolding);GO:0044267(cellular protein metabolic process)	03018(RNA degradation)	1.35666	3.04881e-10
evm.TU.group17.74	GO:0016757(transferase activity, transferring glycosyl groups)	NA	-2.78695	3.1953e-10
evm.TU.group2.1295	NA	04016(MAPK signaling pathway - plant);04626(Plant-pathogen interaction)	-3.33105	3.29574e-10
evm.TU.group4.1348	NA	NA	-1.6624	3.32752e-10
evm.TU.scaffold294.14	GO:0004252(serine-type endopeptidase activity);GO:0042802(identical protein binding);GO:0043086(negative regulation of catalytic activity);GO:0006508(proteolysis)	NA	-1.16766	3.37033e-10
evm.TU.group5.1491	NA	NA	2.00681	3.52166e-10
evm.TU.group15.437	NA	NA	2.10063	3.58887e-10
evm.TU.group0.1698	GO:0006629(lipid metabolic process);GO:0016788(hydrolase activity, acting on ester bonds)	00511(Other glycan degradation)	1.87507	3.59413e-10
evm.TU.group14.479	GO:0015996(chlorophyll catabolic process);GO:0047746(chlorophyllase activity)	00860(Porphyrin and chlorophyll metabolism)	1.28813	3.64973e-10
evm.TU.group7.1612	GO:0003824(catalytic activity)	NA	inf	3.7207e-10
evm.TU.group4.1329	GO:0019288(isopentenyl diphosphate biosynthetic process, mevalonate-independent pathway);GO:0055114(oxidation-reduction process)	00900(Terpenoid backbone biosynthesis)	-1.44971	3.74519e-10
evm.TU.group16.915	GO:0000151(ubiquitin ligase complex);GO:0004842(ubiquitin-protein ligase activity);GO:0016567(protein ubiquitination)	NA	-1.1761	3.90703e-10
evm.TU.group7.470	NA	NA	-1.58117	3.9481e-10
evm.TU.group7.3609	NA	NA	1.2342	3.99234e-10
evm.TU.group7.3672	GO:0000079(regulation of cyclin-dependent protein serine/threonine kinase activity);GO:0006355(regulation of transcription, DNA-dependent);GO:0019901(protein kinase binding)	NA	1.19768	4.03164e-10
evm.TU.group5.1122	GO:0003777(microtubule motor activity);GO:0005524(ATP binding);GO:0007018(microtubule-based movement);GO:0008017(microtubule binding);GO:0005871(kinesin complex)	NA	-1.19371	4.04452e-10
evm.TU.group7.804	NA	NA	1.64355	4.10221e-10
evm.TU.group16.776	GO:0004197(cysteine-type endopeptidase activity);GO:0006508(proteolysis)	NA	inf	4.20717e-10
evm.TU.group4.1149	GO:0016020(membrane);GO:0016491(oxidoreductase activity);GO:0055114(oxidation-reduction process)	NA	-1.57486	4.27686e-10
evm.TU.group7.122	GO:0016491(oxidoreductase activity);GO:0055114(oxidation-reduction process)	00053(Ascorbate and aldarate metabolism)	-1.72151	4.33009e-10
evm.TU.group11.336	NA	NA	1.54884	4.50065e-10
evm.TU.group0.1305_evm.TU.group0.1306	GO:0003333(amino acid transmembrane transport);GO:0015171(amino acid transmembrane transporter activity);GO:0016020(membrane)	NA	-1.21548	4.76723e-10
evm.TU.group0.1645	GO:0003824(catalytic activity);GO:0008152(metabolic process)	00130(Ubiquinone and other terpenoid-quinone biosynthesis)	1.16898	4.77333e-10
evm.TU.group11.984	GO:0004871(signal transducer activity);GO:0005834(heterotrimeric G-protein complex);GO:0007186(G-protein coupled receptor signaling pathway)	NA	1.84936	4.82851e-10
evm.TU.group8.460	GO:0004672(protein kinase activity);GO:0005524(ATP binding);GO:0006468(protein phosphorylation);GO:0004713(protein tyrosine kinase activity);GO:0005515(protein binding);GO:0048544(recognition of pollen)	NA	-2.59612	4.89585e-10
evm.TU.group1.1729	GO:0005515(protein binding)	00480(Glutathione metabolism)	1.57642	5.00872e-10
evm.TU.group0.575	NA	NA	-2.58288	5.08296e-10
evm.TU.group5.1094	GO:0004252(serine-type endopeptidase activity);GO:0042802(identical protein binding);GO:0043086(negative regulation of catalytic activity);GO:0006508(proteolysis)	NA	1.98126	5.09194e-10
evm.TU.scaffold259.38	GO:0004672(protein kinase activity);GO:0005524(ATP binding);GO:0006468(protein phosphorylation);GO:0004713(protein tyrosine kinase activity)	NA	-1.13124	5.11464e-10
evm.TU.group7.2110	GO:0005515(protein binding)	NA	-3.37055	5.13473e-10
evm.TU.group6.306	NA	00260(Glycine, serine and threonine metabolism)	-1.07974	5.22171e-10
evm.TU.group1.351	GO:0008152(metabolic process);GO:0016491(oxidoreductase activity)	04146(Peroxisome)	-1.28626	5.24424e-10
evm.TU.group2.1325	GO:0005515(protein binding)	NA	2.41442	5.37222e-10
evm.TU.group0.2325	GO:0003899(DNA-directed RNA polymerase activity);GO:0006351(transcription, DNA-dependent)	00230(Purine metabolism);00240(Pyrimidine metabolism);03020(RNA polymerase)	1.6293	5.61293e-10
evm.TU.group16.1042	GO:0004807(triose-phosphate isomerase activity);GO:0008152(metabolic process)	00010(Glycolysis / Gluconeogenesis);00051(Fructose and mannose metabolism);00562(Inositol phosphate metabolism);00710(Carbon fixation in photosynthetic organisms)	-1.97824	5.71414e-10
evm.TU.group3.1158	GO:0005737(cytoplasm);GO:0008152(metabolic process);GO:0016301(kinase activity);GO:0016773(phosphotransferase activity, alcohol group as acceptor);GO:0005524(ATP binding)	00040(Pentose and glucuronate interconversions);00053(Ascorbate and aldarate metabolism);00520(Amino sugar and nucleotide sugar metabolism)	inf	5.93582e-10
evm.TU.group7.456	GO:0003700(sequence-specific DNA binding transcription factor activity);GO:0005634(nucleus);GO:0006355(regulation of transcription, DNA-dependent);GO:0043565(sequence-specific DNA binding);GO:0009408(response to heat)	NA	2.75043	5.9597e-10
evm.TU.scaffold423.35	GO:0016747(transferase activity, transferring acyl groups other than amino-acyl groups)	00940(Phenylpropanoid biosynthesis);00945(Stilbenoid, diarylheptanoid and gingerol biosynthesis);00941(Flavonoid biosynthesis)	2.70304	5.9957e-10
evm.TU.group7.116	GO:0004781(sulfate adenylyltransferase (ATP) activity)	00920(Sulfur metabolism);00230(Purine metabolism);00450(Selenocompound metabolism);00261(Monobactam biosynthesis)	-1.57495	6.04435e-10
evm.TU.group7.3966	NA	NA	-1.4492	6.27063e-10
evm.TU.scaffold34.28	GO:0005515(protein binding)	NA	-1.32983	6.3502e-10
evm.TU.scaffold247.53	GO:0004672(protein kinase activity);GO:0005524(ATP binding);GO:0006468(protein phosphorylation);GO:0004713(protein tyrosine kinase activity)	NA	1.98668	6.46171e-10
evm.TU.group2.1783	GO:0004794(L-threonine ammonia-lyase activity);GO:0009097(isoleucine biosynthetic process)	00260(Glycine, serine and threonine metabolism);00290(Valine, leucine and isoleucine biosynthesis)	1.87484	6.50318e-10
evm.TU.group13.683	GO:0004672(protein kinase activity);GO:0005524(ATP binding);GO:0006468(protein phosphorylation);GO:0004713(protein tyrosine kinase activity)	04016(MAPK signaling pathway - plant);04075(Plant hormone signal transduction);04626(Plant-pathogen interaction)	-1.33728	6.59581e-10
evm.TU.group11.233	GO:0008131(primary amine oxidase activity);GO:0009308(amine metabolic process);GO:0048038(quinone binding);GO:0055114(oxidation-reduction process);GO:0005507(copper ion binding)	00260(Glycine, serine and threonine metabolism);00350(Tyrosine metabolism);00360(Phenylalanine metabolism);00410(beta-Alanine metabolism);00950(Isoquinoline alkaloid biosynthesis);00960(Tropane, piperidine and pyridine alkaloid biosynthesis)	1.82521	6.62921e-10
evm.TU.scaffold208.35	GO:0005247(voltage-gated chloride channel activity);GO:0006821(chloride transport);GO:0016020(membrane);GO:0055085(transmembrane transport);GO:0030554(adenyl nucleotide binding)	NA	1.21816	6.71969e-10
evm.TU.group0.174	GO:0046856(phosphatidylinositol dephosphorylation)	00562(Inositol phosphate metabolism);04070(Phosphatidylinositol signaling system)	-1.16479	6.78713e-10
evm.TU.group7.3011	GO:0015238(drug transmembrane transporter activity);GO:0015297(antiporter activity);GO:0016020(membrane);GO:0055085(transmembrane transport);GO:0006855(drug transmembrane transport)	NA	-1.12904	6.80479e-10
evm.TU.group4.626	GO:0000724(double-strand break repair via homologous recombination);GO:0006281(DNA repair);GO:0030915(Smc5-Smc6 complex)	NA	1.96686	6.8699e-10
evm.TU.group3.1452	NA	00040(Pentose and glucuronate interconversions);00053(Ascorbate and aldarate metabolism);00520(Amino sugar and nucleotide sugar metabolism)	-1.98101	6.91963e-10
evm.TU.group2.845	GO:0005215(transporter activity);GO:0005622(intracellular);GO:0006810(transport)	03015(mRNA surveillance pathway)	1.4376	6.99471e-10
evm.TU.group1.1912	GO:0005622(intracellular);GO:0008270(zinc ion binding)	NA	-1.27171	7.27433e-10
evm.TU.group7.3346	NA	NA	1.54881	7.38385e-10
evm.TU.group14.121	GO:0010215(cellulose microfibril organization);GO:0016049(cell growth);GO:0031225(anchored to membrane)	03060(Protein export);04141(Protein processing in endoplasmic reticulum);04145(Phagosome)	-1.66911	7.57475e-10
evm.TU.group3.505	GO:0004553(hydrolase activity, hydrolyzing O-glycosyl compounds);GO:0005975(carbohydrate metabolic process)	00500(Starch and sucrose metabolism)	-inf	7.62186e-10
evm.TU.group12.445	GO:0004672(protein kinase activity);GO:0005524(ATP binding);GO:0006468(protein phosphorylation);GO:0004713(protein tyrosine kinase activity)	NA	-7.46429	7.90877e-10
evm.TU.group4.1361	NA	NA	3.07083	7.92867e-10
evm.TU.group0.1609	NA	NA	-2.11414	8.24485e-10
evm.TU.group0.2146	GO:0005525(GTP binding)	NA	1.80061	8.39383e-10
evm.TU.scaffold33.69	GO:0006950(response to stress)	NA	1.63284	8.43766e-10
evm.TU.group4.469	GO:0003700(sequence-specific DNA binding transcription factor activity);GO:0006355(regulation of transcription, DNA-dependent);GO:0043565(sequence-specific DNA binding)	NA	1.16409	8.56658e-10
evm.TU.group7.3825	GO:0004664(prephenate dehydratase activity);GO:0009094(L-phenylalanine biosynthetic process)	00400(Phenylalanine, tyrosine and tryptophan biosynthesis)	-1.38421	8.66401e-10
evm.TU.group0.2212	GO:0004672(protein kinase activity);GO:0005524(ATP binding);GO:0006468(protein phosphorylation);GO:0004713(protein tyrosine kinase activity)	NA	-1.25075	8.82403e-10
evm.TU.group7.783	GO:0005515(protein binding)	NA	-1.56344	8.95293e-10
evm.TU.scaffold291.18	GO:0043531(ADP binding);GO:0006952(defense response)	04626(Plant-pathogen interaction)	-1.56525	9.17513e-10
evm.TU.group5.1622	NA	NA	-1.60943	9.24851e-10
evm.TU.group3.799	GO:0006633(fatty acid biosynthetic process);GO:0016020(membrane);GO:0016747(transferase activity, transferring acyl groups other than amino-acyl groups);GO:0008610(lipid biosynthetic process)	00062(Fatty acid elongation)	-1.12936	9.36104e-10
evm.TU.group7.4147	NA	NA	1.25414	9.81723e-10
evm.TU.group4.721	GO:0004672(protein kinase activity);GO:0005524(ATP binding);GO:0006468(protein phosphorylation);GO:0004713(protein tyrosine kinase activity)	NA	-3.01312	9.89497e-10
evm.TU.group3.272	GO:0046983(protein dimerization activity)	04075(Plant hormone signal transduction)	-1.44368	9.9594e-10
evm.TU.group13.839	NA	NA	1.20547	9.99486e-10
evm.TU.group9.612	NA	NA	-1.17462	1.01511e-09
evm.TU.group4.1230	NA	03010(Ribosome)	1.23747	1.03535e-09
evm.TU.group2.1029	GO:0008152(metabolic process);GO:0016758(transferase activity, transferring hexosyl groups)	00908(Zeatin biosynthesis)	-1.97844	1.09932e-09
evm.TU.group12.10	NA	NA	-1.98904	1.10987e-09
evm.TU.group7.363	GO:0004478(methionine adenosyltransferase activity);GO:0005524(ATP binding);GO:0006556(S-adenosylmethionine biosynthetic process)	00270(Cysteine and methionine metabolism)	-1.40424	1.11459e-09
evm.TU.group1.905	GO:0005515(protein binding)	NA	5.02272	1.1217e-09
evm.TU.scaffold420.5	GO:0005215(transporter activity);GO:0006810(transport);GO:0016020(membrane)	NA	-1.19967	1.18914e-09
evm.TU.group19.351	NA	NA	-3.39929	1.24812e-09
evm.TU.group7.1431	NA	NA	1.1669	1.2602e-09
evm.TU.group3.1572	GO:0004014(adenosylmethionine decarboxylase activity);GO:0006597(spermine biosynthetic process);GO:0008295(spermidine biosynthetic process)	00270(Cysteine and methionine metabolism);00330(Arginine and proline metabolism)	1.29184	1.26516e-09
evm.TU.group5.623	GO:0008152(metabolic process);GO:0016758(transferase activity, transferring hexosyl groups)	NA	-1.12284	1.26786e-09
evm.TU.group2.919	GO:0003676(nucleic acid binding);GO:0004386(helicase activity);GO:0005524(ATP binding);GO:0003677(DNA binding);GO:0005515(protein binding);GO:0046872(metal ion binding);GO:0008270(zinc ion binding)	NA	inf	1.29327e-09
evm.TU.scaffold201.3	GO:0004190(aspartic-type endopeptidase activity);GO:0006508(proteolysis)	NA	-1.21998	1.29593e-09
evm.TU.group13.885	NA	NA	-1.78823	1.2973e-09
evm.TU.group4.1021	GO:0008152(metabolic process);GO:0016787(hydrolase activity)	04075(Plant hormone signal transduction)	-1.96747	1.30406e-09
evm.TU.group1.589	NA	NA	3.33639	1.32493e-09
evm.TU.group8.749	GO:0005525(GTP binding);GO:0007264(small GTPase mediated signal transduction);GO:0015031(protein transport)	04144(Endocytosis);04145(Phagosome)	-2.10948	1.33093e-09
evm.TU.group7.204	GO:0005515(protein binding)	00230(Purine metabolism)	1.37568	1.35612e-09
evm.TU.group14.99	GO:0045454(cell redox homeostasis);GO:0016491(oxidoreductase activity);GO:0055114(oxidation-reduction process)	00010(Glycolysis / Gluconeogenesis);00020(Citrate cycle (TCA cycle));00620(Pyruvate metabolism);00630(Glyoxylate and dicarboxylate metabolism);00640(Propanoate metabolism);00260(Glycine, serine and threonine metabolism);00280(Valine, leucine and isoleucine degradation)	1.45829	1.36548e-09
evm.TU.group16.827	GO:0000287(magnesium ion binding);GO:0004427(inorganic diphosphatase activity);GO:0005737(cytoplasm);GO:0006796(phosphate-containing compound metabolic process)	00190(Oxidative phosphorylation)	1.37773	1.37924e-09
evm.TU.group13.900	GO:0003677(DNA binding);GO:0005634(nucleus)	NA	1.18694	1.40142e-09
evm.TU.group7.2989	GO:0004222(metalloendopeptidase activity);GO:0006508(proteolysis)	NA	1.48034	1.41513e-09
evm.TU.group7.3684	GO:0005515(protein binding);GO:0006457(protein folding)	NA	1.38098	1.43371e-09
evm.TU.group10.267	NA	NA	1.63685	1.43375e-09
evm.TU.group1.972	NA	NA	1.43239	1.44534e-09
evm.TU.scaffold423.34	GO:0016747(transferase activity, transferring acyl groups other than amino-acyl groups)	00073(Cutin, suberine and wax biosynthesis)	2.77295	1.44898e-09
evm.TU.scaffold330.43_evm.TU.scaffold330.44	GO:0003873(6-phosphofructo-2-kinase activity);GO:0003824(catalytic activity);GO:0005524(ATP binding);GO:0006000(fructose metabolic process);GO:0006003(fructose 2,6-bisphosphate metabolic process);GO:2001070(starch binding)	00051(Fructose and mannose metabolism)	1.27219	1.46739e-09
evm.TU.group7.2233	GO:0006511(ubiquitin-dependent protein catabolic process)	04141(Protein processing in endoplasmic reticulum);04120(Ubiquitin mediated proteolysis)	1.25656	1.46983e-09
evm.TU.group15.677	NA	00500(Starch and sucrose metabolism)	2.0725	1.47416e-09
evm.TU.group9.91	GO:0003676(nucleic acid binding)	NA	1.24008	1.47485e-09
evm.TU.group4.741	GO:0005515(protein binding)	00480(Glutathione metabolism)	-1.83802	1.53229e-09
evm.TU.group15.479	GO:0003682(chromatin binding)	NA	-2.63043	1.5493e-09
evm.TU.group18.143	NA	NA	3.73507	1.6289e-09
evm.TU.group2.629	GO:0005737(cytoplasm);GO:0008235(metalloexopeptidase activity);GO:0019538(protein metabolic process);GO:0030145(manganese ion binding);GO:0004177(aminopeptidase activity);GO:0005622(intracellular);GO:0006508(proteolysis)	00480(Glutathione metabolism)	inf	1.65563e-09
evm.TU.group3.1573	NA	00270(Cysteine and methionine metabolism);00330(Arginine and proline metabolism)	1.33603	1.65746e-09
evm.TU.group14.857	GO:0005737(cytoplasm);GO:0005524(ATP binding);GO:0042026(protein refolding);GO:0044267(cellular protein metabolic process)	03018(RNA degradation)	1.58877	1.6582e-09
evm.TU.group8.372	NA	NA	-5.30616	1.70627e-09
evm.TU.group1.1663	NA	NA	1.1766	1.73942e-09
evm.TU.group14.119	GO:0003700(sequence-specific DNA binding transcription factor activity);GO:0006355(regulation of transcription, DNA-dependent);GO:0008270(zinc ion binding);GO:0043565(sequence-specific DNA binding)	NA	-1.05339	1.75138e-09
evm.TU.group19.190	GO:0004857(enzyme inhibitor activity);GO:0030599(pectinesterase activity)	00040(Pentose and glucuronate interconversions)	2.03106	1.75599e-09
evm.TU.group1.2330	GO:0005200(structural constituent of cytoskeleton);GO:0005634(nucleus);GO:0030029(actin filament-based process);GO:0005515(protein binding)	NA	-1.10182	1.76319e-09
evm.TU.group18.2	GO:0004066(asparagine synthase (glutamine-hydrolyzing) activity);GO:0006529(asparagine biosynthetic process)	NA	-1.67291	1.80684e-09
evm.TU.group3.1640	GO:0003700(sequence-specific DNA binding transcription factor activity);GO:0006355(regulation of transcription, DNA-dependent);GO:0043565(sequence-specific DNA binding);GO:0003677(DNA binding)	NA	-1.14791	1.81169e-09
evm.TU.group0.1618	GO:0016020(membrane)	NA	-5.64028	1.82404e-09
evm.TU.group1.2005	GO:0003743(translation initiation factor activity);GO:0006413(translational initiation)	03013(RNA transport)	1.34005	1.82584e-09
evm.TU.group3.595	NA	NA	-2.85755	1.89905e-09
evm.TU.group1.1419	GO:0016021(integral to membrane)	NA	-1.09778	1.90304e-09
evm.TU.group2.551	GO:0005515(protein binding)	00970(Aminoacyl-tRNA biosynthesis)	1.98919	1.92619e-09
evm.TU.group8.1150	GO:0016884(carbon-nitrogen ligase activity, with glutamine as amido-N-donor)	00970(Aminoacyl-tRNA biosynthesis)	1.16217	1.93749e-09
evm.TU.group13.528	GO:0005525(GTP binding);GO:0006184(GTP catabolic process);GO:0007165(signal transduction);GO:0016020(membrane);GO:0003924(GTPase activity);GO:0005622(intracellular);GO:0007264(small GTPase mediated signal transduction);GO:0015031(protein transport)	04145(Phagosome);04933(AGE-RAGE signaling pathway in diabetic complications)	-1.49678	1.94265e-09
evm.TU.group14.611	GO:0016491(oxidoreductase activity);GO:0016706(oxidoreductase activity, acting on paired donors, with incorporation or reduction of molecular oxygen, 2-oxoglutarate as one donor, and incorporation of one atom each of oxygen into both donors);GO:0055114(oxidation-reduction process)	00402(Benzoxazinoid biosynthesis)	2.36336	1.98337e-09
evm.TU.group7.1005	GO:0008152(metabolic process);GO:0016758(transferase activity, transferring hexosyl groups)	NA	-1.27042	1.98924e-09
evm.TU.group11.797	NA	NA	-1.82636	2.0516e-09
evm.TU.group13.14	GO:0005216(ion channel activity);GO:0006811(ion transport);GO:0016020(membrane);GO:0055085(transmembrane transport);GO:0005249(voltage-gated potassium channel activity);GO:0006813(potassium ion transport);GO:0005515(protein binding)	NA	1.55886	2.05318e-09
evm.TU.group6.1399	NA	00053(Ascorbate and aldarate metabolism);00480(Glutathione metabolism)	-1.08242	2.09193e-09
evm.TU.group10.27	GO:0003777(microtubule motor activity);GO:0005524(ATP binding);GO:0007018(microtubule-based movement);GO:0008017(microtubule binding);GO:0005871(kinesin complex)	NA	-2.81326	2.10655e-09
evm.TU.scaffold225.5	NA	NA	3.78994	2.13261e-09
evm.TU.scaffold452.16	GO:0005515(protein binding)	NA	-1.18701	2.16141e-09
evm.TU.group3.901	GO:0030001(metal ion transport);GO:0046872(metal ion binding)	NA	-1.21348	2.18101e-09
evm.TU.group4.975	GO:0006904(vesicle docking involved in exocytosis);GO:0016192(vesicle-mediated transport)	NA	2.09416	2.19551e-09
evm.TU.scaffold295.21	GO:0004650(polygalacturonase activity);GO:0005975(carbohydrate metabolic process)	00040(Pentose and glucuronate interconversions)	-1.50561	2.2392e-09
evm.TU.group3.400	NA	NA	-2.3319	2.29423e-09
evm.TU.scaffold231.31	GO:0004553(hydrolase activity, hydrolyzing O-glycosyl compounds);GO:0005975(carbohydrate metabolic process)	00520(Amino sugar and nucleotide sugar metabolism)	5.74423	2.42325e-09
evm.TU.group2.771	GO:0005506(iron ion binding);GO:0016491(oxidoreductase activity);GO:0016706(oxidoreductase activity, acting on paired donors, with incorporation or reduction of molecular oxygen, 2-oxoglutarate as one donor, and incorporation of one atom each of oxygen into both donors);GO:0055114(oxidation-reduction process)	00904(Diterpenoid biosynthesis)	-1.57189	2.43716e-09
evm.TU.group7.2592	GO:0003700(sequence-specific DNA binding transcription factor activity);GO:0006355(regulation of transcription, DNA-dependent)	NA	-inf	2.53696e-09
evm.TU.group1.125	GO:0008168(methyltransferase activity);GO:0003723(RNA binding)	NA	2.1884	2.55534e-09
evm.TU.group5.139	NA	NA	-3.64315	2.58947e-09
evm.TU.group3.818	GO:0003723(RNA binding)	NA	1.20902	2.60745e-09
evm.TU.group7.2962	GO:0005741(mitochondrial outer membrane);GO:0055085(transmembrane transport)	NA	-1.62069	2.61561e-09
evm.TU.group7.3958	NA	NA	-1.5353	2.62926e-09
evm.TU.group6.1109	GO:0016791(phosphatase activity)	00750(Vitamin B6 metabolism)	-1.55498	2.64486e-09
evm.TU.scaffold291.20	GO:0004672(protein kinase activity);GO:0005524(ATP binding);GO:0006468(protein phosphorylation);GO:0004713(protein tyrosine kinase activity)	NA	-1.28677	2.87691e-09
evm.TU.group10.105	NA	NA	-2.59379	2.91027e-09
evm.TU.group0.731	GO:0004672(protein kinase activity);GO:0005524(ATP binding);GO:0006468(protein phosphorylation);GO:0004713(protein tyrosine kinase activity)	NA	-2.12175	2.93444e-09
evm.TU.group7.1805	GO:0005515(protein binding);GO:0044183(protein binding involved in protein folding)	NA	1.18778	3.02077e-09
evm.TU.group5.1208	GO:0005509(calcium ion binding)	04626(Plant-pathogen interaction)	-6.00299	3.1768e-09
evm.TU.scaffold70.49	NA	04144(Endocytosis)	1.35402	3.37184e-09
evm.TU.scaffold464.27	NA	00400(Phenylalanine, tyrosine and tryptophan biosynthesis)	1.76041	3.38262e-09
evm.TU.group2.2099	GO:0003824(catalytic activity);GO:0005975(carbohydrate metabolic process);GO:0043169(cation binding);GO:0004553(hydrolase activity, hydrolyzing O-glycosyl compounds)	00500(Starch and sucrose metabolism)	1.14124	3.39749e-09
evm.TU.scaffold421.32	GO:0004553(hydrolase activity, hydrolyzing O-glycosyl compounds);GO:0005975(carbohydrate metabolic process)	00052(Galactose metabolism);00561(Glycerolipid metabolism);00600(Sphingolipid metabolism);00603(Glycosphingolipid biosynthesis - globo and isoglobo series)	1.63865	3.45425e-09
evm.TU.group17.273	GO:0003676(nucleic acid binding)	03015(mRNA surveillance pathway)	-3.8733	3.45535e-09
evm.TU.group1.1413	NA	NA	-1.08185	3.46689e-09
evm.TU.group3.430	GO:0016831(carboxy-lyase activity);GO:0004351(glutamate decarboxylase activity);GO:0019752(carboxylic acid metabolic process);GO:0006536(glutamate metabolic process);GO:0030170(pyridoxal phosphate binding)	00650(Butanoate metabolism);00250(Alanine, aspartate and glutamate metabolism);00410(beta-Alanine metabolism);00430(Taurine and hypotaurine metabolism)	-1.36434	3.47176e-09
evm.TU.group3.551	GO:0006221(pyrimidine nucleotide biosynthetic process);GO:0008652(cellular amino acid biosynthetic process);GO:0009041(uridylate kinase activity)	00240(Pyrimidine metabolism)	1.44192	3.4953e-09
evm.TU.group9.349	NA	NA	4.83739	3.51971e-09
evm.TU.group11.1001	GO:0005737(cytoplasm);GO:0008152(metabolic process);GO:0016301(kinase activity);GO:0016773(phosphotransferase activity, alcohol group as acceptor);GO:0005524(ATP binding)	00520(Amino sugar and nucleotide sugar metabolism)	1.44643	3.54188e-09
evm.TU.group2.86	NA	04075(Plant hormone signal transduction)	-2.47593	3.54847e-09
evm.TU.scaffold33.24	GO:0003824(catalytic activity);GO:0008152(metabolic process)	00360(Phenylalanine metabolism);00130(Ubiquinone and other terpenoid-quinone biosynthesis);00940(Phenylpropanoid biosynthesis)	-1.09506	3.59936e-09
evm.TU.scaffold205.69	GO:0000287(magnesium ion binding);GO:0004743(pyruvate kinase activity);GO:0006096(glycolysis);GO:0030955(potassium ion binding)	00010(Glycolysis / Gluconeogenesis);00620(Pyruvate metabolism);00230(Purine metabolism)	-1.76869	3.61102e-09
evm.TU.group13.473	NA	NA	-1.73983	3.71851e-09
evm.TU.group0.72	NA	NA	-1.10877	3.73853e-09
evm.TU.group3.5	GO:0008270(zinc ion binding);GO:0016491(oxidoreductase activity);GO:0055114(oxidation-reduction process);GO:0016747(transferase activity, transferring acyl groups other than amino-acyl groups)	00940(Phenylpropanoid biosynthesis)	-1.55595	3.75075e-09
evm.TU.group6.249	NA	NA	-5.64886	3.80728e-09
evm.TU.group2.161	GO:0005515(protein binding)	NA	-1.53974	3.84449e-09
evm.TU.group7.773	GO:0003700(sequence-specific DNA binding transcription factor activity);GO:0006355(regulation of transcription, DNA-dependent);GO:0043565(sequence-specific DNA binding)	04626(Plant-pathogen interaction)	-4.33323	3.86087e-09
evm.TU.scaffold452.12	NA	NA	-1.31615	3.87508e-09
evm.TU.scaffold230.11	GO:0005215(transporter activity);GO:0006810(transport);GO:0016020(membrane)	NA	-1.44272	3.89832e-09
evm.TU.group10.909	GO:0000287(magnesium ion binding)	00630(Glyoxylate and dicarboxylate metabolism);00710(Carbon fixation in photosynthetic organisms)	-3.23958	3.93604e-09
evm.TU.group7.1016	NA	NA	-2.45681	4.18833e-09
evm.TU.group3.1278	NA	NA	-2.20132	4.23745e-09
evm.TU.group10.108	NA	NA	-1.14701	4.27078e-09
evm.TU.group8.873	NA	NA	1.45818	4.35339e-09
evm.TU.group0.269	GO:0009055(electron carrier activity);GO:0016705(oxidoreductase activity, acting on paired donors, with incorporation or reduction of molecular oxygen);GO:0020037(heme binding);GO:0055114(oxidation-reduction process);GO:0005506(iron ion binding)	NA	-2.95942	4.37394e-09
evm.TU.scaffold247.14	GO:0006824(cobalt ion transport);GO:0015087(cobalt ion transmembrane transporter activity);GO:0015099(nickel cation transmembrane transporter activity);GO:0015675(nickel cation transport);GO:0016021(integral to membrane);GO:0046872(metal ion binding);GO:0055085(transmembrane transport)	NA	1.19133	4.46836e-09
evm.TU.group7.1079	NA	NA	1.9359	4.5534e-09
evm.TU.scaffold34.13	GO:0003700(sequence-specific DNA binding transcription factor activity);GO:0006355(regulation of transcription, DNA-dependent)	NA	-inf	4.56969e-09
evm.TU.group7.421	GO:0003700(sequence-specific DNA binding transcription factor activity);GO:0006355(regulation of transcription, DNA-dependent);GO:0043565(sequence-specific DNA binding)	NA	1.17833	4.62846e-09
evm.TU.group8.1009	GO:0045454(cell redox homeostasis);GO:0005515(protein binding)	NA	-1.48028	4.64534e-09
evm.TU.group11.1227	GO:0008272(sulfate transport);GO:0015116(sulfate transmembrane transporter activity);GO:0016021(integral to membrane)	NA	-1.19916	4.65587e-09
evm.TU.group6.1247	GO:0003723(RNA binding)	03018(RNA degradation)	1.2294	4.69142e-09
evm.TU.group7.3516	GO:0004478(methionine adenosyltransferase activity);GO:0005524(ATP binding);GO:0006556(S-adenosylmethionine biosynthetic process)	00270(Cysteine and methionine metabolism)	-1.39861	4.76054e-09
evm.TU.scaffold330.33	GO:0010181(FMN binding);GO:0016491(oxidoreductase activity)	00130(Ubiquinone and other terpenoid-quinone biosynthesis)	1.2206	4.80541e-09
evm.TU.group7.2662	NA	04712(Circadian rhythm - plant)	-1.09558	5.01398e-09
evm.TU.group7.4061	GO:0000145(exocyst);GO:0006887(exocytosis)	NA	inf	5.01656e-09
evm.TU.group7.1994	NA	00270(Cysteine and methionine metabolism);00330(Arginine and proline metabolism)	-1.04056	5.02709e-09
evm.TU.group8.1002	NA	NA	1.23623	5.04625e-09
evm.TU.group0.1454	GO:0008152(metabolic process);GO:0016758(transferase activity, transferring hexosyl groups)	NA	1.89161	5.05494e-09
evm.TU.group0.757	GO:0003723(RNA binding);GO:0033897(ribonuclease T2 activity)	NA	-1.09018	5.06069e-09
evm.TU.group4.695	GO:0006810(transport);GO:0016021(integral to membrane);GO:0042626(ATPase activity, coupled to transmembrane movement of substances);GO:0055085(transmembrane transport);GO:0005524(ATP binding);GO:0000166(nucleotide binding);GO:0016887(ATPase activity);GO:0017111(nucleoside-triphosphatase activity)	02010(ABC transporters)	-1.45603	5.11733e-09
evm.TU.scaffold247.84	GO:0000151(ubiquitin ligase complex);GO:0004842(ubiquitin-protein ligase activity);GO:0016567(protein ubiquitination);GO:0005509(calcium ion binding);GO:0005515(protein binding)	NA	-1.15044	5.13562e-09
evm.TU.group1.2296	NA	NA	1.13879	5.26711e-09
evm.TU.group17.123	GO:0016020(membrane)	NA	-1.14182	5.27148e-09
evm.TU.group7.2266	GO:0051087(chaperone binding);GO:0005515(protein binding)	NA	2.13139	5.39902e-09
evm.TU.group13.852	NA	NA	-1.09131	5.41898e-09
evm.TU.group10.271	GO:0016747(transferase activity, transferring acyl groups other than amino-acyl groups)	NA	-1.58445	5.4792e-09
evm.TU.group3.687	NA	03040(Spliceosome);03013(RNA transport);03015(mRNA surveillance pathway)	1.88998	5.49928e-09
evm.TU.group8.1033	GO:0003824(catalytic activity);GO:0006541(glutamine metabolic process);GO:0008242(omega peptidase activity);GO:0016787(hydrolase activity)	00790(Folate biosynthesis)	1.25906	5.50501e-09
evm.TU.group3.440	GO:0008152(metabolic process);GO:0016491(oxidoreductase activity);GO:0055114(oxidation-reduction process)	NA	1.13822	5.60921e-09
evm.TU.group16.379	GO:0003677(DNA binding);GO:0004518(nuclease activity);GO:0003824(catalytic activity);GO:0006281(DNA repair)	03030(DNA replication);03410(Base excision repair);03450(Non-homologous end-joining)	1.25485	5.68412e-09
evm.TU.group0.1897	GO:0005515(protein binding)	NA	-0.984783	5.84919e-09
evm.TU.group4.655	NA	NA	1.674	5.85654e-09
evm.TU.group7.925	GO:0004672(protein kinase activity);GO:0005524(ATP binding);GO:0006468(protein phosphorylation);GO:0004713(protein tyrosine kinase activity)	04016(MAPK signaling pathway - plant)	1.47757	5.91807e-09
evm.TU.scaffold452.35	GO:0004672(protein kinase activity);GO:0005524(ATP binding);GO:0006468(protein phosphorylation);GO:0004713(protein tyrosine kinase activity);GO:0008152(metabolic process);GO:0016597(amino acid binding)	NA	1.22467	5.93678e-09
evm.TU.scaffold245.5	GO:0004672(protein kinase activity);GO:0005524(ATP binding);GO:0006468(protein phosphorylation);GO:0004713(protein tyrosine kinase activity);GO:0005515(protein binding)	04626(Plant-pathogen interaction)	-1.23454	6.00232e-09
evm.TU.group4.357	GO:0004478(methionine adenosyltransferase activity);GO:0005524(ATP binding);GO:0006556(S-adenosylmethionine biosynthetic process)	00270(Cysteine and methionine metabolism)	-1.16473	6.04506e-09
evm.TU.group11.1291	NA	NA	2.04174	6.06363e-09
evm.TU.scaffold210.56	GO:0004452(isopentenyl-diphosphate delta-isomerase activity);GO:0016787(hydrolase activity);GO:0008299(isoprenoid biosynthetic process)	00900(Terpenoid backbone biosynthesis)	-1.16779	6.26319e-09
evm.TU.group7.3183	NA	NA	-1.24993	6.40202e-09
evm.TU.group2.1721	NA	NA	1.45672	6.47436e-09
evm.TU.scaffold295.18	GO:0000155(phosphorelay sensor kinase activity);GO:0007165(signal transduction);GO:0016020(membrane);GO:0016310(phosphorylation);GO:0005524(ATP binding);GO:0005515(protein binding);GO:0016772(transferase activity, transferring phosphorus-containing groups)	04016(MAPK signaling pathway - plant);04075(Plant hormone signal transduction)	1.25873	6.70505e-09
evm.TU.group11.1411	NA	00500(Starch and sucrose metabolism)	-1.47459	6.73843e-09
evm.TU.group7.1087	GO:0005515(protein binding)	03013(RNA transport);03008(Ribosome biogenesis in eukaryotes)	-1.21512	6.84622e-09
evm.TU.group7.2469	NA	NA	-1.27133	6.87511e-09
evm.TU.group5.1233	GO:0046872(metal ion binding)	00052(Galactose metabolism);00600(Sphingolipid metabolism);00531(Glycosaminoglycan degradation);00604(Glycosphingolipid biosynthesis - ganglio series);00511(Other glycan degradation)	-1.87904	7.14949e-09
evm.TU.group12.62	NA	NA	-2.32585	7.26099e-09
evm.TU.group13.819	GO:0003824(catalytic activity);GO:0008152(metabolic process)	NA	1.07202	7.41463e-09
evm.TU.scaffold289.81	GO:0006486(protein glycosylation);GO:0008378(galactosyltransferase activity);GO:0016020(membrane)	NA	-1.16805	7.45932e-09
evm.TU.group12.640	NA	00500(Starch and sucrose metabolism)	1.16156	7.49323e-09
evm.TU.group5.103	GO:0016747(transferase activity, transferring acyl groups other than amino-acyl groups)	00940(Phenylpropanoid biosynthesis);00945(Stilbenoid, diarylheptanoid and gingerol biosynthesis);00941(Flavonoid biosynthesis)	1.0781	7.57357e-09
evm.TU.group4.630	GO:0003824(catalytic activity);GO:0044237(cellular metabolic process);GO:0050662(coenzyme binding)	00940(Phenylpropanoid biosynthesis)	-3.33743	7.61682e-09
evm.TU.group12.316	NA	NA	-6.43574	7.62833e-09
evm.TU.group17.24	GO:0016491(oxidoreductase activity);GO:0055114(oxidation-reduction process)	NA	1.93993	7.67789e-09
evm.TU.group8.1017	GO:0004853(uroporphyrinogen decarboxylase activity);GO:0006779(porphyrin-containing compound biosynthetic process)	00860(Porphyrin and chlorophyll metabolism)	1.29737	7.73513e-09
evm.TU.group1.1316	NA	NA	-3.78345	7.89955e-09
evm.TU.group2.1819	GO:0009055(electron carrier activity);GO:0016705(oxidoreductase activity, acting on paired donors, with incorporation or reduction of molecular oxygen);GO:0020037(heme binding);GO:0055114(oxidation-reduction process);GO:0005506(iron ion binding)	NA	-1.58745	7.95787e-09
evm.TU.group8.564	NA	NA	-1.66538	8.39536e-09
evm.TU.group7.1955	GO:0016757(transferase activity, transferring glycosyl groups)	NA	-1.06821	8.50616e-09
evm.TU.group13.432	GO:0009765(photosynthesis, light harvesting);GO:0016020(membrane)	00196(Photosynthesis - antenna proteins)	-1.12132	8.80605e-09
evm.TU.group10.612	GO:0008299(isoprenoid biosynthetic process)	00900(Terpenoid backbone biosynthesis)	-1.24087	8.82903e-09
evm.TU.group6.794	GO:0016831(carboxy-lyase activity);GO:0004351(glutamate decarboxylase activity);GO:0019752(carboxylic acid metabolic process);GO:0006536(glutamate metabolic process);GO:0030170(pyridoxal phosphate binding)	00650(Butanoate metabolism);00250(Alanine, aspartate and glutamate metabolism);00410(beta-Alanine metabolism);00430(Taurine and hypotaurine metabolism)	1.40076	8.95829e-09
evm.TU.group7.2191	GO:0008152(metabolic process);GO:0016787(hydrolase activity)	NA	1.17352	8.99834e-09
evm.TU.group2.396	GO:0046872(metal ion binding)	NA	-1.25833	9.05187e-09
evm.TU.group19.293	GO:0003700(sequence-specific DNA binding transcription factor activity);GO:0006355(regulation of transcription, DNA-dependent)	NA	-1.30437	9.08118e-09
evm.TU.group11.1131	GO:0003700(sequence-specific DNA binding transcription factor activity);GO:0006355(regulation of transcription, DNA-dependent)	NA	-inf	9.14356e-09
evm.TU.group7.117	NA	00920(Sulfur metabolism);00230(Purine metabolism);00450(Selenocompound metabolism);00261(Monobactam biosynthesis)	-1.35492	9.32699e-09
evm.TU.group6.793	GO:0016831(carboxy-lyase activity);GO:0004351(glutamate decarboxylase activity);GO:0019752(carboxylic acid metabolic process);GO:0006536(glutamate metabolic process);GO:0030170(pyridoxal phosphate binding)	00650(Butanoate metabolism);00250(Alanine, aspartate and glutamate metabolism);00410(beta-Alanine metabolism);00430(Taurine and hypotaurine metabolism)	1.14386	9.40441e-09
evm.TU.group7.610	GO:0004190(aspartic-type endopeptidase activity);GO:0006508(proteolysis)	NA	-1.21273	9.49262e-09
evm.TU.group13.626	NA	04075(Plant hormone signal transduction)	-1.21175	9.69361e-09
evm.TU.scaffold72.8	NA	00910(Nitrogen metabolism)	-2.64394	9.71737e-09
evm.TU.group3.1148	NA	00514(Other types of O-glycan biosynthesis)	-1.37121	1.0022e-08
evm.TU.scaffold289.98	GO:0005515(protein binding)	00310(Lysine degradation)	-1.46248	1.05177e-08
evm.TU.group1.946	GO:0008483(transaminase activity);GO:0030170(pyridoxal phosphate binding)	00330(Arginine and proline metabolism)	1.17157	1.05516e-08
evm.TU.group7.114	GO:0005509(calcium ion binding)	04626(Plant-pathogen interaction)	-1.41513	1.06547e-08
evm.TU.group3.174	GO:0005524(ATP binding);GO:0000166(nucleotide binding);GO:0016020(membrane);GO:0016887(ATPase activity);GO:0017111(nucleoside-triphosphatase activity)	02010(ABC transporters)	-1.23352	1.07141e-08
evm.TU.group7.1148	GO:0020037(heme binding)	00910(Nitrogen metabolism)	1.42882	1.07329e-08
evm.TU.group1.875	GO:0006508(proteolysis);GO:0005515(protein binding);GO:0008236(serine-type peptidase activity)	NA	1.10672	1.07565e-08
evm.TU.group5.1427	NA	NA	-1.59413	1.08379e-08
evm.TU.group7.3669	NA	NA	3.27418	1.09769e-08
evm.TU.group10.315	GO:0003824(catalytic activity);GO:0008152(metabolic process)	NA	-1.17248	1.10803e-08
evm.TU.group7.3924	NA	NA	-2.33253	1.11489e-08
evm.TU.group12.614	NA	NA	-1.50773	1.12317e-08
evm.TU.scaffold289.30	NA	NA	-3.90888	1.13197e-08
evm.TU.group4.605	GO:0003677(DNA binding);GO:0003899(DNA-directed RNA polymerase activity);GO:0006351(transcription, DNA-dependent)	00230(Purine metabolism);00240(Pyrimidine metabolism);03020(RNA polymerase)	-3.41098	1.13817e-08
evm.TU.group15.895	GO:0005515(protein binding)	00480(Glutathione metabolism)	-1.33086	1.17417e-08
evm.TU.group8.405	GO:0003824(catalytic activity);GO:0045454(cell redox homeostasis);GO:0008152(metabolic process)	00920(Sulfur metabolism)	-1.49469	1.20909e-08
evm.TU.group3.1596	GO:0016998(cell wall macromolecule catabolic process);GO:0052861(glucan endo-1,3-beta-glucanase activity, C-3 substituted reducing group);GO:0052862(glucan endo-1,4-beta-glucanase activity, C-3 substituted reducing group)	NA	-1.45539	1.21129e-08
evm.TU.group15.819	GO:0016021(integral to membrane);GO:0016020(membrane);GO:0022857(transmembrane transporter activity);GO:0022891(substrate-specific transmembrane transporter activity);GO:0055085(transmembrane transport)	NA	1.89053	1.21449e-08
evm.TU.scaffold422.3	GO:0005515(protein binding)	04016(MAPK signaling pathway - plant);04626(Plant-pathogen interaction)	1.71238	1.22616e-08
evm.TU.group7.1225	NA	NA	1.19466	1.25707e-08
evm.TU.group11.1071	GO:0004190(aspartic-type endopeptidase activity);GO:0006508(proteolysis)	NA	-3.17142	1.26074e-08
evm.TU.group14.363	NA	NA	1.20552	1.28595e-08
evm.TU.group10.164	NA	NA	-1.1818	1.29857e-08
evm.TU.group2.449	GO:0016757(transferase activity, transferring glycosyl groups)	NA	1.38295	1.30812e-08
evm.TU.group15.39	GO:0003735(structural constituent of ribosome);GO:0005840(ribosome);GO:0006412(translation)	03010(Ribosome)	-1.03418	1.31623e-08
evm.TU.scaffold425.29	NA	NA	-1.25175	1.32569e-08
evm.TU.scaffold237.28	GO:0008519(ammonium transmembrane transporter activity);GO:0015696(ammonium transport);GO:0016020(membrane);GO:0072488(ammonium transmembrane transport)	NA	-1.33938	1.35538e-08
evm.TU.group1.1020	GO:0005506(iron ion binding);GO:0006633(fatty acid biosynthetic process);GO:0016491(oxidoreductase activity);GO:0055114(oxidation-reduction process)	NA	-1.09998	1.36674e-08
evm.TU.group7.2860	NA	NA	-2.3417	1.37499e-08
evm.TU.group7.437	NA	NA	-2.85685	1.38231e-08
evm.TU.group7.1815	GO:0005737(cytoplasm);GO:0006457(protein folding)	NA	2.10723	1.42492e-08
evm.TU.group10.77	GO:0004672(protein kinase activity);GO:0005524(ATP binding);GO:0006468(protein phosphorylation)	NA	-3.55792	1.45374e-08
evm.TU.group1.443	NA	NA	5.35277	1.4551e-08
evm.TU.group2.807	GO:0016491(oxidoreductase activity);GO:0055114(oxidation-reduction process)	00520(Amino sugar and nucleotide sugar metabolism)	-1.18654	1.46224e-08
evm.TU.group1.2007	GO:0005618(cell wall);GO:0030599(pectinesterase activity);GO:0042545(cell wall modification)	00040(Pentose and glucuronate interconversions)	1.08214	1.5094e-08
evm.TU.group1.1210	GO:0019789(SUMO ligase activity);GO:0030915(Smc5-Smc6 complex);GO:0034184(positive regulation of maintenance of mitotic sister chromatid cohesion);GO:0045842(positive regulation of mitotic metaphase/anaphase transition);GO:0000724(double-strand break repair via homologous recombination)	NA	1.75731	1.556e-08
evm.TU.group5.1372	GO:0009055(electron carrier activity);GO:0015035(protein disulfide oxidoreductase activity);GO:0045454(cell redox homeostasis);GO:0005515(protein binding)	00590(Arachidonic acid metabolism)	1.26404	1.5638e-08
evm.TU.group0.1769	GO:0000155(phosphorelay sensor kinase activity);GO:0007165(signal transduction);GO:0016020(membrane);GO:0016310(phosphorylation);GO:0005524(ATP binding);GO:0016772(transferase activity, transferring phosphorus-containing groups)	04075(Plant hormone signal transduction)	1.25061	1.58137e-08
evm.TU.group7.4169	GO:0003924(GTPase activity);GO:0005525(GTP binding);GO:0006184(GTP catabolic process);GO:0006886(intracellular protein transport);GO:0006913(nucleocytoplasmic transport);GO:0007165(signal transduction);GO:0016020(membrane);GO:0005622(intracellular);GO:0007264(small GTPase mediated signal transduction);GO:0015031(protein transport)	04144(Endocytosis)	-1.1301	1.59377e-08
evm.TU.group4.1088	GO:0008152(metabolic process);GO:0016491(oxidoreductase activity)	00902(Monoterpenoid biosynthesis)	1.34241	1.625e-08
evm.TU.group16.1054	NA	04075(Plant hormone signal transduction)	4.34821	1.62659e-08
evm.TU.group0.1360	GO:0005515(protein binding)	04712(Circadian rhythm - plant)	-1.06458	1.65623e-08
evm.TU.group11.1113	NA	NA	-inf	1.65833e-08
evm.TU.group14.55	GO:0004857(enzyme inhibitor activity);GO:0030599(pectinesterase activity)	NA	3.0664	1.66199e-08
evm.TU.group14.353	NA	NA	-1.18949	1.66837e-08
evm.TU.group5.1568	GO:0005524(ATP binding);GO:0016301(kinase activity);GO:0016310(phosphorylation);GO:2001070(starch binding)	NA	1.11401	1.6876e-08
evm.TU.group11.1366	NA	04712(Circadian rhythm - plant)	-1.08458	1.70735e-08
evm.TU.group1.1227	GO:0015238(drug transmembrane transporter activity);GO:0015297(antiporter activity);GO:0016020(membrane);GO:0055085(transmembrane transport);GO:0006855(drug transmembrane transport)	NA	1.51428	1.71687e-08
evm.TU.group9.624	GO:0005524(ATP binding);GO:0000166(nucleotide binding);GO:0016020(membrane);GO:0016887(ATPase activity);GO:0017111(nucleoside-triphosphatase activity)	02010(ABC transporters)	1.05566	1.82131e-08
evm.TU.group15.359	NA	00061(Fatty acid biosynthesis);00780(Biotin metabolism);00333(Prodigiosin biosyntheses)	1.14357	1.82854e-08
evm.TU.group7.3980	GO:0004553(hydrolase activity, hydrolyzing O-glycosyl compounds);GO:0030246(carbohydrate binding);GO:0005975(carbohydrate metabolic process)	00052(Galactose metabolism);00600(Sphingolipid metabolism);00531(Glycosaminoglycan degradation);00604(Glycosphingolipid biosynthesis - ganglio series);00511(Other glycan degradation)	-6.32028	1.87329e-08
evm.TU.scaffold258.26	NA	00500(Starch and sucrose metabolism)	2.36392	1.87696e-08
evm.TU.scaffold209.15	GO:0004672(protein kinase activity);GO:0005524(ATP binding);GO:0006468(protein phosphorylation)	NA	1.12809	1.90735e-08
evm.TU.group6.1554	NA	NA	-2.27853	1.96295e-08
evm.TU.group1.958	NA	NA	-1.10815	1.99318e-08
evm.TU.group10.747	GO:0004601(peroxidase activity);GO:0006979(response to oxidative stress);GO:0020037(heme binding);GO:0055114(oxidation-reduction process)	00940(Phenylpropanoid biosynthesis)	-1.51718	2.00525e-08
evm.TU.group2.1504	GO:0016021(integral to membrane);GO:0016758(transferase activity, transferring hexosyl groups)	00510(N-Glycan biosynthesis)	1.37103	2.00998e-08
evm.TU.group5.630	NA	NA	1.63378	2.01756e-08
evm.TU.group7.2529	GO:0015031(protein transport)	04144(Endocytosis)	1.04837	2.03173e-08
evm.TU.scaffold330.64	GO:0008152(metabolic process);GO:0016758(transferase activity, transferring hexosyl groups)	NA	-1.08284	2.0373e-08
evm.TU.scaffold248.33	GO:0008270(zinc ion binding)	NA	-1.95095	2.04467e-08
evm.TU.group6.1385	GO:0005515(protein binding)	NA	-1.21008	2.04675e-08
evm.TU.group2.1183	GO:0006801(superoxide metabolic process);GO:0046872(metal ion binding);GO:0055114(oxidation-reduction process)	04146(Peroxisome)	1.10171	2.06716e-08
evm.TU.group1.1810	GO:0016491(oxidoreductase activity);GO:0016706(oxidoreductase activity, acting on paired donors, with incorporation or reduction of molecular oxygen, 2-oxoglutarate as one donor, and incorporation of one atom each of oxygen into both donors);GO:0055114(oxidation-reduction process)	00940(Phenylpropanoid biosynthesis)	-1.05446	2.07219e-08
evm.TU.group6.1130	GO:0005737(cytoplasm);GO:0019310(inositol catabolic process);GO:0050113(inositol oxygenase activity);GO:0055114(oxidation-reduction process);GO:0005506(iron ion binding)	00053(Ascorbate and aldarate metabolism);00562(Inositol phosphate metabolism)	-1.22865	2.11951e-08
evm.TU.group1.1964	GO:0008152(metabolic process);GO:0000287(magnesium ion binding);GO:0010333(terpene synthase activity);GO:0016829(lyase activity)	00909(Sesquiterpenoid and triterpenoid biosynthesis)	-inf	2.12527e-08
evm.TU.scaffold232.5	GO:0005515(protein binding);GO:0006457(protein folding)	NA	1.15254	2.18071e-08
evm.TU.group18.35	GO:0003723(RNA binding);GO:0004386(helicase activity);GO:0005524(ATP binding);GO:0005634(nucleus);GO:0003676(nucleic acid binding);GO:0008026(ATP-dependent helicase activity)	NA	1.2728	2.18308e-08
evm.TU.group1.1309	NA	NA	-1.66732	2.19577e-08
evm.TU.group3.1371	GO:0003735(structural constituent of ribosome);GO:0005622(intracellular);GO:0005840(ribosome);GO:0006412(translation)	03010(Ribosome)	-1.20143	2.21018e-08
evm.TU.scaffold424.43	GO:0043531(ADP binding);GO:0006952(defense response)	04626(Plant-pathogen interaction)	4.85454	2.24863e-08
evm.TU.group7.4077	GO:0003735(structural constituent of ribosome);GO:0005840(ribosome);GO:0006412(translation)	03010(Ribosome)	1.09359	2.27538e-08
evm.TU.group7.492	GO:0046872(metal ion binding)	NA	-1.19314	2.36683e-08
evm.TU.group7.1903	NA	NA	-1.00359	2.37005e-08
evm.TU.group6.1015	NA	NA	-1.25843	2.38063e-08
evm.TU.group1.630	NA	NA	-3.828	2.40641e-08
evm.TU.group6.1308	NA	NA	-1.2452	2.42619e-08
evm.TU.group6.482	GO:0004553(hydrolase activity, hydrolyzing O-glycosyl compounds);GO:0005975(carbohydrate metabolic process)	00500(Starch and sucrose metabolism);00460(Cyanoamino acid metabolism);00940(Phenylpropanoid biosynthesis)	1.54871	2.44824e-08
evm.TU.group7.1011	GO:0008152(metabolic process);GO:0016758(transferase activity, transferring hexosyl groups)	NA	-1.45691	2.4595e-08
evm.TU.group7.1880	GO:0003824(catalytic activity)	NA	-1.17109	2.47914e-08
evm.TU.scaffold233.45	NA	NA	1.258	2.48235e-08
evm.TU.group12.326	NA	NA	-1.41565	2.53027e-08
evm.TU.group7.586	GO:0005524(ATP binding);GO:0000166(nucleotide binding);GO:0016020(membrane);GO:0016887(ATPase activity);GO:0017111(nucleoside-triphosphatase activity)	02010(ABC transporters)	-inf	2.54401e-08
evm.TU.scaffold458.19	GO:0003700(sequence-specific DNA binding transcription factor activity);GO:0006355(regulation of transcription, DNA-dependent);GO:0043565(sequence-specific DNA binding);GO:0003677(DNA binding)	NA	-1.32459	2.57889e-08
evm.TU.group2.288	NA	03013(RNA transport)	1.1072	2.62279e-08
evm.TU.group8.675	NA	NA	-2.05068	2.64745e-08
evm.TU.group7.1931	GO:0015743(malate transport)	NA	1.13699	2.66917e-08
evm.TU.group8.432	NA	00730(Thiamine metabolism)	1.16443	2.70697e-08
evm.TU.group2.729	GO:0005622(intracellular);GO:0005515(protein binding);GO:0008270(zinc ion binding)	04712(Circadian rhythm - plant)	-1.01392	2.7123e-08
evm.TU.group6.550	GO:0000151(ubiquitin ligase complex);GO:0004842(ubiquitin-protein ligase activity);GO:0016567(protein ubiquitination);GO:0005515(protein binding)	NA	-1.05938	2.71513e-08
evm.TU.group7.1975	GO:0004012(phospholipid-translocating ATPase activity);GO:0005524(ATP binding);GO:0015914(phospholipid transport);GO:0016021(integral to membrane);GO:0000287(magnesium ion binding);GO:0006812(cation transport);GO:0019829(cation-transporting ATPase activity);GO:0000166(nucleotide binding);GO:0046872(metal ion binding)	NA	-1.23279	2.72444e-08
evm.TU.group7.4201	GO:0003824(catalytic activity)	NA	1.07364	2.83239e-08
evm.TU.group6.1205	GO:0009055(electron carrier activity);GO:0051536(iron-sulfur cluster binding)	NA	1.21609	2.84656e-08
evm.TU.group9.479	NA	04075(Plant hormone signal transduction)	-2.32958	2.86951e-08
evm.TU.group9.346	NA	NA	2.31145	2.88831e-08
evm.TU.scaffold420.13	NA	NA	2.00734	2.91242e-08
evm.TU.group6.923	GO:0004672(protein kinase activity);GO:0005524(ATP binding);GO:0006468(protein phosphorylation);GO:0004713(protein tyrosine kinase activity)	NA	-1.0125	2.92504e-08
evm.TU.group6.467	GO:0004553(hydrolase activity, hydrolyzing O-glycosyl compounds);GO:0005975(carbohydrate metabolic process)	00500(Starch and sucrose metabolism);00460(Cyanoamino acid metabolism);00940(Phenylpropanoid biosynthesis)	1.8839	2.95197e-08
evm.TU.group3.1280	GO:0030001(metal ion transport);GO:0046872(metal ion binding)	00400(Phenylalanine, tyrosine and tryptophan biosynthesis)	1.41203	3.06206e-08
evm.TU.group2.427	NA	NA	-2.37028	3.0694e-08
evm.TU.group11.136	GO:0004672(protein kinase activity);GO:0005524(ATP binding);GO:0006468(protein phosphorylation);GO:0004713(protein tyrosine kinase activity)	NA	-6.49261	3.08484e-08
evm.TU.group0.730	GO:0005515(protein binding)	NA	-1.79984	3.10534e-08
evm.TU.group6.768	NA	03013(RNA transport)	1.12375	3.15052e-08
evm.TU.group14.770	NA	NA	1.52532	3.27165e-08
evm.TU.group2.734	GO:0008152(metabolic process);GO:0016758(transferase activity, transferring hexosyl groups)	00942(Anthocyanin biosynthesis)	-1.40678	3.30238e-08
evm.TU.group7.4021	GO:0004601(peroxidase activity);GO:0006979(response to oxidative stress);GO:0020037(heme binding);GO:0055114(oxidation-reduction process)	00053(Ascorbate and aldarate metabolism);00480(Glutathione metabolism)	1.43983	3.33144e-08
evm.TU.group1.1021	NA	NA	-1.54557	3.33239e-08
evm.TU.group1.187	GO:0003682(chromatin binding)	04933(AGE-RAGE signaling pathway in diabetic complications)	-0.944688	3.37761e-08
evm.TU.scaffold33.40	GO:0016021(integral to membrane)	NA	1.36054	3.4551e-08
evm.TU.group7.2263	NA	NA	-1.31919	3.47741e-08
evm.TU.group1.1884	NA	NA	-2.50947	3.54887e-08
evm.TU.group6.1126	GO:0006396(RNA processing);GO:0008173(RNA methyltransferase activity)	NA	1.06407	3.58107e-08
evm.TU.group7.3378	NA	04120(Ubiquitin mediated proteolysis)	1.05839	3.58469e-08
evm.TU.group14.207	GO:0005515(protein binding)	00230(Purine metabolism);00240(Pyrimidine metabolism);03020(RNA polymerase)	-1.3314	3.61863e-08
evm.TU.group14.533	GO:0009055(electron carrier activity);GO:0016705(oxidoreductase activity, acting on paired donors, with incorporation or reduction of molecular oxygen);GO:0020037(heme binding);GO:0055114(oxidation-reduction process);GO:0005506(iron ion binding)	NA	-1.34826	3.61969e-08
evm.TU.group2.474	GO:0016491(oxidoreductase activity)	NA	5.12631	3.64303e-08
evm.TU.group6.429	NA	04712(Circadian rhythm - plant)	1.72766	3.70095e-08
evm.TU.group1.1337	NA	NA	1.42819	3.70578e-08
evm.TU.group17.483	GO:0000287(magnesium ion binding);GO:0015977(carbon fixation);GO:0016984(ribulose-bisphosphate carboxylase activity)	00630(Glyoxylate and dicarboxylate metabolism);00710(Carbon fixation in photosynthetic organisms)	-3.01123	3.76966e-08
evm.TU.group17.17	NA	NA	2.17534	3.77894e-08
evm.TU.group4.1479	NA	NA	-1.99712	3.80405e-08
evm.TU.group2.1284	NA	NA	1.22075	3.86445e-08
evm.TU.group4.854	NA	NA	1.15675	3.89301e-08
evm.TU.group14.303	GO:0004014(adenosylmethionine decarboxylase activity);GO:0006597(spermine biosynthetic process);GO:0008295(spermidine biosynthetic process)	00270(Cysteine and methionine metabolism);00330(Arginine and proline metabolism)	2.10557	3.89979e-08
evm.TU.scaffold206.3	NA	NA	1.06066	3.92325e-08
evm.TU.group8.1045	GO:0003824(catalytic activity);GO:0044237(cellular metabolic process);GO:0050662(coenzyme binding);GO:0008831(dTDP-4-dehydrorhamnose reductase activity);GO:0045226(extracellular polysaccharide biosynthetic process)	00520(Amino sugar and nucleotide sugar metabolism)	-1.12582	3.94268e-08
evm.TU.group19.131_evm.TU.group19.138	NA	04141(Protein processing in endoplasmic reticulum)	1.4641	3.94582e-08
evm.TU.group19.135	NA	04141(Protein processing in endoplasmic reticulum)	2.08175	3.97502e-08
evm.TU.group10.704	NA	NA	-4.1503	3.9792e-08
evm.TU.group8.713	GO:0005515(protein binding)	NA	-1.68723	3.98844e-08
evm.TU.group3.1181	GO:0016616(oxidoreductase activity, acting on the CH-OH group of donors, NAD or NADP as acceptor);GO:0046168(glycerol-3-phosphate catabolic process);GO:0051287(NAD binding);GO:0055114(oxidation-reduction process);GO:0005737(cytoplasm);GO:0004367(glycerol-3-phosphate dehydrogenase [NAD+] activity);GO:0006072(glycerol-3-phosphate metabolic process);GO:0009331(glycerol-3-phosphate dehydrogenase comp…	00564(Glycerophospholipid metabolism)	1.17534	3.99778e-08
evm.TU.group1.1169	GO:0004672(protein kinase activity);GO:0005524(ATP binding);GO:0006468(protein phosphorylation);GO:0004713(protein tyrosine kinase activity);GO:0005515(protein binding)	NA	-1.33431	4.02291e-08
evm.TU.group4.625	GO:0003723(RNA binding);GO:0003735(structural constituent of ribosome);GO:0006412(translation);GO:0015934(large ribosomal subunit)	03010(Ribosome)	1.06987	4.07512e-08
evm.TU.group2.1288	GO:0005737(cytoplasm);GO:0008716(D-alanine-D-alanine ligase activity);GO:0009252(peptidoglycan biosynthetic process);GO:0005524(ATP binding);GO:0046872(metal ion binding)	NA	1.86209	4.08359e-08
evm.TU.group1.1702	GO:0003824(catalytic activity);GO:0005992(trehalose biosynthetic process)	00500(Starch and sucrose metabolism)	-1.03474	4.09567e-08
evm.TU.group7.1723	NA	04626(Plant-pathogen interaction)	-4.78664	4.11397e-08
evm.TU.group5.336	NA	NA	2.66082	4.14735e-08
evm.TU.group7.1507	GO:0003677(DNA binding);GO:0006355(regulation of transcription, DNA-dependent)	03013(RNA transport);03015(mRNA surveillance pathway);03018(RNA degradation)	-0.980368	4.17865e-08
evm.TU.group13.276	NA	NA	1.23541	4.22078e-08
evm.TU.scaffold295.15	GO:0003700(sequence-specific DNA binding transcription factor activity);GO:0006355(regulation of transcription, DNA-dependent)	NA	-2.34854	4.2406e-08
evm.TU.group2.451	GO:0004470(malic enzyme activity);GO:0016616(oxidoreductase activity, acting on the CH-OH group of donors, NAD or NADP as acceptor);GO:0006108(malate metabolic process);GO:0016619(malate dehydrogenase (oxaloacetate-decarboxylating) activity);GO:0051287(NAD binding);GO:0055114(oxidation-reduction process)	00620(Pyruvate metabolism);00710(Carbon fixation in photosynthetic organisms)	1.1149	4.28183e-08
evm.TU.scaffold33.56	GO:0006826(iron ion transport);GO:0006879(cellular iron ion homeostasis);GO:0008199(ferric iron binding)	NA	1.43015	4.31096e-08
evm.TU.group7.2819	GO:0008152(metabolic process);GO:0004030(aldehyde dehydrogenase [NAD(P)+] activity);GO:0016491(oxidoreductase activity);GO:0006081(cellular aldehyde metabolic process);GO:0055114(oxidation-reduction process)	00010(Glycolysis / Gluconeogenesis);00053(Ascorbate and aldarate metabolism);00620(Pyruvate metabolism);00071(Fatty acid degradation);00561(Glycerolipid metabolism);00280(Valine, leucine and isoleucine degradation);00310(Lysine degradation);00330(Arginine and proline metabolism);00340(Histidine metabolism);00380(Tryptophan metabolism);00410(beta-Alanine metabolism);00903(Limonene and pinene degra…	1.72609	4.35795e-08
evm.TU.group14.590	GO:0016491(oxidoreductase activity);GO:0016706(oxidoreductase activity, acting on paired donors, with incorporation or reduction of molecular oxygen, 2-oxoglutarate as one donor, and incorporation of one atom each of oxygen into both donors);GO:0055114(oxidation-reduction process)	00402(Benzoxazinoid biosynthesis)	1.06825	4.36772e-08
evm.TU.scaffold297.27	NA	00860(Porphyrin and chlorophyll metabolism)	1.05632	4.38005e-08
evm.TU.group7.1075	GO:0005216(ion channel activity);GO:0006811(ion transport);GO:0016020(membrane);GO:0055085(transmembrane transport)	04626(Plant-pathogen interaction)	-1.25095	4.4583e-08
evm.TU.group14.228	GO:0009055(electron carrier activity);GO:0015035(protein disulfide oxidoreductase activity);GO:0045454(cell redox homeostasis)	NA	3.35594	4.52746e-08
evm.TU.group7.3030	NA	NA	1.31717	4.56199e-08
evm.TU.group7.3972	GO:0008270(zinc ion binding)	NA	2.3334	4.73907e-08
evm.TU.scaffold180.10	GO:0043531(ADP binding);GO:0006952(defense response)	04626(Plant-pathogen interaction)	-2.80822	4.79056e-08
evm.TU.group7.933	GO:0005515(protein binding)	NA	-1.97206	4.89779e-08
evm.TU.group12.8	GO:0004672(protein kinase activity);GO:0005524(ATP binding);GO:0006468(protein phosphorylation);GO:0004713(protein tyrosine kinase activity);GO:0048544(recognition of pollen)	NA	-2.39205	4.8992e-08
evm.TU.group8.1452	GO:0005267(potassium channel activity);GO:0016020(membrane);GO:0071805(potassium ion transmembrane transport)	NA	1.11717	5.01419e-08
evm.TU.group7.4254	GO:0005524(ATP binding);GO:0000166(nucleotide binding);GO:0016887(ATPase activity);GO:0017111(nucleoside-triphosphatase activity)	02010(ABC transporters)	-4.16401	5.13711e-08
evm.TU.group1.1164	NA	NA	1.07694	5.18895e-08
evm.TU.group7.1784	GO:0016787(hydrolase activity)	NA	-0.971857	5.21557e-08
evm.TU.group6.202	GO:0030554(adenyl nucleotide binding)	NA	2.23158	5.33495e-08
evm.TU.group2.813	GO:0003723(RNA binding);GO:0004654(polyribonucleotide nucleotidyltransferase activity);GO:0006402(mRNA catabolic process)	00230(Purine metabolism);00240(Pyrimidine metabolism);03018(RNA degradation)	1.424	5.38066e-08
evm.TU.group13.1063	GO:0005515(protein binding)	NA	-1.39247	5.40867e-08
evm.TU.group7.959	GO:0006810(transport);GO:0016021(integral to membrane);GO:0042626(ATPase activity, coupled to transmembrane movement of substances);GO:0055085(transmembrane transport);GO:0005524(ATP binding);GO:0000166(nucleotide binding);GO:0016887(ATPase activity);GO:0017111(nucleoside-triphosphatase activity)	02010(ABC transporters)	-1.71474	5.56436e-08
evm.TU.group9.359	GO:0003723(RNA binding);GO:0006396(RNA processing);GO:0008173(RNA methyltransferase activity);GO:0008168(methyltransferase activity)	NA	1.07591	5.71917e-08
evm.TU.group11.1371	GO:0004197(cysteine-type endopeptidase activity);GO:0006508(proteolysis)	NA	-1.01273	5.80484e-08
evm.TU.group8.71	GO:0003735(structural constituent of ribosome);GO:0005622(intracellular);GO:0005840(ribosome);GO:0006412(translation)	03010(Ribosome)	1.04522	5.82234e-08
evm.TU.group7.2993	NA	NA	1.19781	5.83601e-08
evm.TU.scaffold209.24	GO:0004672(protein kinase activity);GO:0005524(ATP binding);GO:0006468(protein phosphorylation);GO:0004713(protein tyrosine kinase activity);GO:0006950(response to stress)	NA	1.91032	5.90776e-08
evm.TU.group2.1477	GO:0005515(protein binding)	04141(Protein processing in endoplasmic reticulum)	1.12688	5.94556e-08
evm.TU.group10.823	GO:0003682(chromatin binding)	NA	-1.27043	6.26825e-08
evm.TU.group12.121	NA	NA	1.41492	6.30972e-08
evm.TU.group10.25	NA	00040(Pentose and glucuronate interconversions)	1.19038	6.53341e-08
evm.TU.group5.1633	GO:0016787(hydrolase activity)	NA	1.63568	6.57387e-08
evm.TU.scaffold150.7	GO:0005737(cytoplasm);GO:0006457(protein folding)	NA	3.19139	6.91256e-08
evm.TU.group3.291	GO:0005524(ATP binding);GO:0005975(carbohydrate metabolic process);GO:0016773(phosphotransferase activity, alcohol group as acceptor)	00010(Glycolysis / Gluconeogenesis);00051(Fructose and mannose metabolism);00052(Galactose metabolism);00500(Starch and sucrose metabolism);00520(Amino sugar and nucleotide sugar metabolism);00524(Neomycin, kanamycin and gentamicin biosynthesis)	2.3525	6.99376e-08
evm.TU.group11.67	GO:0016020(membrane);GO:0016760(cellulose synthase (UDP-forming) activity);GO:0030244(cellulose biosynthetic process)	NA	1.11719	7.00371e-08
evm.TU.group10.253	GO:0005216(ion channel activity);GO:0006811(ion transport);GO:0016020(membrane);GO:0055085(transmembrane transport);GO:0005249(voltage-gated potassium channel activity);GO:0006813(potassium ion transport);GO:0005515(protein binding)	NA	1.51682	7.13588e-08
evm.TU.group7.265	GO:0016021(integral to membrane);GO:0016192(vesicle-mediated transport)	NA	-1.4769	7.15312e-08
evm.TU.group7.145	NA	NA	1.04525	7.38143e-08
evm.TU.group7.3381	NA	00562(Inositol phosphate metabolism);04070(Phosphatidylinositol signaling system)	-4.52095	7.40474e-08
evm.TU.group14.853	NA	00190(Oxidative phosphorylation)	1.0992	7.5034e-08
evm.TU.group7.59	GO:0000155(phosphorelay sensor kinase activity);GO:0007165(signal transduction);GO:0016020(membrane);GO:0005515(protein binding)	04016(MAPK signaling pathway - plant);04075(Plant hormone signal transduction)	1.52198	7.53403e-08
evm.TU.group5.1342	GO:0046872(metal ion binding)	NA	-1.70639	7.65888e-08
evm.TU.group12.418	NA	03440(Homologous recombination)	-1.23817	7.69851e-08
evm.TU.group13.873	NA	NA	1.1	7.72067e-08
evm.TU.group18.339	NA	NA	-3.36971	7.80125e-08
evm.TU.group18.101	GO:0003700(sequence-specific DNA binding transcription factor activity);GO:0005634(nucleus);GO:0006355(regulation of transcription, DNA-dependent);GO:0003677(DNA binding);GO:0046983(protein dimerization activity)	NA	-1.14013	7.80784e-08
evm.TU.group8.296	NA	NA	3.91447	7.81209e-08
evm.TU.group7.446	NA	NA	-2.35152	7.82586e-08
evm.TU.group4.1642	NA	04626(Plant-pathogen interaction)	-4.72307	7.83755e-08
evm.TU.group2.750	NA	NA	-2.25693	7.88244e-08
evm.TU.group11.1070	NA	NA	-1.49634	7.97119e-08
evm.TU.group4.117	NA	NA	1.07472	8.06631e-08
evm.TU.group0.1734	GO:0005515(protein binding)	NA	-1.58512	8.08275e-08
evm.TU.group7.3049	GO:0016020(membrane)	NA	4.24642	8.1252e-08
evm.TU.group0.1113	NA	03013(RNA transport)	1.16553	8.13076e-08
evm.TU.group8.373	NA	NA	-3.83306	8.147e-08
evm.TU.group3.363	GO:0000103(sulfate assimilation);GO:0004020(adenylylsulfate kinase activity);GO:0005524(ATP binding)	00920(Sulfur metabolism);00230(Purine metabolism)	-1.4398	8.2751e-08
evm.TU.group0.2051	GO:0006629(lipid metabolic process);GO:0016788(hydrolase activity, acting on ester bonds)	00561(Glycerolipid metabolism)	-1.88224	8.38555e-08
evm.TU.group13.181	GO:0005515(protein binding)	NA	-2.88296	8.4054e-08
evm.TU.scaffold289.104	GO:0003700(sequence-specific DNA binding transcription factor activity);GO:0006355(regulation of transcription, DNA-dependent);GO:0043565(sequence-specific DNA binding);GO:0003677(DNA binding);GO:0005634(nucleus)	NA	1.32713	8.45592e-08
evm.TU.group0.2234	GO:0004672(protein kinase activity);GO:0005524(ATP binding);GO:0006468(protein phosphorylation);GO:0004713(protein tyrosine kinase activity);GO:0007165(signal transduction)	NA	-1.07621	8.53767e-08
evm.TU.scaffold464.29	NA	NA	2.29178	8.55262e-08
evm.TU.scaffold245.33	NA	NA	1.28033	8.73224e-08
evm.TU.group4.366	NA	NA	-1.04603	8.76261e-08
evm.TU.group1.437	GO:0015238(drug transmembrane transporter activity);GO:0015297(antiporter activity);GO:0016020(membrane);GO:0055085(transmembrane transport);GO:0006855(drug transmembrane transport)	NA	-3.34673	8.82867e-08
evm.TU.group5.1513	GO:0004601(peroxidase activity);GO:0006979(response to oxidative stress);GO:0020037(heme binding);GO:0055114(oxidation-reduction process)	00053(Ascorbate and aldarate metabolism);00480(Glutathione metabolism)	-1.25097	8.91352e-08
evm.TU.group4.1532	NA	NA	-1.38427	9.012e-08
evm.TU.group4.563	GO:0004590(orotidine-5'-phosphate decarboxylase activity);GO:0006207(de novo' pyrimidine nucleobase biosynthetic process)	00240(Pyrimidine metabolism)	1.07421	9.17739e-08
evm.TU.group7.1650	GO:0003700(sequence-specific DNA binding transcription factor activity);GO:0006355(regulation of transcription, DNA-dependent)	NA	2.22129	9.28009e-08
evm.TU.group7.3419	GO:0008152(metabolic process);GO:0016491(oxidoreductase activity)	NA	-1.16274	9.59193e-08
evm.TU.scaffold450.9	GO:0004869(cysteine-type endopeptidase inhibitor activity)	NA	2.34946	9.66801e-08
evm.TU.group2.811	GO:0003723(RNA binding);GO:0004654(polyribonucleotide nucleotidyltransferase activity);GO:0006402(mRNA catabolic process)	00230(Purine metabolism);00240(Pyrimidine metabolism);03018(RNA degradation)	1.03043	9.76988e-08
evm.TU.group2.505	GO:0005247(voltage-gated chloride channel activity);GO:0006821(chloride transport);GO:0016020(membrane);GO:0055085(transmembrane transport);GO:0030554(adenyl nucleotide binding)	NA	-1.13181	9.77801e-08
evm.TU.group7.2416	GO:0016301(kinase activity);GO:0046474(glycerophospholipid biosynthetic process)	00564(Glycerophospholipid metabolism)	-2.42859	9.89787e-08
evm.TU.group4.1977	NA	NA	1.10946	9.9826e-08
evm.TU.group7.2758	GO:0005515(protein binding);GO:0005543(phospholipid binding)	NA	-0.969388	1.02871e-07
evm.TU.group10.274	NA	NA	1.25513	1.04849e-07
evm.TU.group7.1007	GO:0008152(metabolic process);GO:0016758(transferase activity, transferring hexosyl groups)	NA	-1.24183	1.11255e-07
evm.TU.group1.1987	GO:0003824(catalytic activity);GO:0044237(cellular metabolic process);GO:0050662(coenzyme binding)	00941(Flavonoid biosynthesis)	2.09654	1.11323e-07
evm.TU.group11.1369	NA	NA	-1.21689	1.11646e-07
evm.TU.group7.1478	GO:0000287(magnesium ion binding);GO:0004743(pyruvate kinase activity);GO:0006096(glycolysis);GO:0030955(potassium ion binding)	00010(Glycolysis / Gluconeogenesis);00620(Pyruvate metabolism);00230(Purine metabolism)	-1.39542	1.1683e-07
evm.TU.group0.1508	GO:0003824(catalytic activity)	NA	1.02551	1.17276e-07
evm.TU.group16.317	NA	NA	-1.13571	1.1751e-07
evm.TU.group15.902	GO:0005515(protein binding)	NA	1.04447	1.18066e-07
evm.TU.group7.2179	GO:0005507(copper ion binding);GO:0009055(electron carrier activity)	00630(Glyoxylate and dicarboxylate metabolism);00260(Glycine, serine and threonine metabolism)	-1.12596	1.20418e-07
evm.TU.group3.393	GO:0003723(RNA binding);GO:0004525(ribonuclease III activity);GO:0006396(RNA processing);GO:0016075(rRNA catabolic process)	NA	1.07426	1.2173e-07
evm.TU.group2.1216	GO:0003723(RNA binding)	NA	-1.02633	1.22739e-07
evm.TU.group16.1059	GO:0003700(sequence-specific DNA binding transcription factor activity);GO:0006355(regulation of transcription, DNA-dependent);GO:0043565(sequence-specific DNA binding)	04016(MAPK signaling pathway - plant)	-1.43045	1.23036e-07
evm.TU.group7.4176	NA	NA	1.11597	1.23575e-07
evm.TU.group1.849	GO:0004252(serine-type endopeptidase activity);GO:0006508(proteolysis)	03008(Ribosome biogenesis in eukaryotes);03018(RNA degradation)	-inf	1.24138e-07
evm.TU.group7.1248	GO:0016020(membrane);GO:0016760(cellulose synthase (UDP-forming) activity);GO:0030244(cellulose biosynthetic process)	NA	-2.11683	1.26275e-07
evm.TU.group1.1566	GO:0004553(hydrolase activity, hydrolyzing O-glycosyl compounds);GO:0005975(carbohydrate metabolic process)	NA	-5.04255	1.26334e-07
evm.TU.group7.1358	NA	NA	1.28147	1.27449e-07
evm.TU.group11.273	NA	NA	-1.47916	1.30085e-07
evm.TU.group7.1151	GO:0005975(carbohydrate metabolic process)	00030(Pentose phosphate pathway)	-1.23988	1.32319e-07
evm.TU.group3.778	GO:0003682(chromatin binding)	NA	-1.20761	1.33792e-07
evm.TU.group6.1564	NA	NA	1.17281	1.34841e-07
evm.TU.group14.251_evm.TU.group14.252	NA	NA	-0.932363	1.35556e-07
evm.TU.group1.1567	GO:0005618(cell wall);GO:0006073(cellular glucan metabolic process);GO:0016762(xyloglucan:xyloglucosyl transferase activity);GO:0048046(apoplast);GO:0004553(hydrolase activity, hydrolyzing O-glycosyl compounds);GO:0005975(carbohydrate metabolic process)	NA	-2.28141	1.35841e-07
evm.TU.group1.1489	NA	NA	-1.66058	1.36428e-07
evm.TU.scaffold34.18	NA	NA	-1.12812	1.37418e-07
evm.TU.group13.1097	NA	03010(Ribosome)	-3.42761	1.37941e-07
evm.TU.group4.719	GO:0004672(protein kinase activity);GO:0005524(ATP binding);GO:0006468(protein phosphorylation);GO:0004713(protein tyrosine kinase activity)	NA	-3.05146	1.40581e-07
evm.TU.group4.346	NA	NA	3.95281	1.41408e-07
evm.TU.group7.1493	NA	NA	1.0978	1.41645e-07
evm.TU.group13.812	GO:0005215(transporter activity);GO:0006810(transport);GO:0016020(membrane)	NA	5.06429	1.41893e-07
evm.TU.group13.761	GO:0005515(protein binding)	NA	1.06124	1.43495e-07
evm.TU.group7.1877	NA	NA	1.92407	1.43767e-07
evm.TU.group0.184	GO:0016020(membrane)	00970(Aminoacyl-tRNA biosynthesis)	-0.989743	1.44248e-07
evm.TU.group13.286	NA	NA	1.12232	1.44612e-07
evm.TU.group10.341	GO:0006952(defense response);GO:0016021(integral to membrane)	NA	-1.01923	1.45167e-07
evm.TU.group7.1194	GO:0030001(metal ion transport);GO:0046872(metal ion binding)	NA	1.40227	1.45637e-07
evm.TU.group17.415	GO:0003755(peptidyl-prolyl cis-trans isomerase activity);GO:0006457(protein folding)	NA	1.01788	1.52592e-07
evm.TU.group7.280	GO:0005515(protein binding);GO:0008270(zinc ion binding)	NA	-1.60441	1.52873e-07
evm.TU.group2.735	GO:0015238(drug transmembrane transporter activity);GO:0015297(antiporter activity);GO:0016020(membrane);GO:0055085(transmembrane transport);GO:0006855(drug transmembrane transport)	NA	-2.65378	1.53026e-07
evm.TU.group2.1409	GO:0006355(regulation of transcription, DNA-dependent)	NA	1.02164	1.54296e-07
evm.TU.group5.1507	NA	NA	-2.10563	1.54901e-07
evm.TU.group4.1151	NA	NA	-1.07726	1.57535e-07
evm.TU.group5.948	GO:0008270(zinc ion binding)	NA	-1.68985	1.58315e-07
evm.TU.group0.740	NA	NA	-1.38113	1.58766e-07
evm.TU.group11.1256	GO:0004252(serine-type endopeptidase activity);GO:0006508(proteolysis);GO:0016021(integral to membrane)	NA	-1.15939	1.6069e-07
evm.TU.group14.26	GO:0004650(polygalacturonase activity);GO:0005975(carbohydrate metabolic process)	00040(Pentose and glucuronate interconversions)	-1.66979	1.61769e-07
evm.TU.group4.874	GO:0004820(glycine-tRNA ligase activity);GO:0005524(ATP binding);GO:0005737(cytoplasm);GO:0006426(glycyl-tRNA aminoacylation);GO:0000166(nucleotide binding)	00970(Aminoacyl-tRNA biosynthesis)	1.24958	1.62957e-07
evm.TU.group4.1095	NA	NA	-1.59748	1.65464e-07
evm.TU.scaffold247.16	NA	00531(Glycosaminoglycan degradation)	1.41321	1.65513e-07
evm.TU.scaffold289.31	NA	NA	-4.13193	1.65722e-07
evm.TU.group0.1603	GO:0004222(metalloendopeptidase activity);GO:0006508(proteolysis);GO:0008270(zinc ion binding);GO:0031012(extracellular matrix);GO:0008237(metallopeptidase activity)	NA	-1.77797	1.70481e-07
evm.TU.group7.3813	GO:0016491(oxidoreductase activity);GO:0016706(oxidoreductase activity, acting on paired donors, with incorporation or reduction of molecular oxygen, 2-oxoglutarate as one donor, and incorporation of one atom each of oxygen into both donors);GO:0055114(oxidation-reduction process)	00941(Flavonoid biosynthesis)	-1.19847	1.71328e-07
evm.TU.group0.1635_evm.TU.group0.1636_evm.TU.group0.1637	GO:0008270(zinc ion binding);GO:0016491(oxidoreductase activity);GO:0055114(oxidation-reduction process);GO:0016747(transferase activity, transferring acyl groups other than amino-acyl groups)	NA	1.30461	1.76267e-07
evm.TU.group2.1257	GO:0006869(lipid transport);GO:0008289(lipid binding)	NA	-1.14227	1.77836e-07
evm.TU.group7.951	NA	NA	-1.984	1.80188e-07
evm.TU.group15.915	GO:0005524(ATP binding);GO:0000166(nucleotide binding);GO:0016887(ATPase activity);GO:0017111(nucleoside-triphosphatase activity)	02010(ABC transporters)	1.33871	1.8054e-07
evm.TU.group7.2971	GO:0005506(iron ion binding);GO:0010181(FMN binding);GO:0055114(oxidation-reduction process);GO:0016491(oxidoreductase activity)	NA	-0.919687	1.8301e-07
evm.TU.group10.17	NA	NA	2.09236	1.83319e-07
evm.TU.group7.995	NA	NA	1.04546	1.83598e-07
evm.TU.group3.1381	NA	NA	-1.71995	1.9018e-07
evm.TU.group1.545	GO:0005515(protein binding);GO:0048544(recognition of pollen)	NA	1.54152	1.90723e-07
evm.TU.group1.1839	GO:0009765(photosynthesis, light harvesting);GO:0016020(membrane)	00196(Photosynthesis - antenna proteins)	1.11029	1.91844e-07
evm.TU.group6.362	NA	NA	-0.970387	1.92022e-07
evm.TU.group1.660	NA	NA	1.24941	1.94069e-07
evm.TU.scaffold251.3	GO:0005515(protein binding)	04120(Ubiquitin mediated proteolysis);04712(Circadian rhythm - plant)	1.25572	1.94896e-07
evm.TU.group6.1507	GO:0003824(catalytic activity);GO:0044237(cellular metabolic process);GO:0050662(coenzyme binding)	00940(Phenylpropanoid biosynthesis)	-1.26882	1.98715e-07
evm.TU.group6.153	GO:0004550(nucleoside diphosphate kinase activity);GO:0005524(ATP binding);GO:0006165(nucleoside diphosphate phosphorylation);GO:0006183(GTP biosynthetic process);GO:0006228(UTP biosynthetic process);GO:0006241(CTP biosynthetic process)	00230(Purine metabolism);00240(Pyrimidine metabolism);04016(MAPK signaling pathway - plant)	1.03516	1.98966e-07
evm.TU.group12.800	GO:0046872(metal ion binding)	NA	0.999525	2.01733e-07
evm.TU.group7.3352	NA	00051(Fructose and mannose metabolism);00500(Starch and sucrose metabolism);00520(Amino sugar and nucleotide sugar metabolism)	1.03377	2.02437e-07
evm.TU.group11.1367	NA	NA	-0.973206	2.02889e-07
evm.TU.group6.989	GO:0000145(exocyst);GO:0006887(exocytosis)	NA	-3.82739	2.03036e-07
evm.TU.group16.1041	GO:0006891(intra-Golgi vesicle-mediated transport);GO:0046983(protein dimerization activity);GO:0030173(integral to Golgi membrane)	NA	0.98658	2.04472e-07
evm.TU.group6.812	GO:0008152(metabolic process);GO:0016787(hydrolase activity)	NA	2.39935	2.11423e-07
evm.TU.group15.14	NA	NA	2.50439	2.12185e-07
evm.TU.group7.3618	GO:0020037(heme binding)	00910(Nitrogen metabolism)	-1.1387	2.17995e-07
evm.TU.group4.1716	GO:0004089(carbonate dehydratase activity);GO:0008270(zinc ion binding)	00910(Nitrogen metabolism)	-1.00861	2.19867e-07
evm.TU.group6.755	GO:0003676(nucleic acid binding)	NA	1.00509	2.20284e-07
evm.TU.group10.831	GO:0005634(nucleus)	04075(Plant hormone signal transduction)	0.979841	2.21355e-07
evm.TU.group19.342	NA	NA	-5.24495	2.23891e-07
evm.TU.group17.91	GO:0004222(metalloendopeptidase activity);GO:0006508(proteolysis);GO:0008270(zinc ion binding);GO:0031012(extracellular matrix);GO:0008237(metallopeptidase activity)	NA	-1.35862	2.25481e-07
evm.TU.group1.189	GO:0003682(chromatin binding)	04933(AGE-RAGE signaling pathway in diabetic complications)	-0.943567	2.33037e-07
evm.TU.group15.166	GO:0008152(metabolic process);GO:0016491(oxidoreductase activity)	00902(Monoterpenoid biosynthesis)	3.90185	2.35583e-07
evm.TU.group4.118	GO:0016021(integral to membrane)	00062(Fatty acid elongation)	1.00137	2.40825e-07
evm.TU.group14.15	GO:0005515(protein binding);GO:0008270(zinc ion binding)	NA	1.75139	2.43259e-07
evm.TU.scaffold237.6	GO:0008152(metabolic process);GO:0016747(transferase activity, transferring acyl groups other than amino-acyl groups)	00071(Fatty acid degradation);00592(alpha-Linolenic acid metabolism);01040(Biosynthesis of unsaturated fatty acids);00280(Valine, leucine and isoleucine degradation);04146(Peroxisome)	1.05258	2.43411e-07
evm.TU.group1.2048	NA	NA	-1.10066	2.46112e-07
evm.TU.group11.728	GO:0008081(phosphoric diester hydrolase activity);GO:0003824(catalytic activity);GO:0046872(metal ion binding)	NA	0.978572	2.54569e-07
evm.TU.group2.812	GO:0003723(RNA binding);GO:0004654(polyribonucleotide nucleotidyltransferase activity);GO:0006402(mRNA catabolic process)	00230(Purine metabolism);00240(Pyrimidine metabolism);03018(RNA degradation)	1.16618	2.69153e-07
evm.TU.group4.198	GO:0004553(hydrolase activity, hydrolyzing O-glycosyl compounds);GO:0005975(carbohydrate metabolic process)	00520(Amino sugar and nucleotide sugar metabolism)	3.96417	2.70754e-07
evm.TU.group6.674	GO:0016787(hydrolase activity)	00230(Purine metabolism);00240(Pyrimidine metabolism)	-0.935111	2.75765e-07
evm.TU.group4.754	NA	NA	-1.594	2.78271e-07
evm.TU.group3.1040	GO:0003824(catalytic activity);GO:0044237(cellular metabolic process);GO:0050662(coenzyme binding)	00941(Flavonoid biosynthesis)	-2.70766	2.81172e-07
evm.TU.group7.2242	GO:0004672(protein kinase activity);GO:0005524(ATP binding);GO:0006468(protein phosphorylation);GO:0004713(protein tyrosine kinase activity)	04016(MAPK signaling pathway - plant)	-1.44462	2.82688e-07
evm.TU.group7.4269	NA	NA	-1.64605	2.83369e-07
evm.TU.group1.1115	GO:0005515(protein binding)	NA	-3.97295	2.89658e-07
evm.TU.group6.262	NA	NA	-0.963559	2.93283e-07
evm.TU.group8.1353	GO:0003743(translation initiation factor activity);GO:0006413(translational initiation)	03013(RNA transport)	-1.01655	2.97018e-07
evm.TU.scaffold230.12	GO:0005215(transporter activity);GO:0006810(transport);GO:0016020(membrane)	NA	-1.17261	2.98658e-07
evm.TU.group16.714	NA	00500(Starch and sucrose metabolism)	1.44912	2.9889e-07
evm.TU.group16.1073	NA	NA	-0.927602	3.06778e-07
evm.TU.group2.863	GO:0016491(oxidoreductase activity);GO:0046872(metal ion binding);GO:0055114(oxidation-reduction process)	00860(Porphyrin and chlorophyll metabolism)	-1.05303	3.06872e-07
evm.TU.group4.1046	GO:0005515(protein binding)	00310(Lysine degradation)	-0.97161	3.11316e-07
evm.TU.group4.218	NA	NA	-4.41974	3.12068e-07
evm.TU.group8.930	NA	NA	1.08223	3.15308e-07
evm.TU.group1.2173	GO:0005515(protein binding)	03013(RNA transport)	-1.39806	3.16888e-07
evm.TU.group8.1040	GO:0003735(structural constituent of ribosome);GO:0005840(ribosome);GO:0006412(translation)	03010(Ribosome)	0.973204	3.22925e-07
evm.TU.group7.2533	NA	NA	-1.86422	3.26356e-07
evm.TU.group11.442	GO:0008152(metabolic process)	00790(Folate biosynthesis)	-1.2947	3.30997e-07
evm.TU.group11.234	GO:0008131(primary amine oxidase activity);GO:0009308(amine metabolic process);GO:0048038(quinone binding);GO:0055114(oxidation-reduction process);GO:0005507(copper ion binding)	00260(Glycine, serine and threonine metabolism);00350(Tyrosine metabolism);00360(Phenylalanine metabolism);00410(beta-Alanine metabolism);00950(Isoquinoline alkaloid biosynthesis);00960(Tropane, piperidine and pyridine alkaloid biosynthesis)	2.28057	3.36283e-07
evm.TU.group5.1215	GO:0003677(DNA binding);GO:0006355(regulation of transcription, DNA-dependent)	NA	-1.45918	3.39411e-07
evm.TU.group2.1387	GO:0009507(chloroplast);GO:0005515(protein binding);GO:0010380(regulation of chlorophyll biosynthetic process)	NA	0.984664	3.4056e-07
evm.TU.group7.2762	GO:0004672(protein kinase activity);GO:0005524(ATP binding);GO:0006468(protein phosphorylation);GO:0004713(protein tyrosine kinase activity)	NA	2.00909	3.4165e-07
evm.TU.group7.3046	GO:0009055(electron carrier activity);GO:0016705(oxidoreductase activity, acting on paired donors, with incorporation or reduction of molecular oxygen);GO:0020037(heme binding);GO:0055114(oxidation-reduction process);GO:0005506(iron ion binding)	00940(Phenylpropanoid biosynthesis);00945(Stilbenoid, diarylheptanoid and gingerol biosynthesis);00941(Flavonoid biosynthesis)	-1.02905	3.41677e-07
evm.TU.group5.1404	GO:0006950(response to stress);GO:0009415(response to water stimulus)	NA	-1.25795	3.43577e-07
evm.TU.group11.1269	GO:0008270(zinc ion binding);GO:0016491(oxidoreductase activity);GO:0055114(oxidation-reduction process);GO:0016747(transferase activity, transferring acyl groups other than amino-acyl groups)	00010(Glycolysis / Gluconeogenesis);00071(Fatty acid degradation);00350(Tyrosine metabolism)	-1.04895	3.44042e-07
evm.TU.group2.723	NA	NA	-1.01532	3.44677e-07
evm.TU.group3.1768	NA	NA	4.21541	3.45578e-07
evm.TU.group2.1718	GO:0004618(phosphoglycerate kinase activity);GO:0006096(glycolysis)	00010(Glycolysis / Gluconeogenesis);00710(Carbon fixation in photosynthetic organisms)	3.1802	3.461e-07
evm.TU.group5.1529	NA	NA	1.2962	3.46183e-07
evm.TU.group13.132	NA	NA	-3.08271	3.56471e-07
evm.TU.group7.2826	GO:0003677(DNA binding);GO:0006355(regulation of transcription, DNA-dependent)	NA	-1.47709	3.57078e-07
evm.TU.group7.849	NA	NA	-1.09772	3.64507e-07
evm.TU.scaffold209.23	NA	00561(Glycerolipid metabolism)	0.937965	3.6645e-07
evm.TU.group1.404	NA	NA	-1.65699	3.66634e-07
evm.TU.group0.1823	GO:0004650(polygalacturonase activity);GO:0005975(carbohydrate metabolic process)	00040(Pentose and glucuronate interconversions)	-0.883876	3.66659e-07
evm.TU.group13.856	GO:0005471(ATP:ADP antiporter activity);GO:0005524(ATP binding);GO:0006810(transport);GO:0016021(integral to membrane)	NA	2.21714	3.73368e-07
evm.TU.group6.703	GO:0016491(oxidoreductase activity);GO:0055114(oxidation-reduction process)	NA	-1.47983	3.75628e-07
evm.TU.group0.1755	GO:0006508(proteolysis);GO:0008233(peptidase activity)	03018(RNA degradation)	-1.80859	3.75647e-07
evm.TU.group1.1750	GO:0008152(metabolic process);GO:0004097(catechol oxidase activity);GO:0016491(oxidoreductase activity);GO:0055114(oxidation-reduction process)	00350(Tyrosine metabolism);00950(Isoquinoline alkaloid biosynthesis)	2.44121	3.75874e-07
evm.TU.group4.517	GO:0005622(intracellular);GO:0043565(sequence-specific DNA binding)	NA	-1.29529	3.82778e-07
evm.TU.group5.1328	GO:0046872(metal ion binding)	NA	-0.914586	3.82918e-07
evm.TU.group1.634	GO:0005524(ATP binding);GO:0006298(mismatch repair);GO:0030983(mismatched DNA binding)	03430(Mismatch repair)	1.14756	3.83331e-07
evm.TU.group7.1839	NA	NA	-3.5859	3.85383e-07
evm.TU.group1.574	GO:0004553(hydrolase activity, hydrolyzing O-glycosyl compounds);GO:0030246(carbohydrate binding);GO:0005975(carbohydrate metabolic process)	00052(Galactose metabolism);00600(Sphingolipid metabolism);00531(Glycosaminoglycan degradation);00604(Glycosphingolipid biosynthesis - ganglio series);00511(Other glycan degradation)	1.06396	3.95162e-07
evm.TU.group7.2055	GO:0003968(RNA-directed RNA polymerase activity)	NA	-1.43231	3.96078e-07
evm.TU.group6.341	NA	NA	-2.02703	3.97439e-07
evm.TU.group6.1509	NA	NA	-1.08424	4.05541e-07
evm.TU.group7.3967	GO:0016114(terpenoid biosynthetic process);GO:0046429(4-hydroxy-3-methylbut-2-en-1-yl diphosphate synthase activity);GO:0055114(oxidation-reduction process)	00900(Terpenoid backbone biosynthesis)	-1.15949	4.09089e-07
evm.TU.group8.297	NA	NA	1.47495	4.11227e-07
evm.TU.group4.197	NA	NA	1.10872	4.13127e-07
evm.TU.group7.2685	GO:0000287(magnesium ion binding);GO:0003723(RNA binding);GO:0005524(ATP binding);GO:0006432(phenylalanyl-tRNA aminoacylation);GO:0004826(phenylalanine-tRNA ligase activity)	00970(Aminoacyl-tRNA biosynthesis)	-2.2325	4.33682e-07
evm.TU.group7.1013	GO:0016020(membrane)	02010(ABC transporters)	-1.3781	4.43146e-07
evm.TU.group5.585	GO:0005216(ion channel activity);GO:0006811(ion transport);GO:0016020(membrane);GO:0055085(transmembrane transport)	04626(Plant-pathogen interaction)	-1.53098	4.43375e-07
evm.TU.group0.827	NA	NA	-1.04894	4.45352e-07
evm.TU.group3.1631	NA	NA	1.69958	4.47016e-07
evm.TU.group0.4	GO:0005515(protein binding)	NA	1.04827	4.51359e-07
evm.TU.group0.2016	GO:0016614(oxidoreductase activity, acting on CH-OH group of donors);GO:0050660(flavin adenine dinucleotide binding);GO:0055114(oxidation-reduction process)	NA	0.977224	4.52375e-07
evm.TU.group7.2541	GO:0009765(photosynthesis, light harvesting);GO:0016020(membrane)	00196(Photosynthesis - antenna proteins)	-1.09347	4.53611e-07
evm.TU.group2.1031	GO:0006352(DNA-dependent transcription, initiation);GO:0006355(regulation of transcription, DNA-dependent);GO:0008270(zinc ion binding);GO:0017025(TBP-class protein binding)	03022(Basal transcription factors)	1.52172	4.5504e-07
evm.TU.group3.133	GO:0005515(protein binding)	NA	4.67668	4.55487e-07
evm.TU.group11.141	GO:0005525(GTP binding)	04144(Endocytosis)	-2.70868	4.57709e-07
evm.TU.group7.936	GO:0015238(drug transmembrane transporter activity);GO:0015297(antiporter activity);GO:0016020(membrane);GO:0055085(transmembrane transport);GO:0006855(drug transmembrane transport)	NA	1.02313	4.59949e-07
evm.TU.group7.229	GO:0006801(superoxide metabolic process);GO:0046872(metal ion binding);GO:0055114(oxidation-reduction process)	04146(Peroxisome)	-1.03746	4.61722e-07
evm.TU.group5.1439	NA	NA	1.41633	4.67041e-07
evm.TU.group7.3324	GO:0055085(transmembrane transport)	NA	1.01031	4.69698e-07
evm.TU.group11.192	GO:0004867(serine-type endopeptidase inhibitor activity);GO:0009611(response to wounding)	NA	5.24219	4.7265e-07
evm.TU.group10.298	GO:0003824(catalytic activity);GO:0008152(metabolic process)	NA	1.21737	4.84411e-07
evm.TU.group0.456	GO:0000166(nucleotide binding);GO:0005524(ATP binding);GO:0019538(protein metabolic process);GO:0017111(nucleoside-triphosphatase activity)	NA	1.10092	4.84627e-07
evm.TU.group18.216	GO:0004553(hydrolase activity, hydrolyzing O-glycosyl compounds);GO:0005975(carbohydrate metabolic process)	00052(Galactose metabolism);00500(Starch and sucrose metabolism)	0.947425	5.11326e-07
evm.TU.group11.221	NA	NA	0.969975	5.12538e-07
evm.TU.group3.170	GO:0004672(protein kinase activity);GO:0005524(ATP binding);GO:0006468(protein phosphorylation);GO:0004713(protein tyrosine kinase activity)	04016(MAPK signaling pathway - plant);04075(Plant hormone signal transduction)	-0.880884	5.20614e-07
evm.TU.group19.373	NA	00860(Porphyrin and chlorophyll metabolism)	-1.69467	5.21469e-07
evm.TU.group7.288	NA	00640(Propanoate metabolism);00280(Valine, leucine and isoleucine degradation)	-1.01366	5.28103e-07
evm.TU.group0.11	GO:0004672(protein kinase activity);GO:0005524(ATP binding);GO:0006468(protein phosphorylation);GO:0004713(protein tyrosine kinase activity)	NA	4.05886	5.29134e-07
evm.TU.scaffold248.38	GO:0003824(catalytic activity)	NA	-1.70942	5.34056e-07
evm.TU.group9.137	NA	NA	-1.42127	5.51154e-07
evm.TU.group5.294	GO:0003676(nucleic acid binding);GO:0004386(helicase activity);GO:0005524(ATP binding);GO:0008026(ATP-dependent helicase activity)	NA	0.970199	5.55163e-07
evm.TU.group1.1615	NA	00640(Propanoate metabolism);00280(Valine, leucine and isoleucine degradation);00410(beta-Alanine metabolism)	-1.16274	5.57729e-07
evm.TU.group17.162	NA	NA	-1.73999	5.64434e-07
evm.TU.group6.1472	GO:0005643(nuclear pore);GO:0006810(transport)	03013(RNA transport)	1.48781	5.65032e-07
evm.TU.scaffold33.44	NA	NA	-3.59833	5.74019e-07
evm.TU.group7.2908	NA	NA	1.13248	5.77786e-07
evm.TU.group7.302	NA	NA	-1.3465	5.79177e-07
evm.TU.group3.1855	NA	NA	1.01757	5.8487e-07
evm.TU.group9.317	GO:0003993(acid phosphatase activity)	04016(MAPK signaling pathway - plant)	0.936204	5.92589e-07
evm.TU.group8.969	GO:0003735(structural constituent of ribosome);GO:0005622(intracellular);GO:0005840(ribosome);GO:0006412(translation);GO:0003723(RNA binding)	03010(Ribosome)	1.02356	5.98869e-07
evm.TU.scaffold289.71	NA	NA	1.38524	6.0204e-07
evm.TU.group7.2674	NA	NA	2.93182	6.0417e-07
evm.TU.group5.1256	GO:0016021(integral to membrane)	00062(Fatty acid elongation)	4.2061	6.11147e-07
evm.TU.group8.331	NA	NA	-0.88907	6.11544e-07
evm.TU.group0.436	GO:0003735(structural constituent of ribosome);GO:0005622(intracellular);GO:0005840(ribosome);GO:0006412(translation);GO:0015935(small ribosomal subunit)	03010(Ribosome)	-2.0008	6.18722e-07
evm.TU.group2.573	NA	NA	-1.9799	6.18835e-07
evm.TU.group12.746	NA	NA	1.47398	6.28423e-07
evm.TU.group7.2362	GO:0005515(protein binding);GO:0008270(zinc ion binding)	04141(Protein processing in endoplasmic reticulum)	-1.27862	6.29557e-07
evm.TU.scaffold205.29	NA	NA	-1.47637	6.32436e-07
evm.TU.scaffold247.93	GO:0004672(protein kinase activity);GO:0005524(ATP binding);GO:0006468(protein phosphorylation);GO:0004713(protein tyrosine kinase activity)	NA	-2.15184	6.4002e-07
evm.TU.group5.87	NA	NA	1.51647	6.40583e-07
evm.TU.group8.1268	GO:0016747(transferase activity, transferring acyl groups other than amino-acyl groups)	00942(Anthocyanin biosynthesis)	-1.16325	6.43372e-07
evm.TU.group0.2057	NA	NA	2.49317	6.47046e-07
evm.TU.group0.1373	GO:0005737(cytoplasm);GO:0017089(glycolipid transporter activity);GO:0046836(glycolipid transport);GO:0051861(glycolipid binding)	NA	-1.82879	6.51147e-07
evm.TU.group11.1020	NA	00480(Glutathione metabolism)	-1.14947	6.53247e-07
evm.TU.group10.214	GO:0008270(zinc ion binding);GO:0016491(oxidoreductase activity);GO:0055114(oxidation-reduction process);GO:0016747(transferase activity, transferring acyl groups other than amino-acyl groups)	00940(Phenylpropanoid biosynthesis)	1.03026	6.59236e-07
evm.TU.group7.1601	GO:0004185(serine-type carboxypeptidase activity);GO:0006508(proteolysis)	NA	-0.904946	6.66139e-07
evm.TU.scaffold209.1	NA	NA	-1.45066	6.66666e-07
evm.TU.group3.601	GO:0008152(metabolic process);GO:0016624(oxidoreductase activity, acting on the aldehyde or oxo group of donors, disulfide as acceptor)	00640(Propanoate metabolism);00280(Valine, leucine and isoleucine degradation)	0.948667	6.71706e-07
evm.TU.group7.3102	GO:0008152(metabolic process);GO:0008168(methyltransferase activity)	NA	-3.6349	6.80431e-07
evm.TU.group1.902	NA	00480(Glutathione metabolism)	1.04727	6.83963e-07
evm.TU.group2.2	GO:0046983(protein dimerization activity)	NA	-1.75173	6.91479e-07
evm.TU.group7.2081	GO:0019904(protein domain specific binding)	NA	0.948771	6.92892e-07
evm.TU.group4.1531	GO:0005506(iron ion binding);GO:0016705(oxidoreductase activity, acting on paired donors, with incorporation or reduction of molecular oxygen);GO:0031418(L-ascorbic acid binding);GO:0055114(oxidation-reduction process);GO:0016491(oxidoreductase activity);GO:0016706(oxidoreductase activity, acting on paired donors, with incorporation or reduction of molecular oxygen, 2-oxoglutarate as one donor, a…	00330(Arginine and proline metabolism)	-1.19164	6.99581e-07
evm.TU.scaffold239.4	GO:0010215(cellulose microfibril organization);GO:0016049(cell growth);GO:0031225(anchored to membrane)	NA	-0.919565	7.02167e-07
evm.TU.group1.1388	GO:0004345(glucose-6-phosphate dehydrogenase activity);GO:0006006(glucose metabolic process);GO:0050661(NADP binding);GO:0055114(oxidation-reduction process)	00030(Pentose phosphate pathway);00480(Glutathione metabolism)	1.09625	7.03202e-07
evm.TU.group7.1246	GO:0003824(catalytic activity);GO:0008152(metabolic process)	00360(Phenylalanine metabolism);00130(Ubiquinone and other terpenoid-quinone biosynthesis);00940(Phenylpropanoid biosynthesis)	-2.26182	7.15606e-07
evm.TU.scaffold247.65	GO:0003676(nucleic acid binding);GO:0000166(nucleotide binding);GO:0004813(alanine-tRNA ligase activity);GO:0005524(ATP binding);GO:0006419(alanyl-tRNA aminoacylation);GO:0016876(ligase activity, forming aminoacyl-tRNA and related compounds);GO:0043039(tRNA aminoacylation);GO:0005737(cytoplasm)	00970(Aminoacyl-tRNA biosynthesis)	1.07089	7.18923e-07
evm.TU.group4.413	GO:0004672(protein kinase activity);GO:0005524(ATP binding);GO:0006468(protein phosphorylation);GO:0004713(protein tyrosine kinase activity);GO:0005515(protein binding)	NA	-2.83782	7.20547e-07
evm.TU.group2.1260	GO:0004672(protein kinase activity);GO:0005524(ATP binding);GO:0006468(protein phosphorylation);GO:0004713(protein tyrosine kinase activity)	NA	-0.861815	7.31271e-07
evm.TU.group2.1491	NA	NA	1.46964	7.31314e-07
evm.TU.group6.288	NA	NA	1.5828	7.47326e-07
evm.TU.group15.226	GO:0003824(catalytic activity);GO:0044237(cellular metabolic process);GO:0050662(coenzyme binding)	00940(Phenylpropanoid biosynthesis)	-1.12507	7.48307e-07
evm.TU.group4.192	GO:0003924(GTPase activity);GO:0005525(GTP binding)	NA	0.9843	7.53417e-07
evm.TU.scaffold34.4	GO:0004421(hydroxymethylglutaryl-CoA synthase activity);GO:0008299(isoprenoid biosynthetic process)	00650(Butanoate metabolism);00072(Synthesis and degradation of ketone bodies);00280(Valine, leucine and isoleucine degradation);00900(Terpenoid backbone biosynthesis)	-1.39287	7.59372e-07
evm.TU.group3.1848	NA	03050(Proteasome)	-2.00192	7.60565e-07
evm.TU.group0.333	NA	NA	1.02718	7.62818e-07
evm.TU.group0.829	GO:0005622(intracellular);GO:0006810(transport)	NA	-2.11479	7.7063e-07
evm.TU.group16.709	NA	NA	1.09076	7.72335e-07
evm.TU.group13.567	NA	NA	1.72671	7.74683e-07
evm.TU.group16.2	GO:0006810(transport);GO:0016021(integral to membrane);GO:0042626(ATPase activity, coupled to transmembrane movement of substances);GO:0055085(transmembrane transport);GO:0005524(ATP binding);GO:0000166(nucleotide binding);GO:0016887(ATPase activity);GO:0017111(nucleoside-triphosphatase activity)	02010(ABC transporters)	-0.936794	7.76064e-07
evm.TU.group4.571	GO:0005509(calcium ion binding);GO:0005544(calcium-dependent phospholipid binding)	NA	-1.7109	7.80606e-07
evm.TU.group7.3654	NA	NA	-1.1381	7.81539e-07
evm.TU.group15.702	NA	NA	-0.845932	7.88604e-07
evm.TU.group13.752	GO:0003735(structural constituent of ribosome);GO:0005622(intracellular);GO:0005840(ribosome);GO:0006412(translation)	03010(Ribosome)	1.09611	7.91187e-07
evm.TU.group13.205	NA	NA	0.946095	7.93102e-07
evm.TU.group19.220	NA	04141(Protein processing in endoplasmic reticulum)	1.18515	8.10266e-07
evm.TU.group7.4115_evm.TU.group7.4116	GO:0004672(protein kinase activity);GO:0005524(ATP binding);GO:0006468(protein phosphorylation);GO:0004713(protein tyrosine kinase activity)	NA	-0.893177	8.13889e-07
evm.TU.group2.1922	NA	NA	3.98619	8.14202e-07
evm.TU.group13.301	GO:0016787(hydrolase activity)	NA	-1.13108	8.28004e-07
evm.TU.scaffold73.21	GO:0003735(structural constituent of ribosome);GO:0005622(intracellular);GO:0005840(ribosome);GO:0006412(translation)	NA	1.11146	8.34572e-07
evm.TU.group7.3406	NA	03040(Spliceosome);04141(Protein processing in endoplasmic reticulum);04144(Endocytosis)	1.08827	8.3575e-07
evm.TU.group0.1620	NA	NA	-3.49286	8.3798e-07
evm.TU.group7.1012	GO:0008152(metabolic process);GO:0016758(transferase activity, transferring hexosyl groups)	NA	-1.16128	8.47098e-07
evm.TU.group7.961	GO:0004650(polygalacturonase activity);GO:0005975(carbohydrate metabolic process)	00040(Pentose and glucuronate interconversions)	4.81569	8.49356e-07
evm.TU.group6.987	NA	00270(Cysteine and methionine metabolism)	0.981901	8.50996e-07
evm.TU.group13.224	GO:0004553(hydrolase activity, hydrolyzing O-glycosyl compounds);GO:0005975(carbohydrate metabolic process)	00500(Starch and sucrose metabolism);00460(Cyanoamino acid metabolism);00940(Phenylpropanoid biosynthesis)	1.02333	8.5111e-07
evm.TU.group15.150	GO:0016114(terpenoid biosynthetic process);GO:0005524(ATP binding);GO:0050515(4-(cytidine 5'-diphospho)-2-C-methyl-D-erythritol kinase activity)	00900(Terpenoid backbone biosynthesis)	0.958459	8.59486e-07
evm.TU.scaffold464.39	GO:0003700(sequence-specific DNA binding transcription factor activity);GO:0006355(regulation of transcription, DNA-dependent)	NA	-1.41607	8.70462e-07
evm.TU.group4.1474	GO:0005515(protein binding)	NA	-0.909604	8.7105e-07
evm.TU.group7.3064	GO:0043531(ADP binding);GO:0006952(defense response)	04626(Plant-pathogen interaction)	1.8278	9.09593e-07
evm.TU.group6.1579	GO:0005634(nucleus);GO:0003676(nucleic acid binding);GO:0006281(DNA repair);GO:0008270(zinc ion binding);GO:0008081(phosphoric diester hydrolase activity);GO:0016818(hydrolase activity, acting on acid anhydrides, in phosphorus-containing anhydrides);GO:0005515(protein binding)	NA	-1.37858	9.09887e-07
evm.TU.group11.1165	GO:0006633(fatty acid biosynthetic process);GO:0016020(membrane);GO:0016747(transferase activity, transferring acyl groups other than amino-acyl groups);GO:0008610(lipid biosynthetic process)	00062(Fatty acid elongation)	-0.883267	9.13027e-07
evm.TU.group18.353	GO:0009055(electron carrier activity);GO:0016705(oxidoreductase activity, acting on paired donors, with incorporation or reduction of molecular oxygen);GO:0020037(heme binding);GO:0055114(oxidation-reduction process);GO:0005506(iron ion binding)	00905(Brassinosteroid biosynthesis)	1.13973	9.1504e-07
evm.TU.group16.278	NA	04016(MAPK signaling pathway - plant);04075(Plant hormone signal transduction)	0.986626	9.22052e-07
evm.TU.group7.928	GO:0016021(integral to membrane);GO:0055085(transmembrane transport)	NA	1.38418	9.23712e-07
evm.TU.scaffold210.17	GO:0008270(zinc ion binding);GO:0016491(oxidoreductase activity);GO:0055114(oxidation-reduction process);GO:0016747(transferase activity, transferring acyl groups other than amino-acyl groups)	NA	-1.04048	9.35998e-07
evm.TU.group0.1368	NA	NA	-2.3009	9.43704e-07
evm.TU.group2.1463	NA	NA	-3.86035	9.44835e-07
evm.TU.group16.1070	GO:0004553(hydrolase activity, hydrolyzing O-glycosyl compounds);GO:0005975(carbohydrate metabolic process)	NA	0.995744	9.71819e-07
evm.TU.group6.193	GO:0003723(RNA binding);GO:0016788(hydrolase activity, acting on ester bonds);GO:0046872(metal ion binding);GO:0016787(hydrolase activity)	NA	1.08626	9.95026e-07
evm.TU.group2.1734	GO:0003682(chromatin binding)	NA	-2.19156	1.02571e-06
evm.TU.group11.1124	GO:0003700(sequence-specific DNA binding transcription factor activity);GO:0006355(regulation of transcription, DNA-dependent);GO:0043565(sequence-specific DNA binding)	04626(Plant-pathogen interaction)	-4.06752	1.02678e-06
evm.TU.group0.1692	GO:0003830(beta-1,4-mannosylglycoprotein 4-beta-N-acetylglucosaminyltransferase activity);GO:0006487(protein N-linked glycosylation);GO:0016020(membrane)	00510(N-Glycan biosynthesis)	-0.904937	1.04179e-06
evm.TU.scaffold197.2	GO:0005515(protein binding)	NA	0.927374	1.04528e-06
evm.TU.group2.1860	GO:0004672(protein kinase activity);GO:0005524(ATP binding);GO:0006468(protein phosphorylation);GO:0004713(protein tyrosine kinase activity)	NA	-0.955648	1.05188e-06
evm.TU.group14.196	GO:0004822(isoleucine-tRNA ligase activity);GO:0005524(ATP binding);GO:0005737(cytoplasm);GO:0006428(isoleucyl-tRNA aminoacylation);GO:0000166(nucleotide binding);GO:0004812(aminoacyl-tRNA ligase activity);GO:0006418(tRNA aminoacylation for protein translation);GO:0003824(catalytic activity)	00970(Aminoacyl-tRNA biosynthesis)	0.980308	1.06511e-06
evm.TU.group3.1245	GO:0004527(exonuclease activity);GO:0046872(metal ion binding)	NA	-inf	1.07143e-06
evm.TU.group1.1024	NA	NA	1.06002	1.07895e-06
evm.TU.group7.983	GO:0005515(protein binding)	04626(Plant-pathogen interaction)	-4.9323	1.08775e-06
evm.TU.group4.1434	NA	NA	-1.07627	1.09019e-06
evm.TU.group6.1175	NA	NA	0.963345	1.09059e-06
evm.TU.group0.1960	GO:0005634(nucleus);GO:0046983(protein dimerization activity);GO:0006355(regulation of transcription, DNA-dependent)	04075(Plant hormone signal transduction)	-0.91818	1.09422e-06
evm.TU.group1.1039	GO:0004553(hydrolase activity, hydrolyzing O-glycosyl compounds);GO:0005975(carbohydrate metabolic process)	00052(Galactose metabolism);00500(Starch and sucrose metabolism)	1.62795	1.10405e-06
evm.TU.group4.1443	GO:0003700(sequence-specific DNA binding transcription factor activity);GO:0006355(regulation of transcription, DNA-dependent);GO:0043565(sequence-specific DNA binding)	04075(Plant hormone signal transduction)	1.03512	1.10897e-06
evm.TU.group7.171	NA	NA	1.10446	1.14199e-06
evm.TU.group10.586	GO:0005509(calcium ion binding)	04626(Plant-pathogen interaction)	-2.46077	1.14251e-06
evm.TU.group2.1671	GO:0003677(DNA binding);GO:0005634(nucleus);GO:0006355(regulation of transcription, DNA-dependent);GO:0009725(response to hormone stimulus);GO:0046983(protein dimerization activity)	04075(Plant hormone signal transduction)	-0.875762	1.15287e-06
evm.TU.scaffold425.10	GO:0004553(hydrolase activity, hydrolyzing O-glycosyl compounds);GO:0005975(carbohydrate metabolic process)	00520(Amino sugar and nucleotide sugar metabolism)	0.994164	1.15508e-06
evm.TU.group4.1185	NA	NA	2.35752	1.15995e-06
evm.TU.group0.1351	NA	00561(Glycerolipid metabolism)	-1.19549	1.171e-06
evm.TU.scaffold249.11	GO:0046983(protein dimerization activity)	04016(MAPK signaling pathway - plant);04075(Plant hormone signal transduction)	-0.886642	1.18141e-06
evm.TU.group7.1652	GO:0005515(protein binding)	00480(Glutathione metabolism)	0.939897	1.19074e-06
evm.TU.group0.1787	NA	NA	0.964097	1.20518e-06
evm.TU.group11.542	GO:0003676(nucleic acid binding);GO:0005524(ATP binding);GO:0008026(ATP-dependent helicase activity)	NA	1.10924	1.21322e-06
evm.TU.group1.1159	GO:0005515(protein binding)	NA	1.40321	1.22382e-06
evm.TU.group6.830	GO:0055085(transmembrane transport)	NA	-2.64208	1.23535e-06
evm.TU.group7.1543	GO:0003755(peptidyl-prolyl cis-trans isomerase activity);GO:0006457(protein folding)	03420(Nucleotide excision repair)	0.903794	1.24228e-06
evm.TU.scaffold458.18	NA	NA	-1.01599	1.24375e-06
evm.TU.group14.416	NA	NA	1.01023	1.24477e-06
evm.TU.group13.704	NA	NA	-3.80282	1.25498e-06
evm.TU.group16.838	GO:0000166(nucleotide binding);GO:0004812(aminoacyl-tRNA ligase activity);GO:0005524(ATP binding);GO:0006418(tRNA aminoacylation for protein translation);GO:0005737(cytoplasm);GO:0003676(nucleic acid binding);GO:0016874(ligase activity)	00970(Aminoacyl-tRNA biosynthesis)	0.941352	1.2553e-06
evm.TU.scaffold205.87	GO:0008152(metabolic process);GO:0016758(transferase activity, transferring hexosyl groups)	NA	2.44538	1.25585e-06
evm.TU.scaffold289.6	GO:0003824(catalytic activity)	NA	1.4364	1.293e-06
evm.TU.group4.501	NA	NA	0.929125	1.29318e-06
evm.TU.scaffold198.44	GO:0008270(zinc ion binding)	04141(Protein processing in endoplasmic reticulum)	-1.20834	1.312e-06
evm.TU.group12.582	GO:0009690(cytokinin metabolic process);GO:0003824(catalytic activity);GO:0008762(UDP-N-acetylmuramate dehydrogenase activity);GO:0019139(cytokinin dehydrogenase activity);GO:0016614(oxidoreductase activity, acting on CH-OH group of donors);GO:0016491(oxidoreductase activity);GO:0050660(flavin adenine dinucleotide binding);GO:0055114(oxidation-reduction process)	00908(Zeatin biosynthesis)	-1.39203	1.31636e-06
evm.TU.group13.973	GO:0016747(transferase activity, transferring acyl groups other than amino-acyl groups)	00940(Phenylpropanoid biosynthesis);00945(Stilbenoid, diarylheptanoid and gingerol biosynthesis);00941(Flavonoid biosynthesis)	-1.66287	1.34034e-06
evm.TU.group0.1608	NA	03030(DNA replication);03420(Nucleotide excision repair);03430(Mismatch repair);03440(Homologous recombination)	-1.0157	1.34053e-06
evm.TU.group3.1177	GO:0003676(nucleic acid binding)	NA	0.926819	1.34586e-06
evm.TU.group2.943	GO:0003677(DNA binding);GO:0003918(DNA topoisomerase type II (ATP-hydrolyzing) activity);GO:0005524(ATP binding);GO:0006265(DNA topological change)	NA	1.05911	1.3486e-06
evm.TU.group17.383	GO:0009765(photosynthesis, light harvesting);GO:0016020(membrane)	00196(Photosynthesis - antenna proteins)	-1.02475	1.34951e-06
evm.TU.group3.911	NA	NA	1.84221	1.38756e-06
evm.TU.group4.904	NA	NA	-1.06055	1.40461e-06
evm.TU.group5.183	GO:0005199(structural constituent of cell wall);GO:0009664(plant-type cell wall organization)	NA	1.24631	1.41429e-06
evm.TU.group14.858	GO:0005515(protein binding);GO:0008270(zinc ion binding)	NA	1.38154	1.42785e-06
evm.TU.group15.916	GO:0006810(transport);GO:0016021(integral to membrane);GO:0042626(ATPase activity, coupled to transmembrane movement of substances);GO:0055085(transmembrane transport);GO:0005524(ATP binding);GO:0000166(nucleotide binding);GO:0016887(ATPase activity);GO:0017111(nucleoside-triphosphatase activity)	02010(ABC transporters)	0.928618	1.42826e-06
evm.TU.group8.608	GO:0008270(zinc ion binding)	NA	-1.01368	1.43442e-06
evm.TU.group3.1516	GO:0010215(cellulose microfibril organization);GO:0016049(cell growth);GO:0031225(anchored to membrane)	NA	1.34445	1.44407e-06
evm.TU.group4.1539	GO:0005515(protein binding)	NA	0.95908	1.47329e-06
evm.TU.group2.314	GO:0015031(protein transport)	04144(Endocytosis)	-0.973119	1.47435e-06
evm.TU.group1.1530	GO:0006099(tricarboxylic acid cycle);GO:0008964(phosphoenolpyruvate carboxylase activity);GO:0015977(carbon fixation)	00620(Pyruvate metabolism);00710(Carbon fixation in photosynthetic organisms)	-1.64283	1.4874e-06
evm.TU.group16.962	NA	NA	1.07532	1.49289e-06
evm.TU.group7.4238	NA	NA	0.928684	1.49436e-06
evm.TU.group16.848	NA	NA	1.37128	1.50771e-06
evm.TU.group13.994	GO:0003700(sequence-specific DNA binding transcription factor activity);GO:0006355(regulation of transcription, DNA-dependent)	NA	-1.16704	1.52092e-06
evm.TU.group0.1392	GO:0003682(chromatin binding)	04075(Plant hormone signal transduction)	-1.32124	1.52813e-06
evm.TU.scaffold209.18	GO:0004107(chorismate synthase activity);GO:0009073(aromatic amino acid family biosynthetic process)	00400(Phenylalanine, tyrosine and tryptophan biosynthesis)	-0.852126	1.5291e-06
evm.TU.group6.775	NA	04075(Plant hormone signal transduction)	0.929494	1.53958e-06
evm.TU.group13.1098	GO:0005524(ATP binding);GO:0009507(chloroplast)	00195(Photosynthesis)	2.58831	1.55516e-06
evm.TU.group3.545	NA	03008(Ribosome biogenesis in eukaryotes)	1.0402	1.56375e-06
evm.TU.group10.803	NA	NA	-3.37739	1.5678e-06
evm.TU.group11.439	GO:0004421(hydroxymethylglutaryl-CoA synthase activity);GO:0008299(isoprenoid biosynthetic process)	00650(Butanoate metabolism);00072(Synthesis and degradation of ketone bodies);00280(Valine, leucine and isoleucine degradation);00900(Terpenoid backbone biosynthesis)	-1.00391	1.57593e-06
evm.TU.group1.1141	GO:0008152(metabolic process);GO:0016787(hydrolase activity)	00230(Purine metabolism)	-1.07495	1.5957e-06
evm.TU.group4.1444	NA	NA	1.51067	1.59751e-06
evm.TU.group1.924	NA	NA	1.19849	1.60209e-06
evm.TU.group0.2017	GO:0016614(oxidoreductase activity, acting on CH-OH group of donors);GO:0050660(flavin adenine dinucleotide binding);GO:0055114(oxidation-reduction process)	NA	0.917139	1.60403e-06
evm.TU.group17.65	GO:0003682(chromatin binding)	NA	-1.10339	1.61248e-06
evm.TU.group1.939	GO:0010181(FMN binding);GO:0016491(oxidoreductase activity);GO:0055114(oxidation-reduction process)	00630(Glyoxylate and dicarboxylate metabolism);04146(Peroxisome)	2.61469	1.628e-06
evm.TU.group7.2997	NA	NA	-0.916079	1.6329e-06
evm.TU.group2.1537	GO:0016020(membrane)	NA	1.78596	1.63366e-06
evm.TU.group0.1630	GO:0000151(ubiquitin ligase complex);GO:0004842(ubiquitin-protein ligase activity);GO:0016567(protein ubiquitination);GO:0005515(protein binding)	NA	-2.90986	1.67222e-06
evm.TU.group4.1048	GO:0008152(metabolic process);GO:0016787(hydrolase activity)	NA	-2.4097	1.67919e-06
evm.TU.group10.705	NA	NA	-2.82135	1.69632e-06
evm.TU.group13.874	GO:0006807(nitrogen compound metabolic process);GO:0036361(racemase activity, acting on amino acids and derivatives)	NA	-1.71745	1.70036e-06
evm.TU.group1.2170	NA	03010(Ribosome)	1.00103	1.70117e-06
evm.TU.group2.125	NA	NA	-2.89552	1.70804e-06
evm.TU.group11.857	GO:0008152(metabolic process);GO:0016758(transferase activity, transferring hexosyl groups)	NA	0.948231	1.71761e-06
evm.TU.group3.1638	NA	NA	-1.20527	1.74842e-06
evm.TU.group3.1147	NA	00514(Other types of O-glycan biosynthesis)	-1.23148	1.74863e-06
evm.TU.scaffold208.16	NA	NA	0.864484	1.79038e-06
evm.TU.group3.842	GO:0006950(response to stress)	NA	0.912299	1.83821e-06
evm.TU.group7.3032	NA	03040(Spliceosome)	-3.4997	1.85231e-06
evm.TU.group0.661	GO:0003700(sequence-specific DNA binding transcription factor activity);GO:0006355(regulation of transcription, DNA-dependent);GO:0043565(sequence-specific DNA binding)	NA	1.06152	1.85645e-06
evm.TU.group3.537	GO:0004349(glutamate 5-kinase activity);GO:0008652(cellular amino acid biosynthetic process);GO:0006561(proline biosynthetic process)	00220(Arginine biosynthesis)	-0.852843	1.87251e-06
evm.TU.group2.1519	NA	03040(Spliceosome);04141(Protein processing in endoplasmic reticulum);04144(Endocytosis)	1.01827	1.8757e-06
evm.TU.group8.1320	GO:0003700(sequence-specific DNA binding transcription factor activity);GO:0006355(regulation of transcription, DNA-dependent)	NA	-1.6302	1.88715e-06
evm.TU.group5.478	GO:0016758(transferase activity, transferring hexosyl groups);GO:0031227(intrinsic to endoplasmic reticulum membrane)	NA	-1.64147	1.88721e-06
evm.TU.group7.3088_evm.TU.group7.3089	NA	NA	1.16423	1.88898e-06
evm.TU.group15.489	NA	NA	1.06826	1.89591e-06
evm.TU.group5.1072	GO:0009055(electron carrier activity);GO:0016705(oxidoreductase activity, acting on paired donors, with incorporation or reduction of molecular oxygen);GO:0020037(heme binding);GO:0055114(oxidation-reduction process);GO:0005506(iron ion binding)	NA	1.01249	1.90466e-06
evm.TU.group12.844	GO:0005975(carbohydrate metabolic process);GO:0016773(phosphotransferase activity, alcohol group as acceptor)	00040(Pentose and glucuronate interconversions)	1.22378	1.9112e-06
evm.TU.scaffold450.18	NA	NA	-1.54396	1.92314e-06
evm.TU.group4.1758	GO:0016491(oxidoreductase activity);GO:0016706(oxidoreductase activity, acting on paired donors, with incorporation or reduction of molecular oxygen, 2-oxoglutarate as one donor, and incorporation of one atom each of oxygen into both donors);GO:0055114(oxidation-reduction process)	00941(Flavonoid biosynthesis)	0.906013	1.93549e-06
evm.TU.group5.149	GO:0004672(protein kinase activity);GO:0005524(ATP binding);GO:0006468(protein phosphorylation);GO:0004713(protein tyrosine kinase activity);GO:0005515(protein binding)	NA	-1.96699	1.95626e-06
evm.TU.scaffold294.16	NA	NA	-0.940273	1.96215e-06
evm.TU.scaffold33.23	GO:0003824(catalytic activity);GO:0008152(metabolic process)	00360(Phenylalanine metabolism);00130(Ubiquinone and other terpenoid-quinone biosynthesis);00940(Phenylpropanoid biosynthesis)	-0.875556	1.98252e-06
evm.TU.group11.627	GO:0003924(GTPase activity);GO:0005525(GTP binding)	NA	1.84972	1.99657e-06
evm.TU.group8.369	NA	00970(Aminoacyl-tRNA biosynthesis)	-1.10694	2.00536e-06
evm.TU.group19.382	GO:0008270(zinc ion binding);GO:0016491(oxidoreductase activity);GO:0055114(oxidation-reduction process);GO:0016747(transferase activity, transferring acyl groups other than amino-acyl groups)	NA	0.899442	2.0081e-06
evm.TU.group4.649	GO:0005515(protein binding);GO:0006457(protein folding)	NA	0.965543	2.03058e-06
evm.TU.group0.1824	GO:0003735(structural constituent of ribosome);GO:0005622(intracellular);GO:0005840(ribosome);GO:0006412(translation)	03010(Ribosome)	0.930664	2.04466e-06
evm.TU.group2.357	GO:0003700(sequence-specific DNA binding transcription factor activity);GO:0005634(nucleus);GO:0006355(regulation of transcription, DNA-dependent);GO:0043565(sequence-specific DNA binding);GO:0009408(response to heat)	NA	1.68069	2.05249e-06
evm.TU.group2.1255	GO:0006869(lipid transport);GO:0008289(lipid binding)	NA	-3.49741	2.0674e-06
evm.TU.group8.375	NA	NA	1.09506	2.08601e-06
evm.TU.group2.226	GO:0006952(defense response);GO:0009607(response to biotic stimulus)	NA	-1.09332	2.14524e-06
evm.TU.group17.103	NA	03440(Homologous recombination)	1.01171	2.15472e-06
evm.TU.group4.1744	GO:0005515(protein binding);GO:0008270(zinc ion binding)	NA	-1.45932	2.21722e-06
evm.TU.group6.1083	NA	NA	-1.15081	2.24416e-06
evm.TU.group9.161	GO:0004601(peroxidase activity);GO:0006979(response to oxidative stress);GO:0020037(heme binding);GO:0055114(oxidation-reduction process)	00940(Phenylpropanoid biosynthesis)	2.48238	2.26323e-06
evm.TU.group6.1152	NA	NA	-2.09882	2.31462e-06
evm.TU.group4.1184	NA	NA	1.39261	2.31777e-06
evm.TU.group7.2549	NA	NA	-1.0946	2.32162e-06
evm.TU.group7.1002	GO:0008152(metabolic process);GO:0016758(transferase activity, transferring hexosyl groups)	NA	-1.78418	2.33172e-06
evm.TU.group0.1843	NA	00190(Oxidative phosphorylation)	1.23652	2.33625e-06
evm.TU.group13.508	NA	NA	1.02562	2.34723e-06
evm.TU.group7.2596	GO:0005515(protein binding)	04120(Ubiquitin mediated proteolysis)	0.927047	2.36029e-06
evm.TU.group17.329	NA	NA	-2.49749	2.38171e-06
evm.TU.group3.727	GO:0003824(catalytic activity)	NA	inf	2.38736e-06
evm.TU.group12.506	NA	NA	1.05416	2.41169e-06
evm.TU.group7.977	NA	NA	1.21361	2.41512e-06
evm.TU.group2.187	GO:0016021(integral to membrane)	00195(Photosynthesis)	0.925831	2.42566e-06
evm.TU.group4.238	NA	NA	1.21262	2.42636e-06
evm.TU.scaffold210.5	GO:0004672(protein kinase activity);GO:0005524(ATP binding);GO:0006468(protein phosphorylation)	NA	2.83867	2.44089e-06
evm.TU.group7.3321	GO:0006629(lipid metabolic process);GO:0016788(hydrolase activity, acting on ester bonds)	NA	-1.16003	2.44677e-06
evm.TU.group12.34	NA	NA	-3.61639	2.47013e-06
evm.TU.group4.1166	NA	NA	0.997229	2.49755e-06
evm.TU.group7.2409	GO:0003723(RNA binding)	03010(Ribosome)	1.05927	2.50417e-06
evm.TU.group7.3446	NA	00561(Glycerolipid metabolism);00564(Glycerophospholipid metabolism)	1.53207	2.55807e-06
evm.TU.scaffold297.33	GO:0003993(acid phosphatase activity)	00010(Glycolysis / Gluconeogenesis);00562(Inositol phosphate metabolism)	-1.00306	2.56111e-06
evm.TU.group7.2157	GO:0004672(protein kinase activity);GO:0005524(ATP binding);GO:0006468(protein phosphorylation);GO:0004713(protein tyrosine kinase activity)	04016(MAPK signaling pathway - plant);04075(Plant hormone signal transduction);04626(Plant-pathogen interaction)	-1.27904	2.57629e-06
evm.TU.group7.2961	NA	NA	-3.54771	2.57695e-06
evm.TU.group8.258	GO:0008152(metabolic process);GO:0016491(oxidoreductase activity)	04146(Peroxisome)	-1.2363	2.57768e-06
evm.TU.group7.3035	GO:0046872(metal ion binding)	NA	-0.829006	2.59216e-06
evm.TU.group14.419	GO:0006605(protein targeting);GO:0006886(intracellular protein transport);GO:0016020(membrane)	NA	1.1406	2.61557e-06
evm.TU.group0.2187	GO:0003951(NAD+ kinase activity);GO:0006741(NADP biosynthetic process);GO:0008152(metabolic process)	00760(Nicotinate and nicotinamide metabolism)	-0.921837	2.65297e-06
evm.TU.scaffold235.15	GO:0005515(protein binding)	NA	-1.62055	2.66317e-06
evm.TU.group14.865	GO:0003700(sequence-specific DNA binding transcription factor activity);GO:0006355(regulation of transcription, DNA-dependent);GO:0008270(zinc ion binding);GO:0043565(sequence-specific DNA binding)	NA	-0.86681	2.66336e-06
evm.TU.scaffold425.43	NA	NA	0.999108	2.67256e-06
evm.TU.group8.653	GO:0009765(photosynthesis, light harvesting);GO:0016020(membrane)	00196(Photosynthesis - antenna proteins)	-0.966218	2.68422e-06
evm.TU.scaffold36.22	GO:0008152(metabolic process);GO:0016758(transferase activity, transferring hexosyl groups)	NA	-0.787296	2.72431e-06
evm.TU.group0.1374	GO:0008152(metabolic process);GO:0016746(transferase activity, transferring acyl groups)	00010(Glycolysis / Gluconeogenesis);00020(Citrate cycle (TCA cycle));00620(Pyruvate metabolism)	1.57165	2.73946e-06
evm.TU.group2.1947	NA	NA	1.33809	2.74102e-06
evm.TU.group16.1034	GO:0003824(catalytic activity);GO:0044237(cellular metabolic process);GO:0050662(coenzyme binding)	NA	0.999828	2.74227e-06
evm.TU.group13.982	GO:0004672(protein kinase activity);GO:0005524(ATP binding);GO:0006468(protein phosphorylation);GO:0004713(protein tyrosine kinase activity)	NA	-1.1043	2.76174e-06
evm.TU.group11.173	GO:0003735(structural constituent of ribosome);GO:0005622(intracellular);GO:0005840(ribosome);GO:0006412(translation)	03010(Ribosome)	0.898955	2.76964e-06
evm.TU.group13.691	GO:0003677(DNA binding)	00562(Inositol phosphate metabolism);04070(Phosphatidylinositol signaling system);04933(AGE-RAGE signaling pathway in diabetic complications)	0.964387	2.77752e-06
evm.TU.group7.3449	NA	NA	0.889249	2.80311e-06
evm.TU.group0.1154	GO:0005618(cell wall);GO:0006073(cellular glucan metabolic process);GO:0016762(xyloglucan:xyloglucosyl transferase activity);GO:0048046(apoplast);GO:0004553(hydrolase activity, hydrolyzing O-glycosyl compounds);GO:0005975(carbohydrate metabolic process)	NA	1.16673	2.82281e-06
evm.TU.group13.920	NA	NA	1.32193	2.84769e-06
evm.TU.group4.1239	GO:0003824(catalytic activity);GO:0008152(metabolic process)	00061(Fatty acid biosynthesis);00071(Fatty acid degradation);04146(Peroxisome)	-2.76209	2.85865e-06
evm.TU.group10.107	NA	NA	-0.974455	2.86378e-06
evm.TU.group10.42	GO:0003677(DNA binding);GO:0004518(nuclease activity)	03440(Homologous recombination)	-2.24186	2.88015e-06
evm.TU.group4.1254	GO:0003700(sequence-specific DNA binding transcription factor activity);GO:0006355(regulation of transcription, DNA-dependent);GO:0043565(sequence-specific DNA binding)	NA	-1.35937	3.01387e-06
evm.TU.group14.123	NA	NA	-0.911216	3.01965e-06
evm.TU.group7.2100	NA	NA	1.02505	3.0443e-06
evm.TU.group4.72	NA	NA	1.09873	3.05777e-06
evm.TU.group1.1448	GO:0003824(catalytic activity)	00590(Arachidonic acid metabolism);04146(Peroxisome)	0.943121	3.08962e-06
evm.TU.group2.80	GO:0009765(photosynthesis, light harvesting);GO:0016020(membrane)	00196(Photosynthesis - antenna proteins)	0.938152	3.12922e-06
evm.TU.group4.1218	GO:0055085(transmembrane transport)	NA	1.08855	3.1477e-06
evm.TU.group11.890	GO:0008168(methyltransferase activity)	NA	-1.00275	3.1505e-06
evm.TU.group10.927	GO:0015992(proton transport);GO:0046034(ATP metabolic process)	00190(Oxidative phosphorylation);04145(Phagosome)	-inf	3.17664e-06
evm.TU.group11.1441	GO:0003700(sequence-specific DNA binding transcription factor activity);GO:0006355(regulation of transcription, DNA-dependent);GO:0043565(sequence-specific DNA binding)	04016(MAPK signaling pathway - plant);04626(Plant-pathogen interaction)	-3.52437	3.2059e-06
evm.TU.group3.1251	GO:0004672(protein kinase activity);GO:0005524(ATP binding);GO:0006468(protein phosphorylation);GO:0004713(protein tyrosine kinase activity)	00280(Valine, leucine and isoleucine degradation)	-1.3493	3.21252e-06
evm.TU.group13.881	GO:0003735(structural constituent of ribosome);GO:0005622(intracellular);GO:0005840(ribosome);GO:0006412(translation)	03010(Ribosome)	1.17993	3.22148e-06
evm.TU.group5.1114	GO:0008234(cysteine-type peptidase activity)	NA	0.956033	3.23535e-06
evm.TU.group6.1070	GO:0006629(lipid metabolic process);GO:0008374(O-acyltransferase activity)	00561(Glycerolipid metabolism)	0.917159	3.24112e-06
evm.TU.group4.1497	GO:0005515(protein binding)	NA	-2.28565	3.24282e-06
evm.TU.group1.1470	GO:0003677(DNA binding);GO:0005634(nucleus)	04075(Plant hormone signal transduction)	-1.08672	3.2814e-06
evm.TU.scaffold449.29	NA	NA	1.80314	3.28507e-06
evm.TU.group6.682	NA	NA	-1.40924	3.29995e-06
evm.TU.group4.761	GO:0003735(structural constituent of ribosome);GO:0005622(intracellular);GO:0005840(ribosome);GO:0006412(translation);GO:0008152(metabolic process);GO:0016779(nucleotidyltransferase activity)	00040(Pentose and glucuronate interconversions);00052(Galactose metabolism);00500(Starch and sucrose metabolism);00520(Amino sugar and nucleotide sugar metabolism)	0.926855	3.3173e-06
evm.TU.group5.1473	GO:0003824(catalytic activity)	NA	0.925764	3.32128e-06
evm.TU.group6.1263	NA	00195(Photosynthesis)	-1.63273	3.36668e-06
evm.TU.group6.1346	GO:0003913(DNA photolyase activity);GO:0006281(DNA repair)	NA	0.952863	3.39126e-06
evm.TU.group17.109	NA	NA	1.17419	3.41929e-06
evm.TU.group5.1102	GO:0003676(nucleic acid binding)	03013(RNA transport);03015(mRNA surveillance pathway);03018(RNA degradation)	1.87778	3.42849e-06
evm.TU.group14.50	NA	NA	-1.09079	3.48732e-06
evm.TU.group0.555	NA	NA	-1.40342	3.51175e-06
evm.TU.group1.741	NA	NA	-2.14579	3.53987e-06
evm.TU.group4.834	NA	NA	0.87845	3.56449e-06
evm.TU.group12.323	GO:0008270(zinc ion binding);GO:0016491(oxidoreductase activity);GO:0055114(oxidation-reduction process);GO:0016747(transferase activity, transferring acyl groups other than amino-acyl groups)	00940(Phenylpropanoid biosynthesis)	-0.934694	3.57812e-06
evm.TU.group7.2567	GO:0004672(protein kinase activity);GO:0005524(ATP binding);GO:0006468(protein phosphorylation)	NA	-0.776589	3.64532e-06
evm.TU.group3.1267	GO:0016881(acid-amino acid ligase activity)	04120(Ubiquitin mediated proteolysis)	-1.08103	3.67402e-06
evm.TU.group3.569	GO:0000166(nucleotide binding);GO:0005524(ATP binding);GO:0017111(nucleoside-triphosphatase activity)	NA	1.2232	3.67489e-06
evm.TU.group13.599	GO:0009055(electron carrier activity);GO:0016705(oxidoreductase activity, acting on paired donors, with incorporation or reduction of molecular oxygen);GO:0020037(heme binding);GO:0055114(oxidation-reduction process);GO:0005506(iron ion binding)	NA	-1.60685	3.67592e-06
evm.TU.group7.3244	GO:0000103(sulfate assimilation);GO:0004020(adenylylsulfate kinase activity);GO:0005524(ATP binding)	00920(Sulfur metabolism);00230(Purine metabolism)	-0.955167	3.691e-06
evm.TU.group0.1763	NA	00940(Phenylpropanoid biosynthesis);00945(Stilbenoid, diarylheptanoid and gingerol biosynthesis);00941(Flavonoid biosynthesis)	1.3391	3.69862e-06
evm.TU.group6.256	GO:0004668(protein-arginine deiminase activity);GO:0009446(putrescine biosynthetic process)	00330(Arginine and proline metabolism)	0.918231	3.70271e-06
evm.TU.group2.1937	GO:0004553(hydrolase activity, hydrolyzing O-glycosyl compounds);GO:0005975(carbohydrate metabolic process)	00052(Galactose metabolism);00500(Starch and sucrose metabolism)	0.915078	3.73873e-06
evm.TU.group0.997_evm.TU.group0.998	GO:0030001(metal ion transport);GO:0046872(metal ion binding)	NA	-0.905378	3.78141e-06
evm.TU.group1.274	NA	00500(Starch and sucrose metabolism)	-1.2732	3.79925e-06
evm.TU.group10.237	NA	04141(Protein processing in endoplasmic reticulum)	1.30258	3.8051e-06
evm.TU.group1.873	GO:0005515(protein binding)	NA	-0.982642	3.82424e-06
evm.TU.group0.1917	GO:0006629(lipid metabolic process)	NA	-2.65139	3.83534e-06
evm.TU.scaffold330.18	GO:0003682(chromatin binding)	NA	-1.13826	3.83828e-06
evm.TU.group1.1087	NA	NA	-0.899472	3.85609e-06
evm.TU.group7.1443	GO:0004163(diphosphomevalonate decarboxylase activity);GO:0005524(ATP binding);GO:0008299(isoprenoid biosynthetic process)	00900(Terpenoid backbone biosynthesis)	-1.13998	3.86521e-06
evm.TU.group9.755	GO:0003700(sequence-specific DNA binding transcription factor activity);GO:0006355(regulation of transcription, DNA-dependent)	NA	-2.38938	3.89069e-06
evm.TU.group1.521	NA	NA	-0.9833	3.90436e-06
evm.TU.scaffold73.19	GO:0005247(voltage-gated chloride channel activity);GO:0006821(chloride transport);GO:0016020(membrane);GO:0055085(transmembrane transport);GO:0030554(adenyl nucleotide binding)	NA	1.59259	3.93855e-06
evm.TU.group0.1292	NA	NA	-0.98341	3.93996e-06
evm.TU.group11.922	NA	00906(Carotenoid biosynthesis)	-1.51809	3.94665e-06
evm.TU.group12.212	GO:0005515(protein binding);GO:0008270(zinc ion binding)	NA	-0.86046	3.94738e-06
evm.TU.group5.444	GO:0003677(DNA binding);GO:0006355(regulation of transcription, DNA-dependent)	04141(Protein processing in endoplasmic reticulum);04120(Ubiquitin mediated proteolysis)	-0.963439	3.97542e-06
evm.TU.group1.828	NA	NA	1.48629	3.98568e-06
evm.TU.group7.2254	GO:0030001(metal ion transport);GO:0046872(metal ion binding)	NA	-0.936692	4.01663e-06
evm.TU.group2.280	NA	NA	1.03179	4.02251e-06
evm.TU.group2.747	GO:0005618(cell wall);GO:0006073(cellular glucan metabolic process);GO:0016762(xyloglucan:xyloglucosyl transferase activity);GO:0048046(apoplast);GO:0004553(hydrolase activity, hydrolyzing O-glycosyl compounds);GO:0005975(carbohydrate metabolic process)	NA	0.893248	4.04441e-06
evm.TU.group16.981	NA	00900(Terpenoid backbone biosynthesis)	-1.11659	4.05873e-06
evm.TU.group9.288	NA	NA	-1.85971	4.10172e-06
evm.TU.group5.1289	GO:0005622(intracellular);GO:0008270(zinc ion binding)	NA	-1.35978	4.14539e-06
evm.TU.group11.947	NA	NA	1.34946	4.18046e-06
evm.TU.group2.554	GO:0005515(protein binding)	00970(Aminoacyl-tRNA biosynthesis)	1.75422	4.2481e-06
evm.TU.group6.1237	NA	NA	1.34031	4.2536e-06
evm.TU.group8.1377_evm.TU.group8.1380	GO:0006071(glycerol metabolic process);GO:0008889(glycerophosphodiester phosphodiesterase activity)	00564(Glycerophospholipid metabolism)	-0.804991	4.2556e-06
evm.TU.group7.2817	GO:0004601(peroxidase activity);GO:0006979(response to oxidative stress);GO:0020037(heme binding);GO:0055114(oxidation-reduction process)	00053(Ascorbate and aldarate metabolism);00480(Glutathione metabolism)	1.02769	4.28024e-06
evm.TU.group6.814	NA	NA	-3.88926	4.29165e-06
evm.TU.group8.705	GO:0009522(photosystem I);GO:0015979(photosynthesis);GO:0016020(membrane)	00195(Photosynthesis)	-1.03578	4.29845e-06
evm.TU.group2.1879	GO:0006810(transport);GO:0016021(integral to membrane)	NA	-4.21099	4.32315e-06
evm.TU.group17.89	NA	NA	-1.13763	4.32871e-06
evm.TU.group14.433	GO:0008080(N-acetyltransferase activity)	NA	-3.88131	4.34474e-06
evm.TU.group1.1399	GO:0004553(hydrolase activity, hydrolyzing O-glycosyl compounds);GO:0005975(carbohydrate metabolic process)	00500(Starch and sucrose metabolism);00460(Cyanoamino acid metabolism);00940(Phenylpropanoid biosynthesis)	2.9406	4.36201e-06
evm.TU.group2.1732	GO:0006810(transport);GO:0016021(integral to membrane);GO:0042626(ATPase activity, coupled to transmembrane movement of substances);GO:0055085(transmembrane transport);GO:0005524(ATP binding);GO:0000166(nucleotide binding);GO:0016887(ATPase activity);GO:0017111(nucleoside-triphosphatase activity)	02010(ABC transporters)	0.878291	4.41387e-06
evm.TU.group0.841	GO:0003700(sequence-specific DNA binding transcription factor activity);GO:0006355(regulation of transcription, DNA-dependent)	NA	-1.57515	4.44762e-06
evm.TU.group7.1024	GO:0016021(integral to membrane);GO:0055085(transmembrane transport)	NA	-1.50864	4.51361e-06
evm.TU.scaffold230.25	GO:0005515(protein binding);GO:0005543(phospholipid binding)	04144(Endocytosis)	1.1679	4.52058e-06
evm.TU.group0.1861	NA	NA	0.931685	4.57206e-06
evm.TU.group4.622	GO:0043531(ADP binding);GO:0006952(defense response);GO:0005515(protein binding)	NA	-2.0366	4.58502e-06
evm.TU.group0.504	NA	NA	2.32262	4.61966e-06
evm.TU.group1.938	NA	NA	-inf	4.6326e-06
evm.TU.group10.467	NA	NA	-0.906893	4.65804e-06
evm.TU.scaffold297.3	GO:0003824(catalytic activity)	NA	-1.46252	4.66902e-06
evm.TU.group19.236	NA	04130(SNARE interactions in vesicular transport);04145(Phagosome)	3.62989	4.69488e-06
evm.TU.group7.3525	GO:0005515(protein binding);GO:0008270(zinc ion binding)	04120(Ubiquitin mediated proteolysis)	1.55693	4.71743e-06
evm.TU.group10.289	GO:0006486(protein glycosylation);GO:0008378(galactosyltransferase activity);GO:0016020(membrane)	NA	-3.49808	4.73845e-06
evm.TU.group6.609	NA	NA	0.865997	4.75448e-06
evm.TU.group8.406	GO:0004664(prephenate dehydratase activity);GO:0008152(metabolic process);GO:0009094(L-phenylalanine biosynthetic process);GO:0016597(amino acid binding)	00400(Phenylalanine, tyrosine and tryptophan biosynthesis)	-0.782602	4.75667e-06
evm.TU.group11.1262	NA	04144(Endocytosis)	-0.875378	4.79553e-06
evm.TU.group10.775	NA	NA	-1.46341	4.80296e-06
evm.TU.scaffold289.4	GO:0016020(membrane);GO:0055085(transmembrane transport)	NA	4.39673	4.84677e-06
evm.TU.group12.707	GO:0004672(protein kinase activity);GO:0005524(ATP binding);GO:0006468(protein phosphorylation);GO:0004713(protein tyrosine kinase activity)	04075(Plant hormone signal transduction)	-0.926231	4.84946e-06
evm.TU.group8.365	GO:0005515(protein binding)	NA	-1.01704	4.85672e-06
evm.TU.group18.114	GO:0005506(iron ion binding);GO:0016491(oxidoreductase activity);GO:0016706(oxidoreductase activity, acting on paired donors, with incorporation or reduction of molecular oxygen, 2-oxoglutarate as one donor, and incorporation of one atom each of oxygen into both donors);GO:0055114(oxidation-reduction process)	00904(Diterpenoid biosynthesis)	-1.09341	4.8658e-06
evm.TU.group18.102	GO:0003700(sequence-specific DNA binding transcription factor activity);GO:0005634(nucleus);GO:0006355(regulation of transcription, DNA-dependent);GO:0003677(DNA binding);GO:0046983(protein dimerization activity)	NA	-1.18403	4.8874e-06
evm.TU.group8.22	NA	NA	3.47824	4.95072e-06
evm.TU.group17.268	NA	00270(Cysteine and methionine metabolism)	1.19502	4.99923e-06
evm.TU.group1.1174	NA	NA	-0.798006	5.00094e-06
evm.TU.group5.1584	GO:0004672(protein kinase activity);GO:0005524(ATP binding);GO:0006468(protein phosphorylation);GO:0004713(protein tyrosine kinase activity);GO:0005515(protein binding)	NA	-2.65189	5.05887e-06
evm.TU.group4.1656	GO:0043531(ADP binding);GO:0006952(defense response)	NA	-1.12127	5.07211e-06
evm.TU.group1.2292	GO:0005525(GTP binding)	NA	0.902184	5.15396e-06
evm.TU.group7.569	GO:0016787(hydrolase activity)	00564(Glycerophospholipid metabolism)	0.993855	5.20688e-06
evm.TU.group4.1259	GO:0000166(nucleotide binding);GO:0005524(ATP binding);GO:0017111(nucleoside-triphosphatase activity)	NA	-1.20533	5.21242e-06
evm.TU.group6.764	GO:0004402(histone acetyltransferase activity);GO:0005634(nucleus);GO:0006355(regulation of transcription, DNA-dependent);GO:0008270(zinc ion binding);GO:0003712(transcription cofactor activity);GO:0005515(protein binding)	NA	-1.40384	5.25357e-06
evm.TU.group4.538	NA	NA	-4.58359	5.27208e-06
evm.TU.group7.1756	NA	03013(RNA transport)	0.958865	5.27542e-06
evm.TU.group16.758	GO:0004553(hydrolase activity, hydrolyzing O-glycosyl compounds);GO:0005975(carbohydrate metabolic process)	00520(Amino sugar and nucleotide sugar metabolism)	1.19582	5.2945e-06
evm.TU.group19.128	GO:0008152(metabolic process);GO:0016758(transferase activity, transferring hexosyl groups)	00908(Zeatin biosynthesis)	0.876938	5.30157e-06
evm.TU.group8.916	GO:0003755(peptidyl-prolyl cis-trans isomerase activity);GO:0006457(protein folding)	NA	0.902505	5.31061e-06
evm.TU.scaffold291.2	GO:0004553(hydrolase activity, hydrolyzing O-glycosyl compounds);GO:0005975(carbohydrate metabolic process)	00500(Starch and sucrose metabolism)	-2.11215	5.34953e-06
evm.TU.group5.600	GO:0016881(acid-amino acid ligase activity)	04141(Protein processing in endoplasmic reticulum);04120(Ubiquitin mediated proteolysis)	-0.798233	5.35332e-06
evm.TU.group15.934	GO:0003824(catalytic activity);GO:0044237(cellular metabolic process);GO:0050662(coenzyme binding)	00520(Amino sugar and nucleotide sugar metabolism)	-0.862068	5.40448e-06
evm.TU.group4.1464	GO:0008152(metabolic process);GO:0016758(transferase activity, transferring hexosyl groups)	00906(Carotenoid biosynthesis)	1.71976	5.41129e-06
evm.TU.group11.1133	NA	03440(Homologous recombination)	-1.02611	5.4322e-06
evm.TU.scaffold70.31	NA	NA	1.67018	5.45031e-06
evm.TU.scaffold250.21	GO:0020037(heme binding)	NA	-1.0215	5.49683e-06
evm.TU.group8.830	GO:0006281(DNA repair);GO:0051382(kinetochore assembly)	NA	-0.968612	5.55564e-06
evm.TU.group6.410	GO:0016747(transferase activity, transferring acyl groups other than amino-acyl groups)	NA	1.32205	5.55815e-06
evm.TU.group4.194	GO:0016491(oxidoreductase activity);GO:0055114(oxidation-reduction process)	00330(Arginine and proline metabolism);00410(beta-Alanine metabolism)	0.934289	5.59355e-06
evm.TU.group1.648	NA	NA	1.33198	5.60693e-06
evm.TU.scaffold449.17_evm.TU.scaffold449.18	GO:0016021(integral to membrane);GO:0016020(membrane);GO:0022857(transmembrane transporter activity);GO:0022891(substrate-specific transmembrane transporter activity);GO:0055085(transmembrane transport)	NA	1.00022	5.62026e-06
evm.TU.group1.890	GO:0009765(photosynthesis, light harvesting);GO:0016020(membrane)	00196(Photosynthesis - antenna proteins)	-0.903271	5.71265e-06
evm.TU.group12.114	GO:0000151(ubiquitin ligase complex);GO:0004842(ubiquitin-protein ligase activity);GO:0016567(protein ubiquitination)	NA	-3.28476	5.7847e-06
evm.TU.group0.36	GO:0003677(DNA binding);GO:0008270(zinc ion binding)	NA	-1.02136	5.82537e-06
evm.TU.group8.552	NA	NA	1.10312	5.89038e-06
evm.TU.group6.689	GO:0016846(carbon-sulfur lyase activity)	00380(Tryptophan metabolism)	-1.13922	5.91491e-06
evm.TU.group13.831	NA	NA	0.992212	6.01331e-06
evm.TU.scaffold453.37	GO:0005622(intracellular);GO:0008270(zinc ion binding)	NA	-0.888586	6.02855e-06
evm.TU.group6.76	GO:0005515(protein binding)	NA	-1.09106	6.04476e-06
evm.TU.group2.1743	NA	NA	-0.940107	6.05965e-06
evm.TU.group3.664	NA	NA	inf	6.13921e-06
evm.TU.group16.977	GO:0016021(integral to membrane);GO:0016020(membrane);GO:0022857(transmembrane transporter activity);GO:0022891(substrate-specific transmembrane transporter activity);GO:0055085(transmembrane transport)	NA	-0.873885	6.21457e-06
evm.TU.group4.1379	NA	00940(Phenylpropanoid biosynthesis)	1.002	6.27706e-06
evm.TU.group8.1044	GO:0003824(catalytic activity);GO:0005992(trehalose biosynthetic process)	00500(Starch and sucrose metabolism)	0.925366	6.37054e-06
evm.TU.group13.826	GO:0005515(protein binding);GO:0007154(cell communication);GO:0035091(phosphatidylinositol binding)	NA	1.0163	6.38418e-06
evm.TU.group2.1173	GO:0016747(transferase activity, transferring acyl groups other than amino-acyl groups)	00073(Cutin, suberine and wax biosynthesis)	-1.23519	6.47256e-06
evm.TU.group8.1020	GO:0043087(regulation of GTPase activity)	NA	-1.08878	6.47971e-06
evm.TU.group3.1126	NA	NA	-2.75401	6.57462e-06
evm.TU.group7.699	NA	NA	-0.875417	6.61662e-06
evm.TU.group7.998	GO:0003700(sequence-specific DNA binding transcription factor activity);GO:0006355(regulation of transcription, DNA-dependent);GO:0043565(sequence-specific DNA binding)	04016(MAPK signaling pathway - plant);04626(Plant-pathogen interaction)	-inf	6.62575e-06
evm.TU.group4.1439	GO:0016491(oxidoreductase activity);GO:0020037(heme binding);GO:0051536(iron-sulfur cluster binding);GO:0055114(oxidation-reduction process)	00910(Nitrogen metabolism)	-1.20403	6.63999e-06
evm.TU.group16.305	NA	NA	0.815324	6.64781e-06
evm.TU.group15.529	GO:0005524(ATP binding);GO:0000166(nucleotide binding);GO:0016020(membrane);GO:0016887(ATPase activity);GO:0017111(nucleoside-triphosphatase activity)	NA	-0.882266	6.64867e-06
evm.TU.group12.799	NA	NA	0.932587	6.67118e-06
evm.TU.group2.738	GO:0004672(protein kinase activity);GO:0005524(ATP binding);GO:0006468(protein phosphorylation);GO:0004713(protein tyrosine kinase activity);GO:0005515(protein binding)	04016(MAPK signaling pathway - plant);04626(Plant-pathogen interaction)	2.36212	6.78305e-06
evm.TU.group6.1234	NA	NA	-0.787414	6.82432e-06
evm.TU.group6.152	GO:0004672(protein kinase activity);GO:0005524(ATP binding);GO:0006468(protein phosphorylation)	NA	0.873314	6.87646e-06
evm.TU.group7.855	NA	NA	-1.10767	6.88239e-06
evm.TU.group15.700	GO:0008272(sulfate transport);GO:0015116(sulfate transmembrane transporter activity);GO:0016021(integral to membrane)	NA	1.31521	6.89556e-06
evm.TU.group3.334	NA	NA	-1.37199	6.9051e-06
evm.TU.group3.1248	GO:0008152(metabolic process);GO:0016616(oxidoreductase activity, acting on the CH-OH group of donors, NAD or NADP as acceptor);GO:0051287(NAD binding);GO:0055114(oxidation-reduction process);GO:0048037(cofactor binding)	00630(Glyoxylate and dicarboxylate metabolism)	1.00906	6.91977e-06
evm.TU.group7.2585	GO:0005506(iron ion binding);GO:0009055(electron carrier activity);GO:0020037(heme binding)	NA	-1.06043	6.94235e-06
evm.TU.scaffold34.11	NA	NA	-2.48355	6.96779e-06
evm.TU.scaffold330.22	GO:0005215(transporter activity);GO:0006810(transport);GO:0016020(membrane)	NA	-1.16672	7.0012e-06
evm.TU.group0.81	GO:0003824(catalytic activity);GO:0005515(protein binding);GO:0008152(metabolic process)	00564(Glycerophospholipid metabolism);00565(Ether lipid metabolism);04144(Endocytosis)	-0.999743	7.00756e-06
evm.TU.group7.1778	GO:0046872(metal ion binding)	04141(Protein processing in endoplasmic reticulum)	-0.925874	7.00977e-06
evm.TU.group11.1282	GO:0005215(transporter activity);GO:0006810(transport);GO:0016020(membrane)	NA	-0.914244	7.04917e-06
evm.TU.group18.240	GO:0003700(sequence-specific DNA binding transcription factor activity);GO:0006355(regulation of transcription, DNA-dependent);GO:0043565(sequence-specific DNA binding)	04626(Plant-pathogen interaction)	-2.58612	7.05709e-06
evm.TU.group5.1668	GO:0008152(metabolic process);GO:0016787(hydrolase activity)	00220(Arginine biosynthesis)	0.843083	7.06145e-06
evm.TU.group11.195	GO:0004459(L-lactate dehydrogenase activity);GO:0005737(cytoplasm);GO:0006096(glycolysis);GO:0055114(oxidation-reduction process);GO:0016616(oxidoreductase activity, acting on the CH-OH group of donors, NAD or NADP as acceptor);GO:0044262(cellular carbohydrate metabolic process);GO:0016491(oxidoreductase activity)	00010(Glycolysis / Gluconeogenesis);00620(Pyruvate metabolism);00640(Propanoate metabolism);00270(Cysteine and methionine metabolism)	-1.41534	7.10595e-06
evm.TU.group6.201	GO:0030554(adenyl nucleotide binding)	NA	1.51962	7.11291e-06
evm.TU.group2.1710	GO:0008152(metabolic process);GO:0016758(transferase activity, transferring hexosyl groups)	NA	-inf	7.14532e-06
evm.TU.group6.922	NA	NA	-1.12637	7.1681e-06
evm.TU.group2.447	GO:0004616(phosphogluconate dehydrogenase (decarboxylating) activity);GO:0006098(pentose-phosphate shunt);GO:0055114(oxidation-reduction process);GO:0016491(oxidoreductase activity)	00630(Glyoxylate and dicarboxylate metabolism);00650(Butanoate metabolism)	1.48956	7.20933e-06
evm.TU.group13.238	GO:0003676(nucleic acid binding);GO:0004386(helicase activity);GO:0005524(ATP binding);GO:0008026(ATP-dependent helicase activity)	03018(RNA degradation)	0.935798	7.2367e-06
evm.TU.group10.304	NA	00480(Glutathione metabolism)	1.13628	7.26203e-06
evm.TU.group14.233	GO:0005515(protein binding);GO:0008270(zinc ion binding)	04120(Ubiquitin mediated proteolysis)	4.34059	7.33356e-06
evm.TU.group17.107	GO:0003676(nucleic acid binding);GO:0004386(helicase activity);GO:0005524(ATP binding);GO:0008026(ATP-dependent helicase activity)	NA	1.5844	7.36276e-06
evm.TU.group13.829	GO:0003777(microtubule motor activity);GO:0005524(ATP binding);GO:0007018(microtubule-based movement);GO:0008017(microtubule binding);GO:0005871(kinesin complex)	NA	0.887866	7.38841e-06
evm.TU.group2.1299	GO:0003824(catalytic activity)	NA	-4.86605	7.40708e-06
evm.TU.group0.523	GO:0055114(oxidation-reduction process)	00121(Secondary bile acid biosynthesis)	1.85369	7.43915e-06
evm.TU.group1.2082	GO:0003723(RNA binding)	NA	1.48145	7.45689e-06
evm.TU.group1.752	GO:0006629(lipid metabolic process);GO:0016788(hydrolase activity, acting on ester bonds)	00901(Indole alkaloid biosynthesis)	-0.798295	7.51892e-06
evm.TU.group7.110	NA	00010(Glycolysis / Gluconeogenesis);00620(Pyruvate metabolism);00230(Purine metabolism)	-inf	7.58059e-06
evm.TU.group4.1171	GO:0003700(sequence-specific DNA binding transcription factor activity);GO:0006355(regulation of transcription, DNA-dependent);GO:0043565(sequence-specific DNA binding)	04016(MAPK signaling pathway - plant);04626(Plant-pathogen interaction)	-1.49961	7.62909e-06
evm.TU.scaffold258.15	GO:0008080(N-acetyltransferase activity)	NA	1.17343	7.67046e-06
evm.TU.scaffold208.30	GO:0006952(defense response);GO:0016021(integral to membrane)	NA	-1.58897	7.72609e-06
evm.TU.scaffold289.39	GO:0003676(nucleic acid binding)	NA	0.890775	7.91306e-06
evm.TU.group3.1284	GO:0004601(peroxidase activity);GO:0006979(response to oxidative stress);GO:0020037(heme binding);GO:0055114(oxidation-reduction process)	00940(Phenylpropanoid biosynthesis)	-0.894858	7.95612e-06
evm.TU.group8.699	GO:0016831(carboxy-lyase activity);GO:0019752(carboxylic acid metabolic process);GO:0030170(pyridoxal phosphate binding);GO:0006520(cellular amino acid metabolic process)	00350(Tyrosine metabolism);00360(Phenylalanine metabolism);00380(Tryptophan metabolism);00901(Indole alkaloid biosynthesis);00950(Isoquinoline alkaloid biosynthesis);00965(Betalain biosynthesis)	-1.99747	7.97057e-06
evm.TU.group16.626	GO:0008152(metabolic process);GO:0016746(transferase activity, transferring acyl groups)	00564(Glycerophospholipid metabolism)	1.10347	7.97862e-06
evm.TU.group7.3405	NA	03040(Spliceosome);04141(Protein processing in endoplasmic reticulum);04144(Endocytosis)	0.91992	7.99247e-06
evm.TU.group6.1122	GO:0008152(metabolic process);GO:0016787(hydrolase activity)	NA	0.947323	7.99248e-06
evm.TU.group0.545	GO:0004222(metalloendopeptidase activity);GO:0006508(proteolysis);GO:0008270(zinc ion binding);GO:0031012(extracellular matrix);GO:0008237(metallopeptidase activity)	NA	-2.7753	8.01453e-06
evm.TU.scaffold69.37	GO:0004550(nucleoside diphosphate kinase activity);GO:0005524(ATP binding);GO:0006165(nucleoside diphosphate phosphorylation);GO:0006183(GTP biosynthetic process);GO:0006228(UTP biosynthetic process);GO:0006241(CTP biosynthetic process)	00230(Purine metabolism);00240(Pyrimidine metabolism);04016(MAPK signaling pathway - plant)	0.934125	8.05141e-06
evm.TU.group5.1386	GO:0008152(metabolic process);GO:0016491(oxidoreductase activity)	00906(Carotenoid biosynthesis)	-1.56264	8.08377e-06
evm.TU.group3.290	GO:0046983(protein dimerization activity)	04016(MAPK signaling pathway - plant);04075(Plant hormone signal transduction)	1.52635	8.08686e-06
evm.TU.group7.474	NA	04016(MAPK signaling pathway - plant)	1.33295	8.14138e-06
evm.TU.group11.1360	GO:0046872(metal ion binding)	NA	1.48591	8.22136e-06
evm.TU.group2.436	GO:0006508(proteolysis);GO:0008233(peptidase activity)	NA	1.04989	8.23599e-06
evm.TU.group9.347	NA	NA	5.17622	8.24564e-06
evm.TU.group6.968	GO:0006810(transport);GO:0016021(integral to membrane);GO:0042626(ATPase activity, coupled to transmembrane movement of substances);GO:0055085(transmembrane transport);GO:0005524(ATP binding);GO:0000166(nucleotide binding);GO:0016887(ATPase activity);GO:0017111(nucleoside-triphosphatase activity)	02010(ABC transporters)	4.47718	8.30212e-06
evm.TU.group2.142	GO:0003824(catalytic activity);GO:0008762(UDP-N-acetylmuramate dehydrogenase activity);GO:0016614(oxidoreductase activity, acting on CH-OH group of donors);GO:0016491(oxidoreductase activity);GO:0050660(flavin adenine dinucleotide binding);GO:0055114(oxidation-reduction process)	00620(Pyruvate metabolism)	1.08436	8.33759e-06
evm.TU.group9.566	GO:0006812(cation transport);GO:0016021(integral to membrane);GO:0019829(cation-transporting ATPase activity);GO:0000166(nucleotide binding);GO:0046872(metal ion binding)	NA	-0.824476	8.39106e-06
evm.TU.group11.930	NA	NA	0.884728	8.43549e-06
evm.TU.group6.616	GO:0006629(lipid metabolic process);GO:0016788(hydrolase activity, acting on ester bonds)	NA	1.21457	8.48976e-06
evm.TU.group4.629	GO:0003824(catalytic activity);GO:0044237(cellular metabolic process);GO:0050662(coenzyme binding)	00940(Phenylpropanoid biosynthesis)	-4.62086	8.49801e-06
evm.TU.group5.637	NA	NA	-1.20637	8.55331e-06
evm.TU.group17.116	NA	NA	-1.19585	8.57537e-06
evm.TU.group3.492	GO:0004672(protein kinase activity);GO:0005524(ATP binding);GO:0006468(protein phosphorylation);GO:0004713(protein tyrosine kinase activity);GO:0005509(calcium ion binding)	04626(Plant-pathogen interaction)	-1.17964	8.6711e-06
evm.TU.group1.622	NA	NA	-1.25687	8.6753e-06
evm.TU.group1.1692	GO:0004672(protein kinase activity);GO:0005524(ATP binding);GO:0006468(protein phosphorylation);GO:0004713(protein tyrosine kinase activity)	NA	1.50885	8.7452e-06
evm.TU.group11.949	NA	NA	0.940803	8.79502e-06
evm.TU.group7.2630	GO:0005215(transporter activity);GO:0006810(transport);GO:0016020(membrane)	NA	-0.886344	8.86731e-06
evm.TU.scaffold289.79	GO:0016020(membrane)	NA	-1.22803	8.96055e-06
evm.TU.group13.431	GO:0003677(DNA binding);GO:0046983(protein dimerization activity)	NA	3.89164	9.1351e-06
evm.TU.group16.236	GO:0005737(cytoplasm);GO:0016812(hydrolase activity, acting on carbon-nitrogen (but not peptide) bonds, in cyclic amides);GO:0019556(histidine catabolic process to glutamate and formamide)	NA	-0.792656	9.21747e-06
evm.TU.group0.2137	NA	03060(Protein export)	-1.46205	9.22681e-06
evm.TU.group5.78	NA	NA	2.39456	9.27779e-06
evm.TU.group0.1578	NA	00040(Pentose and glucuronate interconversions)	1.42868	9.33313e-06
evm.TU.group6.468	GO:0004553(hydrolase activity, hydrolyzing O-glycosyl compounds);GO:0005975(carbohydrate metabolic process)	00500(Starch and sucrose metabolism);00460(Cyanoamino acid metabolism);00940(Phenylpropanoid biosynthesis)	1.04219	9.34219e-06
evm.TU.group6.884	NA	NA	-0.844838	9.35402e-06
evm.TU.group12.108	GO:0004672(protein kinase activity);GO:0005524(ATP binding);GO:0006468(protein phosphorylation);GO:0004713(protein tyrosine kinase activity)	NA	0.851856	9.36448e-06
evm.TU.group8.437	GO:0005524(ATP binding);GO:0016772(transferase activity, transferring phosphorus-containing groups)	NA	-1.01133	9.37226e-06
evm.TU.scaffold425.62	GO:0005506(iron ion binding);GO:0016226(iron-sulfur cluster assembly);GO:0051536(iron-sulfur cluster binding)	NA	0.898515	9.40304e-06
evm.TU.group7.701	GO:0003333(amino acid transmembrane transport);GO:0015171(amino acid transmembrane transporter activity);GO:0016020(membrane)	03015(mRNA surveillance pathway)	-0.86567	9.4198e-06
evm.TU.group7.386	GO:0003677(DNA binding);GO:0005634(nucleus)	NA	1.14975	9.51909e-06
evm.TU.group6.1164	GO:0004672(protein kinase activity);GO:0005524(ATP binding);GO:0006468(protein phosphorylation);GO:0004713(protein tyrosine kinase activity);GO:0016998(cell wall macromolecule catabolic process)	NA	-1.30646	9.55879e-06
evm.TU.group1.1153	GO:0003333(amino acid transmembrane transport);GO:0015171(amino acid transmembrane transporter activity);GO:0016020(membrane)	NA	-1.82905	9.57447e-06
evm.TU.scaffold207.12	GO:0008152(metabolic process);GO:0016758(transferase activity, transferring hexosyl groups)	NA	0.831827	9.57791e-06
evm.TU.group10.36	NA	NA	-4.79943	9.59239e-06
evm.TU.scaffold458.38	NA	NA	-0.937637	9.62997e-06
evm.TU.group3.195	GO:0005515(protein binding)	NA	-1.6739	9.70099e-06
evm.TU.group15.889	GO:0046872(metal ion binding)	00052(Galactose metabolism);00600(Sphingolipid metabolism);00531(Glycosaminoglycan degradation);00604(Glycosphingolipid biosynthesis - ganglio series);00511(Other glycan degradation)	2.66322	9.8175e-06
evm.TU.group5.817	NA	NA	-2.25582	9.84532e-06
evm.TU.group2.2006	NA	NA	-1.67083	9.93897e-06
evm.TU.group10.301	GO:0016798(hydrolase activity, acting on glycosyl bonds)	00620(Pyruvate metabolism)	0.868777	9.95839e-06
evm.TU.group7.3240	NA	NA	-0.85794	1.00031e-05
evm.TU.scaffold423.36	GO:0016747(transferase activity, transferring acyl groups other than amino-acyl groups)	00940(Phenylpropanoid biosynthesis);00945(Stilbenoid, diarylheptanoid and gingerol biosynthesis);00941(Flavonoid biosynthesis)	2.0038	1.00312e-05
evm.TU.group6.158	GO:0016747(transferase activity, transferring acyl groups other than amino-acyl groups)	00940(Phenylpropanoid biosynthesis);00945(Stilbenoid, diarylheptanoid and gingerol biosynthesis);00941(Flavonoid biosynthesis)	-2.29998	1.00457e-05
evm.TU.scaffold205.50	NA	NA	2.40916	1.01289e-05
evm.TU.group16.661	GO:0003677(DNA binding);GO:0003899(DNA-directed RNA polymerase activity);GO:0006351(transcription, DNA-dependent);GO:0032549(ribonucleoside binding)	00230(Purine metabolism);00240(Pyrimidine metabolism);03020(RNA polymerase)	3.06913	1.01804e-05
evm.TU.group18.197	GO:0004857(enzyme inhibitor activity);GO:0030599(pectinesterase activity)	00040(Pentose and glucuronate interconversions)	-1.26746	1.02234e-05
evm.TU.group2.490	GO:0005515(protein binding)	NA	-0.895323	1.02427e-05
evm.TU.group2.1853	NA	NA	-0.821464	1.02844e-05
evm.TU.group7.2667	GO:0004672(protein kinase activity);GO:0005524(ATP binding);GO:0006468(protein phosphorylation);GO:0004713(protein tyrosine kinase activity);GO:0005515(protein binding)	NA	-0.815281	1.04299e-05
evm.TU.scaffold72.55	NA	NA	-1.81491	1.04416e-05
evm.TU.group14.683	GO:0005515(protein binding)	00480(Glutathione metabolism)	-2.98815	1.0457e-05
evm.TU.group7.1918	NA	NA	-0.913445	1.04678e-05
evm.TU.group7.358	NA	NA	0.839903	1.04974e-05
evm.TU.group7.4178	NA	NA	3.04902	1.05586e-05
evm.TU.group1.850	NA	NA	-inf	1.07842e-05
evm.TU.group2.1852	NA	NA	-1.21037	1.1017e-05
evm.TU.group5.1251	NA	NA	-2.48842	1.11695e-05
evm.TU.group6.169	GO:0003723(RNA binding)	NA	0.945223	1.11818e-05
evm.TU.group15.896	GO:0005515(protein binding)	00480(Glutathione metabolism)	1.04047	1.12361e-05
evm.TU.group3.1390	GO:0005509(calcium ion binding)	04016(MAPK signaling pathway - plant);04070(Phosphatidylinositol signaling system);04626(Plant-pathogen interaction)	-2.52987	1.12783e-05
evm.TU.group14.71	NA	00020(Citrate cycle (TCA cycle))	-1.21863	1.13517e-05
evm.TU.group5.232	GO:0003824(catalytic activity)	00480(Glutathione metabolism)	0.904582	1.13653e-05
evm.TU.group4.1500	NA	NA	-3.6492	1.13939e-05
evm.TU.group7.4237	NA	NA	1.11558	1.14102e-05
evm.TU.group7.2976	NA	NA	-1.25456	1.14393e-05
evm.TU.group2.262	NA	00052(Galactose metabolism);00500(Starch and sucrose metabolism)	-2.00152	1.14968e-05
evm.TU.group17.447	GO:0003677(DNA binding);GO:0006355(regulation of transcription, DNA-dependent)	NA	-0.905722	1.16164e-05
evm.TU.group7.3327	GO:0006508(proteolysis);GO:0008236(serine-type peptidase activity);GO:0016020(membrane)	03060(Protein export)	0.832217	1.16535e-05
evm.TU.group2.817	GO:0008375(acetylglucosaminyltransferase activity);GO:0016020(membrane)	NA	0.887707	1.16536e-05
evm.TU.group11.1370	NA	NA	-0.789266	1.1659e-05
evm.TU.group16.635	NA	NA	1.53957	1.17285e-05
evm.TU.group14.812	GO:0005515(protein binding)	NA	3.47765	1.17569e-05
evm.TU.group1.719	GO:0006629(lipid metabolic process);GO:0016788(hydrolase activity, acting on ester bonds)	NA	-1.33332	1.18585e-05
evm.TU.group0.1951	NA	NA	-1.23713	1.19786e-05
evm.TU.group1.993	GO:0003333(amino acid transmembrane transport);GO:0015171(amino acid transmembrane transporter activity);GO:0016020(membrane)	NA	-1.77304	1.19841e-05
evm.TU.group7.4010	GO:0000213(tRNA-intron endonuclease activity);GO:0006388(tRNA splicing, via endonucleolytic cleavage and ligation)	NA	-1.6695	1.21561e-05
evm.TU.group1.522	NA	00640(Propanoate metabolism);00280(Valine, leucine and isoleucine degradation)	0.84437	1.21714e-05
evm.TU.group5.641	GO:0004827(proline-tRNA ligase activity);GO:0005524(ATP binding);GO:0005737(cytoplasm);GO:0006433(prolyl-tRNA aminoacylation);GO:0000166(nucleotide binding)	00970(Aminoacyl-tRNA biosynthesis)	0.912133	1.23438e-05
evm.TU.group8.217	GO:0004418(hydroxymethylbilane synthase activity);GO:0033014(tetrapyrrole biosynthetic process)	00860(Porphyrin and chlorophyll metabolism)	0.946198	1.24237e-05
evm.TU.group9.227	NA	NA	-0.836999	1.24244e-05
evm.TU.scaffold233.19	GO:0003676(nucleic acid binding)	03040(Spliceosome)	-0.75431	1.25646e-05
evm.TU.group6.1055	GO:0008237(metallopeptidase activity);GO:0006508(proteolysis);GO:0008270(zinc ion binding)	NA	2.33615	1.27293e-05
evm.TU.group17.234	GO:0006629(lipid metabolic process);GO:0016788(hydrolase activity, acting on ester bonds)	00511(Other glycan degradation)	0.80615	1.27599e-05
evm.TU.group7.508	GO:0016616(oxidoreductase activity, acting on the CH-OH group of donors, NAD or NADP as acceptor);GO:0016619(malate dehydrogenase (oxaloacetate-decarboxylating) activity);GO:0051287(NAD binding);GO:0055114(oxidation-reduction process)	00620(Pyruvate metabolism);00710(Carbon fixation in photosynthetic organisms)	1.30256	1.27692e-05
evm.TU.group2.815	NA	NA	3.35273	1.27803e-05
evm.TU.group5.1151	GO:0004672(protein kinase activity);GO:0004674(protein serine/threonine kinase activity);GO:0005524(ATP binding);GO:0006468(protein phosphorylation);GO:0004713(protein tyrosine kinase activity)	NA	-1.627	1.28864e-05
evm.TU.group3.1010	NA	NA	0.879989	1.2921e-05
evm.TU.group0.552	NA	NA	0.855529	1.29481e-05
evm.TU.scaffold289.85	NA	NA	0.900053	1.298e-05
evm.TU.group14.437	GO:0008080(N-acetyltransferase activity)	NA	-2.07226	1.29956e-05
evm.TU.group7.551	NA	04016(MAPK signaling pathway - plant);04075(Plant hormone signal transduction)	-inf	1.30214e-05
evm.TU.group7.2475	GO:0003676(nucleic acid binding);GO:0004386(helicase activity);GO:0005524(ATP binding);GO:0008026(ATP-dependent helicase activity);GO:0000166(nucleotide binding);GO:0017111(nucleoside-triphosphatase activity)	03040(Spliceosome)	1.00583	1.31857e-05
evm.TU.group8.518	NA	NA	-2.32377	1.32141e-05
evm.TU.group3.1036	GO:0005525(GTP binding);GO:0003723(RNA binding)	NA	0.815247	1.32479e-05
evm.TU.group1.1492	GO:0004672(protein kinase activity);GO:0005524(ATP binding);GO:0006468(protein phosphorylation);GO:0004713(protein tyrosine kinase activity);GO:0005515(protein binding)	NA	1.17922	1.32922e-05
evm.TU.group5.855	NA	NA	1.36643	1.32991e-05
evm.TU.group7.420	GO:0003677(DNA binding);GO:0003700(sequence-specific DNA binding transcription factor activity);GO:0005634(nucleus);GO:0006355(regulation of transcription, DNA-dependent);GO:0043565(sequence-specific DNA binding)	04712(Circadian rhythm - plant)	0.906824	1.33192e-05
evm.TU.group11.1042	GO:0008152(metabolic process);GO:0016758(transferase activity, transferring hexosyl groups)	NA	-0.870595	1.33331e-05
evm.TU.group13.878	GO:0004650(polygalacturonase activity);GO:0005975(carbohydrate metabolic process)	00040(Pentose and glucuronate interconversions)	1.06546	1.33465e-05
evm.TU.group3.720	GO:0003682(chromatin binding)	NA	-2.04904	1.33738e-05
evm.TU.group3.1515	GO:0010215(cellulose microfibril organization);GO:0016049(cell growth);GO:0031225(anchored to membrane)	NA	0.867029	1.33887e-05
evm.TU.group1.1861	GO:0003677(DNA binding);GO:0006355(regulation of transcription, DNA-dependent)	NA	-2.88431	1.33961e-05
evm.TU.group16.598	GO:0008168(methyltransferase activity)	NA	0.826193	1.35352e-05
evm.TU.group7.1459	GO:0005524(ATP binding);GO:0000166(nucleotide binding);GO:0016020(membrane);GO:0016887(ATPase activity);GO:0017111(nucleoside-triphosphatase activity)	02010(ABC transporters)	0.996701	1.36697e-05
evm.TU.group11.686	GO:0004672(protein kinase activity);GO:0005524(ATP binding);GO:0006468(protein phosphorylation);GO:0004713(protein tyrosine kinase activity)	04016(MAPK signaling pathway - plant)	-1.59237	1.37202e-05
evm.TU.group8.447	GO:0046983(protein dimerization activity)	NA	-0.88233	1.38203e-05
evm.TU.group17.62	NA	NA	-1.29239	1.38721e-05
evm.TU.group13.349	NA	NA	1.21708	1.38928e-05
evm.TU.group2.1357	NA	NA	0.843955	1.39872e-05
evm.TU.group7.2296	GO:0005216(ion channel activity);GO:0006811(ion transport);GO:0016020(membrane);GO:0055085(transmembrane transport)	04626(Plant-pathogen interaction)	-2.52393	1.40473e-05
evm.TU.group0.405	GO:0008270(zinc ion binding);GO:0016491(oxidoreductase activity);GO:0055114(oxidation-reduction process)	00010(Glycolysis / Gluconeogenesis);00071(Fatty acid degradation);00350(Tyrosine metabolism)	-4.1004	1.4128e-05
evm.TU.group8.62	GO:0003676(nucleic acid binding)	NA	0.840621	1.41762e-05
evm.TU.group3.606	NA	NA	2.49214	1.44299e-05
evm.TU.group11.100	GO:0046983(protein dimerization activity)	04016(MAPK signaling pathway - plant);04075(Plant hormone signal transduction)	-1.19127	1.44455e-05
evm.TU.group5.787	NA	NA	-1.1459	1.44659e-05
evm.TU.group4.717	GO:0004672(protein kinase activity);GO:0005524(ATP binding);GO:0006468(protein phosphorylation);GO:0004713(protein tyrosine kinase activity)	NA	-2.07023	1.44814e-05
evm.TU.group7.1653	GO:0005515(protein binding);GO:0003676(nucleic acid binding);GO:0008270(zinc ion binding)	03018(RNA degradation)	0.85568	1.45605e-05
evm.TU.scaffold452.11	NA	NA	0.923173	1.46628e-05
evm.TU.group19.235	GO:0005515(protein binding)	04130(SNARE interactions in vesicular transport);04145(Phagosome)	1.98561	1.47131e-05
evm.TU.group11.65	NA	NA	1.23001	1.48449e-05
evm.TU.group7.185	NA	04146(Peroxisome)	-0.84338	1.49015e-05
evm.TU.scaffold248.4	GO:0016021(integral to membrane);GO:0016020(membrane);GO:0022857(transmembrane transporter activity);GO:0022891(substrate-specific transmembrane transporter activity);GO:0055085(transmembrane transport)	NA	-1.14298	1.49598e-05
evm.TU.scaffold33.114	NA	NA	1.68271	1.49995e-05
evm.TU.group10.348	GO:0004970(ionotropic glutamate receptor activity);GO:0005234(extracellular-glutamate-gated ion channel activity);GO:0016020(membrane);GO:0005215(transporter activity);GO:0006810(transport)	NA	-0.770646	1.50644e-05
evm.TU.group7.2612	NA	04016(MAPK signaling pathway - plant);04070(Phosphatidylinositol signaling system);04626(Plant-pathogen interaction)	-1.32013	1.51316e-05
evm.TU.group2.799	GO:0003779(actin binding);GO:0007010(cytoskeleton organization)	NA	1.23915	1.52172e-05
evm.TU.scaffold452.38	GO:0008152(metabolic process);GO:0006694(steroid biosynthetic process);GO:0008757(S-adenosylmethionine-dependent methyltransferase activity);GO:0008168(methyltransferase activity)	00100(Steroid biosynthesis)	-0.929628	1.52314e-05
evm.TU.group7.2626	GO:0005215(transporter activity);GO:0006810(transport);GO:0016020(membrane)	NA	-2.99155	1.53038e-05
evm.TU.group9.191	GO:0003676(nucleic acid binding);GO:0004386(helicase activity);GO:0005524(ATP binding);GO:0008026(ATP-dependent helicase activity);GO:0003723(RNA binding)	03040(Spliceosome)	0.949202	1.5355e-05
evm.TU.group15.637	GO:0016491(oxidoreductase activity);GO:0055114(oxidation-reduction process)	00190(Oxidative phosphorylation)	0.791806	1.54105e-05
evm.TU.group13.682	GO:0008152(metabolic process);GO:0016616(oxidoreductase activity, acting on the CH-OH group of donors, NAD or NADP as acceptor);GO:0051287(NAD binding);GO:0055114(oxidation-reduction process);GO:0004617(phosphoglycerate dehydrogenase activity);GO:0048037(cofactor binding);GO:0006564(L-serine biosynthetic process);GO:0016597(amino acid binding)	00260(Glycine, serine and threonine metabolism)	-0.898355	1.54914e-05
evm.TU.group7.2559	GO:0003676(nucleic acid binding)	03040(Spliceosome)	-0.874772	1.55577e-05
evm.TU.group2.1424	GO:0005375(copper ion transmembrane transporter activity);GO:0016021(integral to membrane);GO:0035434(copper ion transmembrane transport)	NA	-2.76749	1.55875e-05
evm.TU.group3.394	GO:0004672(protein kinase activity);GO:0005524(ATP binding);GO:0006468(protein phosphorylation);GO:0004713(protein tyrosine kinase activity)	03008(Ribosome biogenesis in eukaryotes);04712(Circadian rhythm - plant)	-0.719788	1.56307e-05
evm.TU.scaffold453.110	NA	NA	-1.1781	1.5756e-05
evm.TU.group0.1925	NA	NA	-0.915642	1.57703e-05
evm.TU.group10.479	NA	NA	-1.74516	1.58281e-05
evm.TU.group6.749	NA	NA	0.818168	1.58306e-05
evm.TU.group7.4075	NA	00062(Fatty acid elongation);01040(Biosynthesis of unsaturated fatty acids)	-0.821486	1.58831e-05
evm.TU.group13.89	GO:0003984(acetolactate synthase activity);GO:0009082(branched-chain amino acid biosynthetic process);GO:0030976(thiamine pyrophosphate binding);GO:0050660(flavin adenine dinucleotide binding);GO:0000287(magnesium ion binding);GO:0003824(catalytic activity)	00650(Butanoate metabolism);00660(C5-Branched dibasic acid metabolism);00290(Valine, leucine and isoleucine biosynthesis);00770(Pantothenate and CoA biosynthesis)	-0.845239	1.59008e-05
evm.TU.group16.309	GO:0005634(nucleus);GO:0046983(protein dimerization activity);GO:0006355(regulation of transcription, DNA-dependent)	04075(Plant hormone signal transduction)	-0.787589	1.59145e-05
evm.TU.group11.765	NA	NA	0.824739	1.59162e-05
evm.TU.group8.341	NA	NA	0.934004	1.59722e-05
evm.TU.group7.2914	GO:0003746(translation elongation factor activity);GO:0005622(intracellular);GO:0006414(translational elongation);GO:0005515(protein binding)	NA	1.83717	1.59815e-05
evm.TU.group4.1911	NA	04712(Circadian rhythm - plant)	-0.88921	1.60416e-05
evm.TU.group5.1222	NA	NA	-3.81822	1.60621e-05
evm.TU.group6.915	GO:0004672(protein kinase activity);GO:0005524(ATP binding);GO:0006468(protein phosphorylation);GO:0004713(protein tyrosine kinase activity)	04016(MAPK signaling pathway - plant);04075(Plant hormone signal transduction);04626(Plant-pathogen interaction)	-0.778768	1.61472e-05
evm.TU.group8.794	GO:0000156(phosphorelay response regulator activity);GO:0000155(phosphorelay sensor kinase activity);GO:0000160(phosphorelay signal transduction system);GO:0007165(signal transduction);GO:0006355(regulation of transcription, DNA-dependent);GO:0016020(membrane);GO:0016310(phosphorylation);GO:0005524(ATP binding);GO:0016772(transferase activity, transferring phosphorus-containing groups)	04075(Plant hormone signal transduction)	-0.816026	1.61502e-05
[truncated: 21,746 more rows]
