# Supplementary material for: Transcriptome-wide m6A methylation in natural yellow leaf of Catalpa fargesii
Source: Front Plant Sci. 2023 Jun 19;14:1167789. doi: 10.3389/fpls.2023.1167789 (PMC10315917; doi:10.3389/fpls.2023.1167789)
Supplement: Supplementary file 8 [file Table_7.xlsx]

## Sheet: Supplemental Table S7 
Supplemental Table S7 Differentially methylated genes and differential expression transcripts in yellow leaf compared with green leaf
geneID	GO	KEGG	diffPeak.log2fc	diffExp.gene.log2(fc)	diffExp.gene.pval
evm.TU.group0.7	GO:0009058(biosynthetic process);GO:0016740(transferase activity)	NA	0.804019	0.680407	0.0430225
evm.TU.group0.15	NA	NA	1.28617	-0.869655	0.0236021
evm.TU.group0.25	NA	NA	0.484788	-0.517282	0.0125347
evm.TU.group0.26	GO:0019538(protein metabolic process)	NA	0.400888	0.206171	0.369095
evm.TU.group0.26	GO:0019538(protein metabolic process)	NA	0.84272	0.206171	0.369095
evm.TU.group0.42	GO:0004672(protein kinase activity);GO:0005524(ATP binding);GO:0006468(protein phosphorylation);GO:0004713(protein tyrosine kinase activity)	NA	0.503252	-0.763935	0.000325472
evm.TU.group0.49	NA	NA	0.604957	0.101868	0.742029
evm.TU.group0.58	GO:0004252(serine-type endopeptidase activity);GO:0042802(identical protein binding);GO:0043086(negative regulation of catalytic activity);GO:0006508(proteolysis)	NA	-0.551644	0.856369	0.000693447
evm.TU.group0.72	NA	NA	0.574251	-1.10877	3.73853e-09
evm.TU.group0.75	GO:0005515(protein binding)	04120(Ubiquitin mediated proteolysis)	-0.51057	0.153055	0.473208
evm.TU.group0.75	GO:0005515(protein binding)	04120(Ubiquitin mediated proteolysis)	0.351757	0.153055	0.473208
evm.TU.group0.80	GO:0003700(sequence-specific DNA binding transcription factor activity);GO:0006355(regulation of transcription, DNA-dependent);GO:0043565(sequence-specific DNA binding);GO:0003677(DNA binding);GO:0005634(nucleus)	NA	0.346988	-0.0554602	0.65679
evm.TU.group0.81	GO:0003824(catalytic activity);GO:0005515(protein binding);GO:0008152(metabolic process)	00564(Glycerophospholipid metabolism);00565(Ether lipid metabolism);04144(Endocytosis)	0.663599	-0.999743	7.00756e-06
evm.TU.group0.82	GO:0008831(dTDP-4-dehydrorhamnose reductase activity);GO:0045226(extracellular polysaccharide biosynthetic process)	00520(Amino sugar and nucleotide sugar metabolism);00523(Polyketide sugar unit biosynthesis)	0.486758	-0.0731277	0.554715
evm.TU.group0.82	GO:0008831(dTDP-4-dehydrorhamnose reductase activity);GO:0045226(extracellular polysaccharide biosynthetic process)	00520(Amino sugar and nucleotide sugar metabolism);00523(Polyketide sugar unit biosynthesis)	0.529616	-0.0731277	0.554715
evm.TU.group0.88	NA	NA	0.556999	-0.0160025	0.83952
evm.TU.group0.90	NA	NA	0.343322	-1.48205	9.44877e-13
evm.TU.group0.91	NA	03040(Spliceosome)	-0.221304	0.216015	0.293006
evm.TU.group0.93	GO:0005524(ATP binding);GO:0006605(protein targeting);GO:0016020(membrane);GO:0006886(intracellular protein transport);GO:0017038(protein import)	03060(Protein export)	0.529913	1.39404	1
evm.TU.group0.122	NA	NA	-0.51456	0.185448	0.398901
evm.TU.group0.122	NA	NA	-0.138316	0.185448	0.398901
evm.TU.group0.123	GO:0004672(protein kinase activity);GO:0005524(ATP binding);GO:0006468(protein phosphorylation);GO:0004713(protein tyrosine kinase activity)	NA	0.700717	-0.00125542	0.924795
evm.TU.group0.125	NA	NA	0.603654	-0.196281	0.577894
evm.TU.group0.127	GO:0008152(metabolic process);GO:0016787(hydrolase activity)	00740(Riboflavin metabolism)	0.793705	-0.487143	0.163735
evm.TU.group0.128	GO:0000184(nuclear-transcribed mRNA catabolic process, nonsense-mediated decay);GO:0003677(DNA binding);GO:0004386(helicase activity);GO:0005524(ATP binding);GO:0005737(cytoplasm);GO:0008270(zinc ion binding)	03013(RNA transport);03015(mRNA surveillance pathway)	-0.353213	0.352562	0.110559
evm.TU.group0.128	GO:0000184(nuclear-transcribed mRNA catabolic process, nonsense-mediated decay);GO:0003677(DNA binding);GO:0004386(helicase activity);GO:0005524(ATP binding);GO:0005737(cytoplasm);GO:0008270(zinc ion binding)	03013(RNA transport);03015(mRNA surveillance pathway)	-0.598274	0.352562	0.110559
evm.TU.group0.128	GO:0000184(nuclear-transcribed mRNA catabolic process, nonsense-mediated decay);GO:0003677(DNA binding);GO:0004386(helicase activity);GO:0005524(ATP binding);GO:0005737(cytoplasm);GO:0008270(zinc ion binding)	03013(RNA transport);03015(mRNA surveillance pathway)	0.332546	0.352562	0.110559
evm.TU.group0.131	NA	NA	0.471504	-0.505391	0.212119
evm.TU.group0.137	GO:0005515(protein binding);GO:0005543(phospholipid binding)	NA	-1.32	0.161356	0.491354
evm.TU.group0.139	GO:0016788(hydrolase activity, acting on ester bonds)	NA	0.661025	0.380567	0.061151
evm.TU.group0.141	GO:0000272(polysaccharide catabolic process);GO:0016161(beta-amylase activity)	00500(Starch and sucrose metabolism)	-0.539612	-0.0438211	0.834336
evm.TU.group0.141	GO:0000272(polysaccharide catabolic process);GO:0016161(beta-amylase activity)	00500(Starch and sucrose metabolism)	-0.438522	-0.0438211	0.834336
evm.TU.group0.147	NA	NA	0.641441	-0.157961	0.290815
evm.TU.group0.147	NA	NA	0.962228	-0.157961	0.290815
evm.TU.group0.150	GO:0005509(calcium ion binding)	NA	1.15327	-0.292003	0.0745414
evm.TU.group0.151	GO:0003677(DNA binding);GO:0004518(nuclease activity)	03420(Nucleotide excision repair)	0.562948	0.0632798	0.870832
evm.TU.group0.153	GO:0003723(RNA binding);GO:0006396(RNA processing);GO:0008173(RNA methyltransferase activity)	NA	1.91162	0.123405	0.729294
evm.TU.group0.153	GO:0003723(RNA binding);GO:0006396(RNA processing);GO:0008173(RNA methyltransferase activity)	NA	0.672553	0.123405	0.729294
evm.TU.group0.166	GO:0016021(integral to membrane)	NA	0.817328	0.239397	0.246997
evm.TU.group0.166	GO:0016021(integral to membrane)	NA	0.709287	0.239397	0.246997
evm.TU.group0.172	NA	NA	0.179206	0.34357	0.130071
evm.TU.group0.172	NA	NA	0.2831	0.34357	0.130071
evm.TU.group0.173	GO:0000287(magnesium ion binding);GO:0004749(ribose phosphate diphosphokinase activity);GO:0009165(nucleotide biosynthetic process)	00030(Pentose phosphate pathway);00230(Purine metabolism)	0.673184	0.175604	0.43808
evm.TU.group0.179	NA	NA	0.646724	0.555517	0.0469136
evm.TU.group0.184	GO:0016020(membrane)	00970(Aminoacyl-tRNA biosynthesis)	1.07405	-0.989743	1.44248e-07
evm.TU.group0.196	NA	NA	0.4301	-0.095816	0.651716
evm.TU.group0.206	GO:0005515(protein binding);GO:0008270(zinc ion binding)	NA	0.592245	-0.192745	0.231423
evm.TU.group0.220	NA	NA	0.462208	-0.398592	0.070721
evm.TU.group0.220	NA	NA	0.249554	-0.398592	0.070721
evm.TU.group0.220	NA	NA	0.42112	-0.398592	0.070721
evm.TU.group0.245	GO:0003700(sequence-specific DNA binding transcription factor activity);GO:0005634(nucleus);GO:0006355(regulation of transcription, DNA-dependent);GO:0043565(sequence-specific DNA binding);GO:0009408(response to heat)	NA	0.293789	-0.126902	0.458219
evm.TU.group0.245	GO:0003700(sequence-specific DNA binding transcription factor activity);GO:0005634(nucleus);GO:0006355(regulation of transcription, DNA-dependent);GO:0043565(sequence-specific DNA binding);GO:0009408(response to heat)	NA	0.662155	-0.126902	0.458219
evm.TU.group0.247	GO:0005789(endoplasmic reticulum membrane);GO:0006506(GPI anchor biosynthetic process)	00563(Glycosylphosphatidylinositol(GPI)-anchor biosynthesis)	1.1598	-0.111716	0.674298
evm.TU.group0.249	GO:0003676(nucleic acid binding)	NA	0.768983	-0.277553	0.123216
evm.TU.group0.273	GO:0008152(metabolic process);GO:0016746(transferase activity, transferring acyl groups)	00561(Glycerolipid metabolism);00564(Glycerophospholipid metabolism)	0.250829	-0.166548	0.257393
evm.TU.group0.273	GO:0008152(metabolic process);GO:0016746(transferase activity, transferring acyl groups)	00561(Glycerolipid metabolism);00564(Glycerophospholipid metabolism)	0.275079	-0.166548	0.257393
evm.TU.group0.273	GO:0008152(metabolic process);GO:0016746(transferase activity, transferring acyl groups)	00561(Glycerolipid metabolism);00564(Glycerophospholipid metabolism)	0.516275	-0.166548	0.257393
evm.TU.group0.279	NA	NA	0.730285	-1.16597	3.0492e-05
evm.TU.group0.279	NA	NA	0.976216	-1.16597	3.0492e-05
evm.TU.group0.282	NA	NA	0.52665	0.107234	0.659522
evm.TU.group0.327	GO:0055085(transmembrane transport)	NA	0.883565	-1.611	9.10856e-12
evm.TU.group0.343	GO:0001104(RNA polymerase II transcription cofactor activity);GO:0006357(regulation of transcription from RNA polymerase II promoter);GO:0016592(mediator complex)	NA	0.434594	-0.0518949	0.742811
evm.TU.group0.348	NA	NA	0.939993	0.371395	0.122692
evm.TU.group0.351	GO:0008152(metabolic process);GO:0016787(hydrolase activity)	00220(Arginine biosynthesis)	0.959415	0.135697	0.553199
evm.TU.group0.354	GO:0016021(integral to membrane)	NA	0.503639	-0.650731	9.34555e-05
evm.TU.group0.392	GO:0003735(structural constituent of ribosome);GO:0005840(ribosome);GO:0006412(translation)	03010(Ribosome)	0.518274	0.656215	0.00175617
evm.TU.group0.402	GO:0003676(nucleic acid binding)	03013(RNA transport);03015(mRNA surveillance pathway);03018(RNA degradation)	0.788239	0.0151459	0.951185
evm.TU.group0.442	NA	NA	1.19255	-0.06393	0.727166
evm.TU.group0.442	NA	NA	2.31126	-0.06393	0.727166
evm.TU.group0.449	GO:0003735(structural constituent of ribosome);GO:0005622(intracellular);GO:0005840(ribosome);GO:0006412(translation)	03010(Ribosome)	0.883837	0.228312	0.372034
evm.TU.group0.454	GO:0016757(transferase activity, transferring glycosyl groups)	NA	-0.588643	-0.22215	0.393802
evm.TU.group0.454	GO:0016757(transferase activity, transferring glycosyl groups)	NA	0.298816	-0.22215	0.393802
evm.TU.group0.456	GO:0000166(nucleotide binding);GO:0005524(ATP binding);GO:0019538(protein metabolic process);GO:0017111(nucleoside-triphosphatase activity)	NA	-0.496047	1.10092	4.84627e-07
evm.TU.group0.456	GO:0000166(nucleotide binding);GO:0005524(ATP binding);GO:0019538(protein metabolic process);GO:0017111(nucleoside-triphosphatase activity)	NA	0.307974	1.10092	4.84627e-07
evm.TU.group0.456	GO:0000166(nucleotide binding);GO:0005524(ATP binding);GO:0019538(protein metabolic process);GO:0017111(nucleoside-triphosphatase activity)	NA	0.655896	1.10092	4.84627e-07
evm.TU.group0.460	NA	04626(Plant-pathogen interaction)	0.525434	-0.0316311	0.732081
evm.TU.group0.471	NA	00400(Phenylalanine, tyrosine and tryptophan biosynthesis)	0.392551	0.380808	0.0583917
evm.TU.group0.471	NA	00400(Phenylalanine, tyrosine and tryptophan biosynthesis)	0.50583	0.380808	0.0583917
evm.TU.group0.471	NA	00400(Phenylalanine, tyrosine and tryptophan biosynthesis)	0.553077	0.380808	0.0583917
evm.TU.group0.472	GO:0004672(protein kinase activity);GO:0003700(sequence-specific DNA binding transcription factor activity);GO:0005524(ATP binding);GO:0006355(regulation of transcription, DNA-dependent);GO:0006468(protein phosphorylation);GO:0043565(sequence-specific DNA binding);GO:0004713(protein tyrosine kinase activity)	NA	0.511249	0.26932	0.173705
evm.TU.group0.472	GO:0004672(protein kinase activity);GO:0003700(sequence-specific DNA binding transcription factor activity);GO:0005524(ATP binding);GO:0006355(regulation of transcription, DNA-dependent);GO:0006468(protein phosphorylation);GO:0043565(sequence-specific DNA binding);GO:0004713(protein tyrosine kinase activity)	NA	0.344499	0.26932	0.173705
evm.TU.group0.474	GO:0004672(protein kinase activity);GO:0005524(ATP binding);GO:0006468(protein phosphorylation);GO:0004713(protein tyrosine kinase activity);GO:0005515(protein binding)	NA	0.472942	0.200995	0.339264
evm.TU.group0.474	GO:0004672(protein kinase activity);GO:0005524(ATP binding);GO:0006468(protein phosphorylation);GO:0004713(protein tyrosine kinase activity);GO:0005515(protein binding)	NA	-0.39541	0.200995	0.339264
evm.TU.group0.474	GO:0004672(protein kinase activity);GO:0005524(ATP binding);GO:0006468(protein phosphorylation);GO:0004713(protein tyrosine kinase activity);GO:0005515(protein binding)	NA	0.833715	0.200995	0.339264
evm.TU.group0.475	GO:0006886(intracellular protein transport);GO:0016020(membrane)	04130(SNARE interactions in vesicular transport)	0.428508	-0.159426	0.324747
evm.TU.group0.477	GO:0016021(integral to membrane)	04016(MAPK signaling pathway - plant);04075(Plant hormone signal transduction)	1.10527	-0.362894	0.468923
evm.TU.group0.489	GO:0005576(extracellular region);GO:0009664(plant-type cell wall organization)	NA	-2.04557	0.0220543	0.949382
evm.TU.group0.490	NA	NA	-1.39466	0.67264	1
evm.TU.group0.502	NA	NA	0.3068	-0.154418	0.324728
evm.TU.group0.505	GO:0003735(structural constituent of ribosome);GO:0005622(intracellular);GO:0005840(ribosome);GO:0006412(translation)	NA	-1.63252	1.32047	2.31781e-11
evm.TU.group0.505	GO:0003735(structural constituent of ribosome);GO:0005622(intracellular);GO:0005840(ribosome);GO:0006412(translation)	NA	-0.241481	1.32047	2.31781e-11
evm.TU.group0.505	GO:0003735(structural constituent of ribosome);GO:0005622(intracellular);GO:0005840(ribosome);GO:0006412(translation)	NA	0.266644	1.32047	2.31781e-11
evm.TU.group0.506	GO:0003735(structural constituent of ribosome);GO:0005622(intracellular);GO:0005840(ribosome);GO:0006412(translation)	03010(Ribosome)	0.682932	0.0446834	0.988866
evm.TU.group0.509	GO:0006810(transport);GO:0016021(integral to membrane);GO:0042626(ATPase activity, coupled to transmembrane movement of substances);GO:0055085(transmembrane transport);GO:0005524(ATP binding);GO:0000166(nucleotide binding);GO:0016887(ATPase activity);GO:0017111(nucleoside-triphosphatase activity)	02010(ABC transporters)	-1.98744	0.827349	0.0142333
evm.TU.group0.518	GO:0005741(mitochondrial outer membrane);GO:0055085(transmembrane transport)	NA	0.679757	0.311046	0.127766
evm.TU.group0.521	GO:0006662(glycerol ether metabolic process);GO:0009055(electron carrier activity);GO:0015035(protein disulfide oxidoreductase activity);GO:0045454(cell redox homeostasis)	NA	1.02204	-0.228004	0.220966
evm.TU.group0.521	GO:0006662(glycerol ether metabolic process);GO:0009055(electron carrier activity);GO:0015035(protein disulfide oxidoreductase activity);GO:0045454(cell redox homeostasis)	NA	1.07911	-0.228004	0.220966
evm.TU.group0.526	GO:0008375(acetylglucosaminyltransferase activity);GO:0016020(membrane)	NA	0.345283	0.0154009	0.900525
evm.TU.group0.531	GO:0005634(nucleus);GO:0006355(regulation of transcription, DNA-dependent)	NA	-0.387948	0.168338	0.45132
evm.TU.group0.531	GO:0005634(nucleus);GO:0006355(regulation of transcription, DNA-dependent)	NA	-0.313539	0.168338	0.45132
evm.TU.group0.531	GO:0005634(nucleus);GO:0006355(regulation of transcription, DNA-dependent)	NA	-0.32007	0.168338	0.45132
evm.TU.group0.546	NA	NA	0.828418	-0.250452	0.434194
evm.TU.group0.548	GO:0005515(protein binding)	NA	-2.66637	-0.233989	0.57178
evm.TU.group0.570	NA	NA	0.580213	0.237303	0.322756
evm.TU.group0.573	GO:0004252(serine-type endopeptidase activity);GO:0005515(protein binding);GO:0006508(proteolysis)	NA	1.0931	-0.166655	0.33442
evm.TU.group0.590	GO:0008270(zinc ion binding)	NA	-1.3598	0.586964	0.179045
evm.TU.group0.604	GO:0000276(mitochondrial proton-transporting ATP synthase complex, coupling factor F(o));GO:0015078(hydrogen ion transmembrane transporter activity);GO:0015986(ATP synthesis coupled proton transport)	00190(Oxidative phosphorylation)	0.601132	0.102163	0.756967
evm.TU.group0.636	NA	NA	-0.653198	0.102718	0.7416
evm.TU.group0.636	NA	NA	-0.56548	0.102718	0.7416
evm.TU.group0.636	NA	NA	0.862918	0.102718	0.7416
evm.TU.group0.641	NA	NA	0.775957	-1.0283	0.00169753
evm.TU.group0.646	NA	00970(Aminoacyl-tRNA biosynthesis)	0.670998	-0.41352	0.0999829
evm.TU.group0.647	NA	NA	0.320832	-0.278098	0.193671
evm.TU.group0.661	GO:0003700(sequence-specific DNA binding transcription factor activity);GO:0006355(regulation of transcription, DNA-dependent);GO:0043565(sequence-specific DNA binding)	NA	0.770052	1.06152	1.85645e-06
evm.TU.group0.671	GO:0003735(structural constituent of ribosome);GO:0005622(intracellular);GO:0005840(ribosome);GO:0006414(translational elongation)	03010(Ribosome)	0.958441	-0.0999833	0.59218
evm.TU.group0.678	GO:0000166(nucleotide binding);GO:0003887(DNA-directed DNA polymerase activity);GO:0003676(nucleic acid binding);GO:0003677(DNA binding);GO:0005634(nucleus);GO:0006260(DNA replication);GO:0006139(nucleobase-containing compound metabolic process);GO:0008270(zinc ion binding)	00230(Purine metabolism);00240(Pyrimidine metabolism);03030(DNA replication);03410(Base excision repair);03420(Nucleotide excision repair)	-1.36354	0.460771	0.43647
evm.TU.group0.678	GO:0000166(nucleotide binding);GO:0003887(DNA-directed DNA polymerase activity);GO:0003676(nucleic acid binding);GO:0003677(DNA binding);GO:0005634(nucleus);GO:0006260(DNA replication);GO:0006139(nucleobase-containing compound metabolic process);GO:0008270(zinc ion binding)	00230(Purine metabolism);00240(Pyrimidine metabolism);03030(DNA replication);03410(Base excision repair);03420(Nucleotide excision repair)	0.933103	0.460771	0.43647
evm.TU.group0.679	GO:0003735(structural constituent of ribosome);GO:0005622(intracellular);GO:0005840(ribosome);GO:0006414(translational elongation)	03010(Ribosome)	0.761917	0.0719791	0.851376
evm.TU.group0.682	GO:0004129(cytochrome-c oxidase activity);GO:0005746(mitochondrial respiratory chain);GO:0009055(electron carrier activity)	NA	0.497592	0.380424	0.0643611
evm.TU.group0.682	GO:0004129(cytochrome-c oxidase activity);GO:0005746(mitochondrial respiratory chain);GO:0009055(electron carrier activity)	NA	0.42778	0.380424	0.0643611
evm.TU.group0.683	GO:0004407(histone deacetylase activity);GO:0016575(histone deacetylation)	NA	0.357904	0.321321	0.111406
evm.TU.group0.687	GO:0008152(metabolic process);GO:0010333(terpene synthase activity);GO:0016829(lyase activity)	00902(Monoterpenoid biosynthesis)	0.838466	-0.423899	0.205541
evm.TU.group0.689	GO:0033926(glycopeptide alpha-N-acetylgalactosaminidase activity)	03010(Ribosome)	0.591985	0.648545	0.00209784
evm.TU.group0.703	GO:0047134(protein-disulfide reductase activity);GO:0055114(oxidation-reduction process)	NA	-0.880116	-0.888091	0.0117642
evm.TU.group0.706	NA	NA	1.76002	0.338084	0.275972
evm.TU.group0.708	GO:0003677(DNA binding)	NA	0.582559	-0.273476	0.35073
evm.TU.group0.713	GO:0003682(chromatin binding)	NA	0.510241	-0.210656	0.312271
evm.TU.group0.730	GO:0005515(protein binding)	NA	1.11465	-1.79984	3.10534e-08
evm.TU.group0.750	NA	NA	3.50852	-0.459718	0.322687
evm.TU.group0.750	NA	NA	1.63953	-0.459718	0.322687
evm.TU.group0.755	GO:0005622(intracellular);GO:0005840(ribosome);GO:0006412(translation);GO:0008097(5S rRNA binding);GO:0003735(structural constituent of ribosome)	03010(Ribosome)	0.242843	0.552459	0.00737067
evm.TU.group0.758	NA	04145(Phagosome)	0.625558	0.140817	0.596261
evm.TU.group0.759	NA	NA	0.799013	-0.186392	0.4863
evm.TU.group0.760	NA	NA	-0.255862	0.249762	0.263342
evm.TU.group0.764	NA	04016(MAPK signaling pathway - plant)	-2.82492	-0.227459	0.220386
evm.TU.group0.764	NA	04016(MAPK signaling pathway - plant)	0.630021	-0.227459	0.220386
evm.TU.group0.767	NA	04016(MAPK signaling pathway - plant)	-1.19965	0.0573438	0.895131
evm.TU.group0.767	NA	04016(MAPK signaling pathway - plant)	-1.56045	0.0573438	0.895131
evm.TU.group0.772	NA	NA	0.764514	0.220425	0.458422
evm.TU.group0.772	NA	NA	0.51943	0.220425	0.458422
evm.TU.group0.776	NA	NA	0.876723	-0.511773	0.00223501
evm.TU.group0.777	NA	NA	0.578796	-0.0345594	0.802966
evm.TU.group0.777	NA	NA	0.51449	-0.0345594	0.802966
evm.TU.group0.782	NA	NA	0.428346	0.424367	0.0633979
evm.TU.group0.782	NA	NA	1.00295	0.424367	0.0633979
evm.TU.group0.783	GO:0005506(iron ion binding);GO:0016702(oxidoreductase activity, acting on single donors with incorporation of molecular oxygen, incorporation of two atoms of oxygen);GO:0016165(lipoxygenase activity);GO:0046872(metal ion binding);GO:0055114(oxidation-reduction process);GO:0005515(protein binding)	00591(Linoleic acid metabolism);00592(alpha-Linolenic acid metabolism)	0.544086	0.13721	0.834416
evm.TU.group0.790	NA	NA	0.809805	-0.717969	0.000395204
evm.TU.group0.799	GO:0003735(structural constituent of ribosome);GO:0005622(intracellular);GO:0005840(ribosome);GO:0006412(translation)	03010(Ribosome)	0.657791	0.458133	0.0267868
evm.TU.group0.802	GO:0005515(protein binding);GO:0008270(zinc ion binding)	NA	-0.408239	0.305472	0.155515
evm.TU.group0.802	GO:0005515(protein binding);GO:0008270(zinc ion binding)	NA	-0.317807	0.305472	0.155515
evm.TU.group0.805	GO:0005525(GTP binding);GO:0006184(GTP catabolic process);GO:0043234(protein complex);GO:0051258(protein polymerization);GO:0003924(GTPase activity);GO:0005200(structural constituent of cytoskeleton);GO:0005874(microtubule);GO:0007017(microtubule-based process)	04145(Phagosome)	-0.360343	-0.483494	0.326305
evm.TU.group0.807	NA	NA	0.985097	0.172244	0.588363
evm.TU.group0.815	NA	03060(Protein export)	0.391516	-0.251446	0.125639
evm.TU.group0.818	NA	NA	3.54535	1.48799	1
evm.TU.group0.824	GO:0006511(ubiquitin-dependent protein catabolic process)	04120(Ubiquitin mediated proteolysis)	0.806556	-0.0833055	0.56928
evm.TU.group0.833	NA	NA	1.86107	0.371639	0.608814
evm.TU.group0.839	GO:0005515(protein binding);GO:0003676(nucleic acid binding);GO:0008270(zinc ion binding)	03018(RNA degradation)	-0.569541	0.186423	0.422734
evm.TU.group0.839	GO:0005515(protein binding);GO:0003676(nucleic acid binding);GO:0008270(zinc ion binding)	03018(RNA degradation)	-0.284018	0.186423	0.422734
evm.TU.group0.845	GO:0004672(protein kinase activity);GO:0005524(ATP binding);GO:0006468(protein phosphorylation);GO:0004713(protein tyrosine kinase activity)	04626(Plant-pathogen interaction)	-1.18265	-0.914931	0.0672943
evm.TU.group0.845	GO:0004672(protein kinase activity);GO:0005524(ATP binding);GO:0006468(protein phosphorylation);GO:0004713(protein tyrosine kinase activity)	04626(Plant-pathogen interaction)	2.79717	-0.914931	0.0672943
evm.TU.group0.846	GO:0004672(protein kinase activity);GO:0005524(ATP binding);GO:0006468(protein phosphorylation);GO:0000155(phosphorelay sensor kinase activity);GO:0004713(protein tyrosine kinase activity);GO:0004871(signal transducer activity);GO:0000160(phosphorelay signal transduction system);GO:0007165(signal transduction)	NA	-0.368457	-0.257603	0.148388
evm.TU.group0.846	GO:0004672(protein kinase activity);GO:0005524(ATP binding);GO:0006468(protein phosphorylation);GO:0000155(phosphorelay sensor kinase activity);GO:0004713(protein tyrosine kinase activity);GO:0004871(signal transducer activity);GO:0000160(phosphorelay signal transduction system);GO:0007165(signal transduction)	NA	-0.391045	-0.257603	0.148388
evm.TU.group0.882	NA	NA	0.264307	0.475086	0.0201484
evm.TU.group0.889	GO:0000151(ubiquitin ligase complex);GO:0004842(ubiquitin-protein ligase activity);GO:0016567(protein ubiquitination);GO:0005515(protein binding)	NA	0.447405	-0.0529411	0.674558
evm.TU.group0.889	GO:0000151(ubiquitin ligase complex);GO:0004842(ubiquitin-protein ligase activity);GO:0016567(protein ubiquitination);GO:0005515(protein binding)	NA	0.343149	-0.0529411	0.674558
evm.TU.group0.899	NA	03010(Ribosome)	0.384813	0.386707	0.207798
evm.TU.group0.918_evm.TU.group0.919	GO:0016020(membrane);GO:0030001(metal ion transport);GO:0046873(metal ion transmembrane transporter activity);GO:0055085(transmembrane transport);GO:0015095(magnesium ion transmembrane transporter activity);GO:0015693(magnesium ion transport)	NA	-0.831333	0.175769	0.457046
evm.TU.group0.918_evm.TU.group0.919	GO:0016020(membrane);GO:0030001(metal ion transport);GO:0046873(metal ion transmembrane transporter activity);GO:0055085(transmembrane transport);GO:0015095(magnesium ion transmembrane transporter activity);GO:0015693(magnesium ion transport)	NA	0.92211	0.175769	0.457046
evm.TU.group0.936	NA	NA	1.33349	-0.766395	1
evm.TU.group0.952	GO:0005515(protein binding);GO:0008270(zinc ion binding)	04136(Autophagy - other eukaryotes)	-0.856717	0.359067	0.174344
evm.TU.group0.952	GO:0005515(protein binding);GO:0008270(zinc ion binding)	04136(Autophagy - other eukaryotes)	-1.56077	0.359067	0.174344
evm.TU.group0.959	GO:0004298(threonine-type endopeptidase activity);GO:0005839(proteasome core complex);GO:0051603(proteolysis involved in cellular protein catabolic process)	03050(Proteasome)	0.292387	0.0862753	0.879879
evm.TU.group0.959	GO:0004298(threonine-type endopeptidase activity);GO:0005839(proteasome core complex);GO:0051603(proteolysis involved in cellular protein catabolic process)	03050(Proteasome)	1.05445	0.0862753	0.879879
evm.TU.group0.966	NA	NA	-0.462158	-0.109795	0.575197
evm.TU.group0.966	NA	NA	0.298158	-0.109795	0.575197
evm.TU.group0.969	GO:0003677(DNA binding);GO:0003910(DNA ligase (ATP) activity);GO:0006281(DNA repair);GO:0006310(DNA recombination)	03030(DNA replication);03410(Base excision repair);03420(Nucleotide excision repair);03430(Mismatch repair)	-0.914869	0.473385	0.393573
evm.TU.group0.969	GO:0003677(DNA binding);GO:0003910(DNA ligase (ATP) activity);GO:0006281(DNA repair);GO:0006310(DNA recombination)	03030(DNA replication);03410(Base excision repair);03420(Nucleotide excision repair);03430(Mismatch repair)	-1.01769	0.473385	0.393573
evm.TU.group0.970	GO:0003910(DNA ligase (ATP) activity);GO:0005524(ATP binding);GO:0006281(DNA repair);GO:0006310(DNA recombination)	03030(DNA replication);03410(Base excision repair);03420(Nucleotide excision repair);03430(Mismatch repair)	-0.734196	0.567817	0.289093
evm.TU.group0.991	GO:0015031(protein transport)	04144(Endocytosis)	0.454542	-0.11385	0.516241
evm.TU.group0.992	GO:0004185(serine-type carboxypeptidase activity);GO:0006508(proteolysis)	NA	0.981741	-1.55834	0.0100317
evm.TU.group0.997_evm.TU.group0.998	GO:0030001(metal ion transport);GO:0046872(metal ion binding)	NA	0.260084	-0.905378	3.78141e-06
evm.TU.group0.1036	GO:0004672(protein kinase activity);GO:0005524(ATP binding);GO:0006468(protein phosphorylation);GO:0004713(protein tyrosine kinase activity);GO:0005515(protein binding)	04075(Plant hormone signal transduction)	-0.890107	0.226852	0.438246
evm.TU.group0.1038	GO:0005681(spliceosomal complex);GO:0007067(mitosis)	03013(RNA transport)	0.843505	-0.205985	0.521884
evm.TU.group0.1054	GO:0006812(cation transport);GO:0015299(solute:hydrogen antiporter activity);GO:0016021(integral to membrane);GO:0055085(transmembrane transport)	NA	0.548621	-0.0911872	0.512338
evm.TU.group0.1057	GO:0005525(GTP binding);GO:0005737(cytoplasm)	NA	1.16774	0.460589	0.0199332
evm.TU.group0.1057	GO:0005525(GTP binding);GO:0005737(cytoplasm)	NA	1.53025	0.460589	0.0199332
evm.TU.group0.1057	GO:0005525(GTP binding);GO:0005737(cytoplasm)	NA	-0.637108	0.460589	0.0199332
evm.TU.group0.1057	GO:0005525(GTP binding);GO:0005737(cytoplasm)	NA	0.443168	0.460589	0.0199332
evm.TU.group0.1060	GO:0003954(NADH dehydrogenase activity);GO:0005739(mitochondrion);GO:0008137(NADH dehydrogenase (ubiquinone) activity)	00190(Oxidative phosphorylation)	0.830275	-0.194641	0.342793
evm.TU.group0.1070	GO:0005515(protein binding)	00970(Aminoacyl-tRNA biosynthesis)	0.493002	-0.370286	0.103547
evm.TU.group0.1070	GO:0005515(protein binding)	00970(Aminoacyl-tRNA biosynthesis)	1.51464	-0.370286	0.103547
evm.TU.group0.1096	NA	NA	0.567688	0.185736	0.409961
evm.TU.group0.1098	GO:0004672(protein kinase activity);GO:0005524(ATP binding);GO:0006468(protein phosphorylation);GO:0004713(protein tyrosine kinase activity)	NA	-0.640817	0.561177	0.00483496
evm.TU.group0.1098	GO:0004672(protein kinase activity);GO:0005524(ATP binding);GO:0006468(protein phosphorylation);GO:0004713(protein tyrosine kinase activity)	NA	-0.789975	0.561177	0.00483496
evm.TU.group0.1098	GO:0004672(protein kinase activity);GO:0005524(ATP binding);GO:0006468(protein phosphorylation);GO:0004713(protein tyrosine kinase activity)	NA	0.32188	0.561177	0.00483496
evm.TU.group0.1101	GO:0046872(metal ion binding)	NA	-0.344847	0.24193	0.252595
evm.TU.group0.1101	GO:0046872(metal ion binding)	NA	0.2051	0.24193	0.252595
evm.TU.group0.1103	NA	00906(Carotenoid biosynthesis)	0.386576	-0.0522087	0.735581
evm.TU.group0.1112	NA	NA	0.231291	0.457842	0.0238986
evm.TU.group0.1112	NA	NA	0.75993	0.457842	0.0238986
evm.TU.group0.1117	GO:0004075(biotin carboxylase activity);GO:0005524(ATP binding);GO:0016874(ligase activity);GO:0003824(catalytic activity);GO:0008152(metabolic process);GO:0046872(metal ion binding)	00620(Pyruvate metabolism);00640(Propanoate metabolism);00061(Fatty acid biosynthesis)	0.707154	0.125426	0.586945
evm.TU.group0.1118	GO:0003682(chromatin binding)	NA	0.576578	-0.105914	0.444335
evm.TU.group0.1126	GO:0003677(DNA binding);GO:0005515(protein binding);GO:0016706(oxidoreductase activity, acting on paired donors, with incorporation or reduction of molecular oxygen, 2-oxoglutarate as one donor, and incorporation of one atom each of oxygen into both donors);GO:0005634(nucleus);GO:0005622(intracellular);GO:0008270(zinc ion binding);GO:0055114(oxidation-reduction process)	NA	-0.472623	0.237441	0.288756
evm.TU.group0.1126	GO:0003677(DNA binding);GO:0005515(protein binding);GO:0016706(oxidoreductase activity, acting on paired donors, with incorporation or reduction of molecular oxygen, 2-oxoglutarate as one donor, and incorporation of one atom each of oxygen into both donors);GO:0005634(nucleus);GO:0005622(intracellular);GO:0008270(zinc ion binding);GO:0055114(oxidation-reduction process)	NA	-0.886082	0.237441	0.288756
evm.TU.group0.1126	GO:0003677(DNA binding);GO:0005515(protein binding);GO:0016706(oxidoreductase activity, acting on paired donors, with incorporation or reduction of molecular oxygen, 2-oxoglutarate as one donor, and incorporation of one atom each of oxygen into both donors);GO:0005634(nucleus);GO:0005622(intracellular);GO:0008270(zinc ion binding);GO:0055114(oxidation-reduction process)	NA	0.681219	0.237441	0.288756
evm.TU.group0.1129	GO:0004672(protein kinase activity);GO:0005524(ATP binding);GO:0006468(protein phosphorylation);GO:0004713(protein tyrosine kinase activity)	04075(Plant hormone signal transduction)	0.278547	0.0157192	0.979898
evm.TU.group0.1148	GO:0046872(metal ion binding)	NA	0.401958	0.182924	0.51572
evm.TU.group0.1148	GO:0046872(metal ion binding)	NA	0.616578	0.182924	0.51572
evm.TU.group0.1149	NA	NA	-0.687431	-0.339983	0.0962205
evm.TU.group0.1149	NA	NA	-0.444523	-0.339983	0.0962205
evm.TU.group0.1149	NA	NA	0.573192	-0.339983	0.0962205
evm.TU.group0.1149	NA	NA	0.467141	-0.339983	0.0962205
evm.TU.group0.1154	GO:0005618(cell wall);GO:0006073(cellular glucan metabolic process);GO:0016762(xyloglucan:xyloglucosyl transferase activity);GO:0048046(apoplast);GO:0004553(hydrolase activity, hydrolyzing O-glycosyl compounds);GO:0005975(carbohydrate metabolic process)	NA	0.218224	1.16673	2.82281e-06
evm.TU.group0.1158	NA	NA	0.434224	-0.4977	0.00595604
evm.TU.group0.1158	NA	NA	0.350658	-0.4977	0.00595604
evm.TU.group0.1160	NA	03040(Spliceosome)	1.08845	0.0989435	0.773854
evm.TU.group0.1165	NA	03040(Spliceosome);03013(RNA transport)	-0.334721	0.10437	0.660381
evm.TU.group0.1165	NA	03040(Spliceosome);03013(RNA transport)	0.0802144	0.10437	0.660381
evm.TU.group0.1172	NA	NA	-0.354545	-0.0473687	0.778777
evm.TU.group0.1179	GO:0003700(sequence-specific DNA binding transcription factor activity);GO:0005634(nucleus);GO:0006355(regulation of transcription, DNA-dependent);GO:0043565(sequence-specific DNA binding);GO:0009408(response to heat)	NA	0.838834	-0.0890803	0.738931
evm.TU.group0.1188	GO:0003824(catalytic activity);GO:0005992(trehalose biosynthetic process)	00500(Starch and sucrose metabolism)	-0.222518	0.281146	0.212493
evm.TU.group0.1189	NA	NA	-1.37572	0.678766	0.0454245
evm.TU.group0.1202	GO:0005515(protein binding);GO:0008270(zinc ion binding)	NA	0.227131	0.326244	0.112912
evm.TU.group0.1202	GO:0005515(protein binding);GO:0008270(zinc ion binding)	NA	0.66696	0.326244	0.112912
evm.TU.group0.1204	GO:0019209(kinase activator activity);GO:0042327(positive regulation of phosphorylation)	NA	0.582438	-0.255058	0.195228
evm.TU.group0.1221	GO:0016881(acid-amino acid ligase activity)	NA	0.710742	-0.0114397	0.834769
evm.TU.group0.1223	NA	00073(Cutin, suberine and wax biosynthesis)	0.926357	-1.01143	0.125048
evm.TU.group0.1225	NA	NA	-0.194238	0.113173	0.668021
evm.TU.group0.1228	GO:0046872(metal ion binding);GO:0005515(protein binding)	04141(Protein processing in endoplasmic reticulum)	0.778746	-0.677935	0.00102657
evm.TU.group0.1233	GO:0004553(hydrolase activity, hydrolyzing O-glycosyl compounds);GO:0005975(carbohydrate metabolic process)	00500(Starch and sucrose metabolism)	1.60949	-0.652449	0.000902368
evm.TU.group0.1239	GO:0004857(enzyme inhibitor activity);GO:0030599(pectinesterase activity)	00040(Pentose and glucuronate interconversions)	0.384157	-0.195582	0.359209
evm.TU.group0.1271	NA	04075(Plant hormone signal transduction)	-0.297747	-0.461537	0.00802906
evm.TU.group0.1272	NA	04075(Plant hormone signal transduction)	-0.370444	-0.301513	0.0752291
evm.TU.group0.1278	NA	NA	0.899372	-0.268498	0.198536
evm.TU.group0.1281	GO:0005515(protein binding)	04144(Endocytosis)	0.566973	0.347831	0.182717
evm.TU.group0.1284	GO:0005975(carbohydrate metabolic process);GO:0016868(intramolecular transferase activity, phosphotransferases)	NA	-0.350709	0.703482	0.00247365
evm.TU.group0.1297	GO:0005515(protein binding);GO:0008270(zinc ion binding)	NA	1.2365	-0.395195	1
evm.TU.group0.1301	GO:0005515(protein binding)	NA	0.356604	0.316399	0.202
evm.TU.group0.1303	GO:0003824(catalytic activity);GO:0016020(membrane)	00561(Glycerolipid metabolism);00564(Glycerophospholipid metabolism)	0.672428	-0.0687122	0.733447
evm.TU.group0.1305_evm.TU.group0.1306	GO:0003333(amino acid transmembrane transport);GO:0015171(amino acid transmembrane transporter activity);GO:0016020(membrane)	NA	1.33397	-1.21548	4.76723e-10
evm.TU.group0.1307	NA	03013(RNA transport)	0.397918	-0.0894739	0.593835
evm.TU.group0.1307	NA	03013(RNA transport)	0.469652	-0.0894739	0.593835
evm.TU.group0.1313	NA	NA	1.04584	-0.526892	0.0147662
evm.TU.group0.1317	GO:0004824(lysine-tRNA ligase activity);GO:0005524(ATP binding);GO:0005737(cytoplasm);GO:0006430(lysyl-tRNA aminoacylation);GO:0000166(nucleotide binding);GO:0004812(aminoacyl-tRNA ligase activity);GO:0006418(tRNA aminoacylation for protein translation);GO:0003676(nucleic acid binding)	00970(Aminoacyl-tRNA biosynthesis)	0.798528	0.177244	0.426854
evm.TU.group0.1322	NA	NA	0.499433	1.33502	2.64436e-10
evm.TU.group0.1325	NA	NA	0.650607	-0.351388	0.517223
evm.TU.group0.1329	GO:0004672(protein kinase activity);GO:0005524(ATP binding);GO:0006468(protein phosphorylation);GO:0004713(protein tyrosine kinase activity);GO:0005515(protein binding)	NA	0.485803	-0.448714	0.0259397
evm.TU.group0.1338	NA	04141(Protein processing in endoplasmic reticulum)	-0.547137	-0.1951	0.321553
evm.TU.group0.1338	NA	04141(Protein processing in endoplasmic reticulum)	0.35293	-0.1951	0.321553
evm.TU.group0.1341	NA	NA	-0.650536	0.117076	0.820681
evm.TU.group0.1343	GO:0004812(aminoacyl-tRNA ligase activity);GO:0004819(glutamine-tRNA ligase activity);GO:0005524(ATP binding);GO:0005737(cytoplasm);GO:0016876(ligase activity, forming aminoacyl-tRNA and related compounds);GO:0006418(tRNA aminoacylation for protein translation);GO:0006425(glutaminyl-tRNA aminoacylation);GO:0043039(tRNA aminoacylation);GO:0000166(nucleotide binding)	00970(Aminoacyl-tRNA biosynthesis)	-0.316321	-0.03644	0.796536
evm.TU.group0.1343	GO:0004812(aminoacyl-tRNA ligase activity);GO:0004819(glutamine-tRNA ligase activity);GO:0005524(ATP binding);GO:0005737(cytoplasm);GO:0016876(ligase activity, forming aminoacyl-tRNA and related compounds);GO:0006418(tRNA aminoacylation for protein translation);GO:0006425(glutaminyl-tRNA aminoacylation);GO:0043039(tRNA aminoacylation);GO:0000166(nucleotide binding)	00970(Aminoacyl-tRNA biosynthesis)	0.558409	-0.03644	0.796536
evm.TU.group0.1345	NA	NA	0.97216	0.191528	0.605417
evm.TU.group0.1351	NA	00561(Glycerolipid metabolism)	0.599579	-1.19549	1.171e-06
evm.TU.group0.1353	GO:0003735(structural constituent of ribosome);GO:0006412(translation);GO:0015934(large ribosomal subunit)	03010(Ribosome)	0.714967	0.430911	0.0536102
evm.TU.group0.1362	NA	03013(RNA transport)	0.462136	-0.263133	0.196556
evm.TU.group0.1372	GO:0005215(transporter activity);GO:0006810(transport);GO:0016020(membrane)	NA	-0.55349	-0.795559	4.17017e-05
evm.TU.group0.1372	GO:0005215(transporter activity);GO:0006810(transport);GO:0016020(membrane)	NA	-0.316292	-0.795559	4.17017e-05
evm.TU.group0.1373	GO:0005737(cytoplasm);GO:0017089(glycolipid transporter activity);GO:0046836(glycolipid transport);GO:0051861(glycolipid binding)	NA	2.33963	-1.82879	6.51147e-07
evm.TU.group0.1383	GO:0005515(protein binding)	03015(mRNA surveillance pathway)	2.04373	0.497259	0.475396
evm.TU.group0.1396	GO:0004672(protein kinase activity);GO:0005524(ATP binding);GO:0006468(protein phosphorylation)	NA	-0.477811	0.182731	0.468437
evm.TU.group0.1396	GO:0004672(protein kinase activity);GO:0005524(ATP binding);GO:0006468(protein phosphorylation)	NA	0.212604	0.182731	0.468437
evm.TU.group0.1396	GO:0004672(protein kinase activity);GO:0005524(ATP binding);GO:0006468(protein phosphorylation)	NA	0.49049	0.182731	0.468437
evm.TU.group0.1400	GO:0003677(DNA binding);GO:0003700(sequence-specific DNA binding transcription factor activity);GO:0005634(nucleus);GO:0006355(regulation of transcription, DNA-dependent)	NA	-0.336593	0.611812	0.0103301
evm.TU.group0.1400	GO:0003677(DNA binding);GO:0003700(sequence-specific DNA binding transcription factor activity);GO:0005634(nucleus);GO:0006355(regulation of transcription, DNA-dependent)	NA	0.607213	0.611812	0.0103301
evm.TU.group0.1407	GO:0005524(ATP binding);GO:0016887(ATPase activity)	NA	0.418466	0.19792	0.515381
evm.TU.group0.1407	GO:0005524(ATP binding);GO:0016887(ATPase activity)	NA	0.425081	0.19792	0.515381
evm.TU.group0.1415	GO:0006099(tricarboxylic acid cycle);GO:0008964(phosphoenolpyruvate carboxylase activity);GO:0015977(carbon fixation)	00620(Pyruvate metabolism);00710(Carbon fixation in photosynthetic organisms)	0.324491	-0.35262	0.0690527
evm.TU.group0.1416	NA	NA	1.13577	-0.937463	0.0615909
evm.TU.group0.1419	GO:0003676(nucleic acid binding);GO:0008270(zinc ion binding)	NA	-0.849775	0.151618	0.511391
evm.TU.group0.1419	GO:0003676(nucleic acid binding);GO:0008270(zinc ion binding)	NA	-0.731729	0.151618	0.511391
evm.TU.group0.1419	GO:0003676(nucleic acid binding);GO:0008270(zinc ion binding)	NA	0.54015	0.151618	0.511391
evm.TU.group0.1420	GO:0008270(zinc ion binding)	NA	1.52228	0.166984	0.705908
evm.TU.group0.1423	GO:0004012(phospholipid-translocating ATPase activity);GO:0005524(ATP binding);GO:0015914(phospholipid transport);GO:0016021(integral to membrane);GO:0000287(magnesium ion binding);GO:0006812(cation transport);GO:0019829(cation-transporting ATPase activity);GO:0000166(nucleotide binding);GO:0046872(metal ion binding)	NA	-1.81698	-0.910998	0.000287685
evm.TU.group0.1435	GO:0004672(protein kinase activity);GO:0005524(ATP binding);GO:0006468(protein phosphorylation);GO:0004713(protein tyrosine kinase activity)	NA	0.94066	-0.435182	0.085918
evm.TU.group0.1439	NA	NA	0.978864	-1.7388	0.000106755
evm.TU.group0.1439	NA	NA	1.01481	-1.7388	0.000106755
evm.TU.group0.1450	NA	NA	-2.92862	5.03265	8.91722e-17
evm.TU.group0.1453	GO:0008152(metabolic process);GO:0016758(transferase activity, transferring hexosyl groups)	NA	1.66148	-0.569176	0.0648815
evm.TU.group0.1464	GO:0008152(metabolic process);GO:0016597(amino acid binding)	NA	0.309138	0.0535256	0.892752
evm.TU.group0.1480	GO:0020037(heme binding)	00520(Amino sugar and nucleotide sugar metabolism)	0.365625	0.76552	0.0356315
evm.TU.group0.1485	NA	04144(Endocytosis)	0.816819	0.373707	0.70378
evm.TU.group0.1489	NA	NA	0.491712	0.150375	0.641324
evm.TU.group0.1489	NA	NA	0.50148	0.150375	0.641324
evm.TU.group0.1490	GO:0005515(protein binding);GO:0008270(zinc ion binding)	04141(Protein processing in endoplasmic reticulum);04120(Ubiquitin mediated proteolysis)	0.803979	-0.196255	0.340876
evm.TU.group0.1492	NA	NA	0.422591	0.508014	0.628852
evm.TU.group0.1501	NA	NA	-0.338643	0.167008	0.528189
evm.TU.group0.1501	NA	NA	0.831502	0.167008	0.528189
evm.TU.group0.1504	GO:0019904(protein domain specific binding)	NA	1.21058	-1.20154	0.00335045
evm.TU.group0.1507	NA	00500(Starch and sucrose metabolism)	0.266834	-0.178844	0.314371
evm.TU.group0.1509	NA	NA	1.00392	-0.27584	0.178214
evm.TU.group0.1512	GO:0003700(sequence-specific DNA binding transcription factor activity);GO:0006355(regulation of transcription, DNA-dependent);GO:0043565(sequence-specific DNA binding)	NA	0.238244	-0.296514	0.112919
evm.TU.group0.1521	GO:0005515(protein binding)	NA	0.958733	0.764054	0.000278203
evm.TU.group0.1522	NA	NA	0.427131	0.658457	0.00966927
evm.TU.group0.1528	GO:0006511(ubiquitin-dependent protein catabolic process);GO:0031461(cullin-RING ubiquitin ligase complex);GO:0031625(ubiquitin protein ligase binding)	04120(Ubiquitin mediated proteolysis)	0.443187	-0.0895982	0.533211
evm.TU.group0.1528	GO:0006511(ubiquitin-dependent protein catabolic process);GO:0031461(cullin-RING ubiquitin ligase complex);GO:0031625(ubiquitin protein ligase binding)	04120(Ubiquitin mediated proteolysis)	0.45323	-0.0895982	0.533211
evm.TU.group0.1532	GO:0005506(iron ion binding);GO:0006633(fatty acid biosynthetic process);GO:0016491(oxidoreductase activity);GO:0055114(oxidation-reduction process)	00600(Sphingolipid metabolism)	-2.29525	-1.26025	1.00429e-11
evm.TU.group0.1532	GO:0005506(iron ion binding);GO:0006633(fatty acid biosynthetic process);GO:0016491(oxidoreductase activity);GO:0055114(oxidation-reduction process)	00600(Sphingolipid metabolism)	0.686235	-1.26025	1.00429e-11
evm.TU.group0.1542	GO:0005515(protein binding);GO:0008270(zinc ion binding)	NA	1.45745	2.86727	4.46387e-05
evm.TU.group0.1552	GO:0003735(structural constituent of ribosome);GO:0006412(translation);GO:0015934(large ribosomal subunit)	03010(Ribosome)	0.607045	0.466428	0.241165
evm.TU.group0.1553	NA	NA	0.726106	0.474932	0.365916
evm.TU.group0.1555	GO:0006810(transport);GO:0016021(integral to membrane)	NA	0.950801	0.14493	0.591775
evm.TU.group0.1561	NA	NA	0.909116	0.223259	0.279675
evm.TU.group0.1563	GO:0030554(adenyl nucleotide binding)	NA	0.957731	-0.267206	0.155072
evm.TU.group0.1577	GO:0003677(DNA binding);GO:0003700(sequence-specific DNA binding transcription factor activity);GO:0005634(nucleus);GO:0006355(regulation of transcription, DNA-dependent);GO:0043565(sequence-specific DNA binding);GO:0000976(transcription regulatory region sequence-specific DNA binding)	NA	0.508633	-0.59717	0.000878397
evm.TU.group0.1577	GO:0003677(DNA binding);GO:0003700(sequence-specific DNA binding transcription factor activity);GO:0005634(nucleus);GO:0006355(regulation of transcription, DNA-dependent);GO:0043565(sequence-specific DNA binding);GO:0000976(transcription regulatory region sequence-specific DNA binding)	NA	0.589426	-0.59717	0.000878397
evm.TU.group0.1580	NA	NA	0.515163	0.346435	0.0953991
evm.TU.group0.1587	GO:0046983(protein dimerization activity)	NA	0.411677	-0.382926	0.12826
evm.TU.group0.1587	GO:0046983(protein dimerization activity)	NA	0.84847	-0.382926	0.12826
evm.TU.group0.1588	GO:0004012(phospholipid-translocating ATPase activity);GO:0005524(ATP binding);GO:0015914(phospholipid transport);GO:0016021(integral to membrane);GO:0000287(magnesium ion binding);GO:0006812(cation transport);GO:0019829(cation-transporting ATPase activity);GO:0000166(nucleotide binding);GO:0046872(metal ion binding)	NA	1.20989	-0.133579	0.524862
evm.TU.group0.1594	GO:0005634(nucleus);GO:0006355(regulation of transcription, DNA-dependent)	NA	-0.647418	-0.108655	0.588169
evm.TU.group0.1594	GO:0005634(nucleus);GO:0006355(regulation of transcription, DNA-dependent)	NA	-0.618744	-0.108655	0.588169
evm.TU.group0.1595	GO:0008152(metabolic process);GO:0016624(oxidoreductase activity, acting on the aldehyde or oxo group of donors, disulfide as acceptor)	00010(Glycolysis / Gluconeogenesis);00020(Citrate cycle (TCA cycle));00620(Pyruvate metabolism)	0.230805	-0.175094	0.255811
evm.TU.group0.1595	GO:0008152(metabolic process);GO:0016624(oxidoreductase activity, acting on the aldehyde or oxo group of donors, disulfide as acceptor)	00010(Glycolysis / Gluconeogenesis);00020(Citrate cycle (TCA cycle));00620(Pyruvate metabolism)	0.381404	-0.175094	0.255811
evm.TU.group0.1608	NA	03030(DNA replication);03420(Nucleotide excision repair);03430(Mismatch repair);03440(Homologous recombination)	0.710093	-1.0157	1.34053e-06
evm.TU.group0.1613	NA	NA	0.179752	0.326318	0.222826
evm.TU.group0.1621	GO:0005515(protein binding);GO:0008270(zinc ion binding)	NA	0.527215	-0.546529	0.0366862
evm.TU.group0.1630	GO:0000151(ubiquitin ligase complex);GO:0004842(ubiquitin-protein ligase activity);GO:0016567(protein ubiquitination);GO:0005515(protein binding)	NA	2.07067	-2.90986	1.67222e-06
evm.TU.group0.1632	GO:0000079(regulation of cyclin-dependent protein serine/threonine kinase activity);GO:0006355(regulation of transcription, DNA-dependent);GO:0019901(protein kinase binding);GO:0005634(nucleus)	NA	-0.23092	0.149531	0.538633
evm.TU.group0.1634	GO:0004089(carbonate dehydratase activity);GO:0008270(zinc ion binding)	00910(Nitrogen metabolism)	1.29248	-0.112059	0.494043
evm.TU.group0.1639	NA	NA	0.529747	-1.2176	0.00101878
evm.TU.group0.1655	GO:0003676(nucleic acid binding)	NA	3.176	0.144972	0.692085
evm.TU.group0.1657	GO:0003723(RNA binding)	NA	0.365791	0.342852	0.0841392
evm.TU.group0.1663	GO:0008168(methyltransferase activity)	00130(Ubiquinone and other terpenoid-quinone biosynthesis)	0.67766	0.601907	0.0202026
evm.TU.group0.1663	GO:0008168(methyltransferase activity)	00130(Ubiquinone and other terpenoid-quinone biosynthesis)	0.627217	0.601907	0.0202026
evm.TU.group0.1667	NA	NA	1.00258	-0.451832	0.057152
evm.TU.group0.1668	NA	NA	0.809146	0.591107	0.00264132
evm.TU.group0.1674	NA	NA	-0.566257	0.688078	0.00163194
evm.TU.group0.1677	GO:0009058(biosynthetic process);GO:0030170(pyridoxal phosphate binding)	00630(Glyoxylate and dicarboxylate metabolism);00710(Carbon fixation in photosynthetic organisms);00250(Alanine, aspartate and glutamate metabolism);00260(Glycine, serine and threonine metabolism);00220(Arginine biosynthesis)	0.607446	0.281077	0.291773
evm.TU.group0.1687	GO:0004812(aminoacyl-tRNA ligase activity);GO:0005737(cytoplasm);GO:0006418(tRNA aminoacylation for protein translation)	00970(Aminoacyl-tRNA biosynthesis)	-0.414318	-0.0687417	0.630396
evm.TU.group0.1687	GO:0004812(aminoacyl-tRNA ligase activity);GO:0005737(cytoplasm);GO:0006418(tRNA aminoacylation for protein translation)	00970(Aminoacyl-tRNA biosynthesis)	-0.219819	-0.0687417	0.630396
evm.TU.group0.1687	GO:0004812(aminoacyl-tRNA ligase activity);GO:0005737(cytoplasm);GO:0006418(tRNA aminoacylation for protein translation)	00970(Aminoacyl-tRNA biosynthesis)	0.756674	-0.0687417	0.630396
evm.TU.group0.1688	NA	NA	1.86627	0.509709	0.0930726
evm.TU.group0.1688	NA	NA	0.326108	0.509709	0.0930726
evm.TU.group0.1692	GO:0003830(beta-1,4-mannosylglycoprotein 4-beta-N-acetylglucosaminyltransferase activity);GO:0006487(protein N-linked glycosylation);GO:0016020(membrane)	00510(N-Glycan biosynthesis)	0.732067	-0.904937	1.04179e-06
evm.TU.group0.1693	GO:0003824(catalytic activity);GO:0008152(metabolic process)	04146(Peroxisome)	0.86022	-0.0287563	0.726469
evm.TU.group0.1694	NA	NA	1.21084	0.791434	0.129057
evm.TU.group0.1697	GO:0003824(catalytic activity)	NA	1.04262	-0.350133	0.463289
evm.TU.group0.1704	NA	NA	0.808871	-0.400261	0.0652675
evm.TU.group0.1704	NA	NA	0.579357	-0.400261	0.0652675
evm.TU.group0.1705	NA	NA	0.706856	-0.978948	0.000189032
evm.TU.group0.1707	NA	NA	0.368436	-0.455032	0.0931619
evm.TU.group0.1708	NA	NA	-0.426607	-0.431716	0.107562
evm.TU.group0.1708	NA	NA	0.404117	-0.431716	0.107562
evm.TU.group0.1712	GO:0006508(proteolysis);GO:0008234(cysteine-type peptidase activity)	NA	-0.661054	0.235917	0.549534
evm.TU.group0.1716	GO:0003676(nucleic acid binding)	03015(mRNA surveillance pathway)	0.213475	0.0703495	0.821295
evm.TU.group0.1718	GO:0005524(ATP binding);GO:0006457(protein folding);GO:0051082(unfolded protein binding);GO:0044267(cellular protein metabolic process)	NA	0.860161	-0.391366	0.0244564
evm.TU.group0.1721	GO:0009523(photosystem II);GO:0015979(photosynthesis);GO:0016021(integral to membrane);GO:0030145(manganese ion binding)	00195(Photosynthesis)	0.444091	-0.235752	0.269831
evm.TU.group0.1729	GO:0000159(protein phosphatase type 2A complex);GO:0007165(signal transduction);GO:0008601(protein phosphatase type 2A regulator activity)	03015(mRNA surveillance pathway)	-0.927371	0.394261	0.206747
evm.TU.group0.1737	NA	NA	-1.25042	-0.441316	0.023149
evm.TU.group0.1737	NA	NA	-0.669232	-0.441316	0.023149
evm.TU.group0.1737	NA	NA	0.662944	-0.441316	0.023149
evm.TU.group0.1738	NA	NA	-1.0935	0.62661	0.0973574
evm.TU.group0.1740	GO:0004672(protein kinase activity);GO:0005524(ATP binding);GO:0006468(protein phosphorylation);GO:0004713(protein tyrosine kinase activity)	NA	-0.252361	-0.113321	0.496337
evm.TU.group0.1741	GO:0004672(protein kinase activity);GO:0005524(ATP binding);GO:0006468(protein phosphorylation)	NA	-0.264515	0.186173	0.394415
evm.TU.group0.1741	GO:0004672(protein kinase activity);GO:0005524(ATP binding);GO:0006468(protein phosphorylation)	NA	-0.271263	0.186173	0.394415
evm.TU.group0.1741	GO:0004672(protein kinase activity);GO:0005524(ATP binding);GO:0006468(protein phosphorylation)	NA	0.403014	0.186173	0.394415
evm.TU.group0.1745	GO:0016651(oxidoreductase activity, acting on NAD(P)H);GO:0055114(oxidation-reduction process);GO:0051539(4 iron, 4 sulfur cluster binding)	00190(Oxidative phosphorylation)	-0.210911	0.671746	0.000678726
evm.TU.group0.1745	GO:0016651(oxidoreductase activity, acting on NAD(P)H);GO:0055114(oxidation-reduction process);GO:0051539(4 iron, 4 sulfur cluster binding)	00190(Oxidative phosphorylation)	0.516363	0.671746	0.000678726
evm.TU.group0.1749	GO:0004175(endopeptidase activity);GO:0004298(threonine-type endopeptidase activity);GO:0005839(proteasome core complex);GO:0051603(proteolysis involved in cellular protein catabolic process)	03050(Proteasome)	0.787593	-0.133524	0.377373
evm.TU.group0.1750	GO:0003677(DNA binding);GO:0004672(protein kinase activity);GO:0005634(nucleus);GO:0005524(ATP binding);GO:0006355(regulation of transcription, DNA-dependent);GO:0006468(protein phosphorylation);GO:0004713(protein tyrosine kinase activity)	NA	-0.417763	0.432642	0.0603995
evm.TU.group0.1751	GO:0003676(nucleic acid binding);GO:0004386(helicase activity);GO:0005524(ATP binding);GO:0008026(ATP-dependent helicase activity)	03040(Spliceosome)	-0.838236	0.504996	0.00869631
evm.TU.group0.1751	GO:0003676(nucleic acid binding);GO:0004386(helicase activity);GO:0005524(ATP binding);GO:0008026(ATP-dependent helicase activity)	03040(Spliceosome)	-0.598014	0.504996	0.00869631
evm.TU.group0.1751	GO:0003676(nucleic acid binding);GO:0004386(helicase activity);GO:0005524(ATP binding);GO:0008026(ATP-dependent helicase activity)	03040(Spliceosome)	0.323704	0.504996	0.00869631
evm.TU.group0.1751	GO:0003676(nucleic acid binding);GO:0004386(helicase activity);GO:0005524(ATP binding);GO:0008026(ATP-dependent helicase activity)	03040(Spliceosome)	0.38409	0.504996	0.00869631
evm.TU.group0.1759	NA	NA	0.871939	1.447	2.8373e-10
evm.TU.group0.1763	NA	00940(Phenylpropanoid biosynthesis);00945(Stilbenoid, diarylheptanoid and gingerol biosynthesis);00941(Flavonoid biosynthesis)	0.698432	1.3391	3.69862e-06
evm.TU.group0.1763	NA	00940(Phenylpropanoid biosynthesis);00945(Stilbenoid, diarylheptanoid and gingerol biosynthesis);00941(Flavonoid biosynthesis)	0.323605	1.3391	3.69862e-06
evm.TU.group0.1765	GO:0008270(zinc ion binding)	00230(Purine metabolism);00240(Pyrimidine metabolism);03030(DNA replication)	-0.654618	0.893109	1.77726e-05
evm.TU.group0.1765	GO:0008270(zinc ion binding)	00230(Purine metabolism);00240(Pyrimidine metabolism);03030(DNA replication)	0.669194	0.893109	1.77726e-05
evm.TU.group0.1767	GO:0005515(protein binding)	NA	0.874664	0.955528	0.000215132
evm.TU.group0.1767	GO:0005515(protein binding)	NA	0.738107	0.955528	0.000215132
evm.TU.group0.1767	GO:0005515(protein binding)	NA	1.09773	0.955528	0.000215132
evm.TU.group0.1769	GO:0000155(phosphorelay sensor kinase activity);GO:0007165(signal transduction);GO:0016020(membrane);GO:0016310(phosphorylation);GO:0005524(ATP binding);GO:0016772(transferase activity, transferring phosphorus-containing groups)	04075(Plant hormone signal transduction)	-0.708248	1.25061	1.58137e-08
evm.TU.group0.1769	GO:0000155(phosphorelay sensor kinase activity);GO:0007165(signal transduction);GO:0016020(membrane);GO:0016310(phosphorylation);GO:0005524(ATP binding);GO:0016772(transferase activity, transferring phosphorus-containing groups)	04075(Plant hormone signal transduction)	-0.980131	1.25061	1.58137e-08
evm.TU.group0.1770	GO:0000156(phosphorelay response regulator activity);GO:0000160(phosphorelay signal transduction system);GO:0006355(regulation of transcription, DNA-dependent)	04075(Plant hormone signal transduction)	0.642794	0.574685	0.0805258
evm.TU.group0.1771	GO:0005622(intracellular);GO:0006810(transport)	00510(N-Glycan biosynthesis);04141(Protein processing in endoplasmic reticulum)	1.3047	2.15812	4.9389e-12
evm.TU.group0.1780	GO:0004345(glucose-6-phosphate dehydrogenase activity);GO:0006006(glucose metabolic process);GO:0050661(NADP binding);GO:0055114(oxidation-reduction process)	00030(Pentose phosphate pathway);00480(Glutathione metabolism)	0.830589	-0.208346	0.661649
evm.TU.group0.1815	NA	NA	-0.516476	0.508016	0.0527905
evm.TU.group0.1815	NA	NA	-0.913215	0.508016	0.0527905
evm.TU.group0.1816_evm.TU.group0.1817	NA	NA	0.684435	-0.268183	0.228991
evm.TU.group0.1819	GO:0055085(transmembrane transport)	NA	0.31583	0.251875	0.22932
evm.TU.group0.1819	GO:0055085(transmembrane transport)	NA	0.73546	0.251875	0.22932
evm.TU.group0.1820	GO:0003777(microtubule motor activity);GO:0005524(ATP binding);GO:0007018(microtubule-based movement);GO:0008017(microtubule binding);GO:0005871(kinesin complex);GO:0005515(protein binding)	NA	-0.538616	0.211132	0.456885
evm.TU.group0.1820	GO:0003777(microtubule motor activity);GO:0005524(ATP binding);GO:0007018(microtubule-based movement);GO:0008017(microtubule binding);GO:0005871(kinesin complex);GO:0005515(protein binding)	NA	-0.914591	0.211132	0.456885
evm.TU.group0.1821	GO:0003777(microtubule motor activity);GO:0005524(ATP binding);GO:0007018(microtubule-based movement);GO:0008017(microtubule binding);GO:0005871(kinesin complex)	NA	0.37419	-0.451338	0.0234739
evm.TU.group0.1822	NA	NA	0.397556	1.84465	1.09812e-15
evm.TU.group0.1831	GO:0003857(3-hydroxyacyl-CoA dehydrogenase activity);GO:0006631(fatty acid metabolic process);GO:0016491(oxidoreductase activity);GO:0055114(oxidation-reduction process);GO:0003824(catalytic activity);GO:0008152(metabolic process)	00071(Fatty acid degradation);00592(alpha-Linolenic acid metabolism)	-0.561608	-0.196352	0.250855
evm.TU.group0.1832	GO:0000145(exocyst);GO:0006904(vesicle docking involved in exocytosis)	NA	-0.555966	-0.147325	0.377977
evm.TU.group0.1833	NA	NA	1.18895	-0.299814	0.0875587
evm.TU.group0.1833	NA	NA	0.606048	-0.299814	0.0875587
evm.TU.group0.1836	GO:0003913(DNA photolyase activity);GO:0006281(DNA repair)	NA	-0.408714	0.317109	0.457207
evm.TU.group0.1839	NA	00561(Glycerolipid metabolism)	0.298595	1.55239	2.96883e-10
evm.TU.group0.1840	GO:0008380(RNA splicing);GO:0030532(small nuclear ribonucleoprotein complex)	03040(Spliceosome)	0.644952	0.311835	0.28784
evm.TU.group0.1840	GO:0008380(RNA splicing);GO:0030532(small nuclear ribonucleoprotein complex)	03040(Spliceosome)	0.935563	0.311835	0.28784
evm.TU.group0.1843	NA	00190(Oxidative phosphorylation)	1.20005	1.23652	2.33625e-06
evm.TU.group0.1848	NA	00590(Arachidonic acid metabolism)	0.218101	0.38639	0.050616
evm.TU.group0.1861	NA	NA	0.822976	0.931685	4.57206e-06
evm.TU.group0.1863	GO:0006885(regulation of pH);GO:0015385(sodium:hydrogen antiporter activity);GO:0016021(integral to membrane);GO:0055085(transmembrane transport);GO:0006814(sodium ion transport);GO:0006812(cation transport);GO:0015299(solute:hydrogen antiporter activity)	NA	0.806948	-0.783222	0.00491536
evm.TU.group0.1866	NA	NA	0.67554	0.21836	0.604958
evm.TU.group0.1868	GO:0003676(nucleic acid binding);GO:0003723(RNA binding)	NA	-0.9	-1.0714	0.00207318
evm.TU.group0.1868	GO:0003676(nucleic acid binding);GO:0003723(RNA binding)	NA	1.15972	-1.0714	0.00207318
evm.TU.group0.1887	GO:0003677(DNA binding);GO:0008270(zinc ion binding);GO:0005634(nucleus)	NA	2.59999	-2.30965	1
evm.TU.group0.1889	GO:0004872(receptor activity);GO:0005788(endoplasmic reticulum lumen)	NA	0.915822	0.445112	0.076049
evm.TU.group0.1890	GO:0016757(transferase activity, transferring glycosyl groups)	NA	1.48724	0.663863	0.00545759
evm.TU.group0.1890	GO:0016757(transferase activity, transferring glycosyl groups)	NA	0.714604	0.663863	0.00545759
evm.TU.group0.1897	GO:0005515(protein binding)	NA	1.15921	-0.984783	5.84919e-09
evm.TU.group0.1898	GO:0006397(mRNA processing)	03040(Spliceosome);03018(RNA degradation)	0.881006	0.266719	0.328346
evm.TU.group0.1898	GO:0006397(mRNA processing)	03040(Spliceosome);03018(RNA degradation)	0.905764	0.266719	0.328346
evm.TU.group0.1902	NA	NA	-0.694052	-0.0223219	0.797552
evm.TU.group0.1902	NA	NA	-0.154183	-0.0223219	0.797552
evm.TU.group0.1902	NA	NA	1.05146	-0.0223219	0.797552
evm.TU.group0.1906	NA	03040(Spliceosome)	1.05957	0.588764	0.0509269
evm.TU.group0.1912	GO:0000079(regulation of cyclin-dependent protein serine/threonine kinase activity);GO:0019901(protein kinase binding)	00480(Glutathione metabolism)	0.568273	-0.635945	0.00268565
evm.TU.group0.1920	NA	03040(Spliceosome)	0.199996	0.526181	0.158607
evm.TU.group0.1922	GO:0003735(structural constituent of ribosome);GO:0005622(intracellular);GO:0005840(ribosome);GO:0006412(translation)	03010(Ribosome)	0.459572	0.673335	0.00040715
evm.TU.group0.1923	GO:0003735(structural constituent of ribosome);GO:0005622(intracellular);GO:0005840(ribosome);GO:0006412(translation);GO:0003723(RNA binding)	03010(Ribosome)	0.490576	-0.0464976	0.690331
evm.TU.group0.1923	GO:0003735(structural constituent of ribosome);GO:0005622(intracellular);GO:0005840(ribosome);GO:0006412(translation);GO:0003723(RNA binding)	03010(Ribosome)	0.40719	-0.0464976	0.690331
evm.TU.group0.1923	GO:0003735(structural constituent of ribosome);GO:0005622(intracellular);GO:0005840(ribosome);GO:0006412(translation);GO:0003723(RNA binding)	03010(Ribosome)	0.412085	-0.0464976	0.690331
evm.TU.group0.1926	NA	NA	0.452408	-0.192423	0.273785
evm.TU.group0.1937	NA	NA	0.998673	0.144136	0.579398
evm.TU.group0.1939	GO:0008272(sulfate transport);GO:0015116(sulfate transmembrane transporter activity);GO:0016021(integral to membrane)	NA	-0.595649	0.922775	0.000189695
evm.TU.group0.1951	NA	NA	0.947484	-1.23713	1.19786e-05
evm.TU.group0.1955	GO:0015991(ATP hydrolysis coupled proton transport);GO:0033180(proton-transporting V-type ATPase, V1 domain);GO:0046961(proton-transporting ATPase activity, rotational mechanism);GO:0034220(ion transmembrane transport)	00190(Oxidative phosphorylation);04145(Phagosome)	0.341647	0.613098	0.00164384
evm.TU.group0.1959	GO:0003697(single-stranded DNA binding);GO:0006260(DNA replication)	00010(Glycolysis / Gluconeogenesis);00030(Pentose phosphate pathway);00500(Starch and sucrose metabolism);00520(Amino sugar and nucleotide sugar metabolism)	0.325067	0.430674	0.0332592
evm.TU.group0.1959	GO:0003697(single-stranded DNA binding);GO:0006260(DNA replication)	00010(Glycolysis / Gluconeogenesis);00030(Pentose phosphate pathway);00500(Starch and sucrose metabolism);00520(Amino sugar and nucleotide sugar metabolism)	0.525203	0.430674	0.0332592
evm.TU.group0.1962	GO:0005515(protein binding)	03008(Ribosome biogenesis in eukaryotes)	0.591867	0.20378	0.327323
evm.TU.group0.1963	GO:0016020(membrane);GO:0030001(metal ion transport);GO:0046873(metal ion transmembrane transporter activity);GO:0055085(transmembrane transport);GO:0015095(magnesium ion transmembrane transporter activity);GO:0015693(magnesium ion transport)	NA	0.944858	0.471862	0.0233312
evm.TU.group0.1963	GO:0016020(membrane);GO:0030001(metal ion transport);GO:0046873(metal ion transmembrane transporter activity);GO:0055085(transmembrane transport);GO:0015095(magnesium ion transmembrane transporter activity);GO:0015693(magnesium ion transport)	NA	0.760083	0.471862	0.0233312
evm.TU.group0.1964	GO:0006614(SRP-dependent cotranslational protein targeting to membrane);GO:0008312(7S RNA binding);GO:0045900(negative regulation of translational elongation);GO:0048500(signal recognition particle);GO:0005515(protein binding);GO:0008270(zinc ion binding)	NA	0.651461	-1.11695	0.000978019
evm.TU.group0.1965	GO:0003700(sequence-specific DNA binding transcription factor activity);GO:0006355(regulation of transcription, DNA-dependent);GO:0043565(sequence-specific DNA binding)	04016(MAPK signaling pathway - plant);04626(Plant-pathogen interaction)	-0.631678	-0.724958	0.00228235
evm.TU.group0.1967	GO:0000786(nucleosome);GO:0003677(DNA binding);GO:0005634(nucleus);GO:0006334(nucleosome assembly)	NA	-0.192541	0.565159	0.00674822
evm.TU.group0.1969	GO:0003723(RNA binding)	NA	0.598005	0.153283	0.623789
evm.TU.group0.1974	GO:0046983(protein dimerization activity)	04016(MAPK signaling pathway - plant);04075(Plant hormone signal transduction)	0.928409	0.525077	0.0092767
evm.TU.group0.1989	NA	03040(Spliceosome)	0.586173	0.0534241	0.876691
evm.TU.group0.1990	NA	03040(Spliceosome)	-0.668236	0.0395319	0.909961
evm.TU.group0.1990	NA	03040(Spliceosome)	-0.245637	0.0395319	0.909961
evm.TU.group0.1990	NA	03040(Spliceosome)	0.350002	0.0395319	0.909961
evm.TU.group0.1999	GO:0006508(proteolysis);GO:0008236(serine-type peptidase activity);GO:0016020(membrane)	03060(Protein export)	0.753989	0.398681	0.190988
evm.TU.group0.2000	NA	NA	-0.272965	1.0532	0.000354043
evm.TU.group0.2010	GO:0004672(protein kinase activity);GO:0004674(protein serine/threonine kinase activity);GO:0005524(ATP binding);GO:0006468(protein phosphorylation);GO:0004713(protein tyrosine kinase activity)	NA	2.66073	0.00830256	0.975275
evm.TU.group0.2011	GO:0004672(protein kinase activity);GO:0005524(ATP binding);GO:0006468(protein phosphorylation);GO:0004713(protein tyrosine kinase activity)	NA	0.167368	-0.152108	0.311336
evm.TU.group0.2015	GO:0010038(response to metal ion);GO:0016756(glutathione gamma-glutamylcysteinyltransferase activity);GO:0046872(metal ion binding);GO:0046938(phytochelatin biosynthetic process)	NA	0.476335	0.106408	0.721056
evm.TU.group0.2016	GO:0016614(oxidoreductase activity, acting on CH-OH group of donors);GO:0050660(flavin adenine dinucleotide binding);GO:0055114(oxidation-reduction process)	NA	-0.72107	0.977224	4.52375e-07
evm.TU.group0.2016	GO:0016614(oxidoreductase activity, acting on CH-OH group of donors);GO:0050660(flavin adenine dinucleotide binding);GO:0055114(oxidation-reduction process)	NA	-0.975678	0.977224	4.52375e-07
evm.TU.group0.2016	GO:0016614(oxidoreductase activity, acting on CH-OH group of donors);GO:0050660(flavin adenine dinucleotide binding);GO:0055114(oxidation-reduction process)	NA	-0.258671	0.977224	4.52375e-07
evm.TU.group0.2016	GO:0016614(oxidoreductase activity, acting on CH-OH group of donors);GO:0050660(flavin adenine dinucleotide binding);GO:0055114(oxidation-reduction process)	NA	1.29144	0.977224	4.52375e-07
evm.TU.group0.2016	GO:0016614(oxidoreductase activity, acting on CH-OH group of donors);GO:0050660(flavin adenine dinucleotide binding);GO:0055114(oxidation-reduction process)	NA	-0.570016	0.977224	4.52375e-07
evm.TU.group0.2017	GO:0016614(oxidoreductase activity, acting on CH-OH group of donors);GO:0050660(flavin adenine dinucleotide binding);GO:0055114(oxidation-reduction process)	NA	-0.474247	0.917139	1.60403e-06
evm.TU.group0.2019	GO:0005094(Rho GDP-dissociation inhibitor activity);GO:0005737(cytoplasm)	NA	0.766263	-0.791814	0.00818452
evm.TU.group0.2019	GO:0005094(Rho GDP-dissociation inhibitor activity);GO:0005737(cytoplasm)	NA	0.539212	-0.791814	0.00818452
evm.TU.group0.2028	GO:0005515(protein binding)	NA	-1.04713	-0.129264	0.546723
evm.TU.group0.2028	GO:0005515(protein binding)	NA	0.995118	-0.129264	0.546723
evm.TU.group0.2031	GO:0005622(intracellular);GO:0003676(nucleic acid binding);GO:0006810(transport)	NA	0.388011	-0.135774	0.330128
evm.TU.group0.2031	GO:0005622(intracellular);GO:0003676(nucleic acid binding);GO:0006810(transport)	NA	0.228523	-0.135774	0.330128
evm.TU.group0.2031	GO:0005622(intracellular);GO:0003676(nucleic acid binding);GO:0006810(transport)	NA	0.729479	-0.135774	0.330128
evm.TU.group0.2032	GO:0005634(nucleus);GO:0046983(protein dimerization activity);GO:0006355(regulation of transcription, DNA-dependent)	04075(Plant hormone signal transduction)	0.333373	1.11215	0.00230084
evm.TU.group0.2041	GO:0005515(protein binding)	NA	0.673797	-0.0512817	0.688833
evm.TU.group0.2045	GO:0003774(motor activity);GO:0005524(ATP binding);GO:0016459(myosin complex);GO:0005515(protein binding)	NA	-0.77089	-0.261573	0.118333
evm.TU.group0.2045	GO:0003774(motor activity);GO:0005524(ATP binding);GO:0016459(myosin complex);GO:0005515(protein binding)	NA	0.385204	-0.261573	0.118333
evm.TU.group0.2050	NA	NA	-0.32882	-0.165255	0.30528
evm.TU.group0.2053_evm.TU.group0.2052	GO:0005515(protein binding)	NA	-1.28884	-0.0198902	0.904347
evm.TU.group0.2053_evm.TU.group0.2052	GO:0005515(protein binding)	NA	1.00197	-0.0198902	0.904347
evm.TU.group0.2054	GO:0005515(protein binding)	NA	-1.00437	-0.237919	0.172429
evm.TU.group0.2054	GO:0005515(protein binding)	NA	-0.439955	-0.237919	0.172429
evm.TU.group0.2054	GO:0005515(protein binding)	NA	-0.33292	-0.237919	0.172429
evm.TU.group0.2054	GO:0005515(protein binding)	NA	0.29762	-0.237919	0.172429
evm.TU.group0.2054	GO:0005515(protein binding)	NA	0.362123	-0.237919	0.172429
evm.TU.group0.2055	GO:0046983(protein dimerization activity);GO:0006355(regulation of transcription, DNA-dependent)	04075(Plant hormone signal transduction)	-0.249583	-0.480271	0.0213835
evm.TU.group0.2055	GO:0046983(protein dimerization activity);GO:0006355(regulation of transcription, DNA-dependent)	04075(Plant hormone signal transduction)	-0.137678	-0.480271	0.0213835
evm.TU.group0.2055	GO:0046983(protein dimerization activity);GO:0006355(regulation of transcription, DNA-dependent)	04075(Plant hormone signal transduction)	0.244271	-0.480271	0.0213835
evm.TU.group0.2055	GO:0046983(protein dimerization activity);GO:0006355(regulation of transcription, DNA-dependent)	04075(Plant hormone signal transduction)	0.656129	-0.480271	0.0213835
evm.TU.group0.2055	GO:0046983(protein dimerization activity);GO:0006355(regulation of transcription, DNA-dependent)	04075(Plant hormone signal transduction)	1.10968	-0.480271	0.0213835
evm.TU.group0.2055	GO:0046983(protein dimerization activity);GO:0006355(regulation of transcription, DNA-dependent)	04075(Plant hormone signal transduction)	0.901873	-0.480271	0.0213835
evm.TU.group0.2055	GO:0046983(protein dimerization activity);GO:0006355(regulation of transcription, DNA-dependent)	04075(Plant hormone signal transduction)	1.03484	-0.480271	0.0213835
evm.TU.group0.2056	GO:0000166(nucleotide binding);GO:0005524(ATP binding);GO:0017111(nucleoside-triphosphatase activity)	03050(Proteasome)	-0.270293	0.28319	0.178192
evm.TU.group0.2056	GO:0000166(nucleotide binding);GO:0005524(ATP binding);GO:0017111(nucleoside-triphosphatase activity)	03050(Proteasome)	0.327543	0.28319	0.178192
evm.TU.group0.2056	GO:0000166(nucleotide binding);GO:0005524(ATP binding);GO:0017111(nucleoside-triphosphatase activity)	03050(Proteasome)	0.438098	0.28319	0.178192
evm.TU.group0.2061	GO:0004672(protein kinase activity);GO:0005524(ATP binding);GO:0006468(protein phosphorylation);GO:0004713(protein tyrosine kinase activity)	NA	-2.5115	-0.338194	0.109401
evm.TU.group0.2067	NA	00511(Other glycan degradation)	0.302822	-0.326724	0.0597359
evm.TU.group0.2067	NA	00511(Other glycan degradation)	0.651174	-0.326724	0.0597359
evm.TU.group0.2070	NA	NA	0.180103	0.539773	0.0617506
evm.TU.group0.2071	GO:0003676(nucleic acid binding)	03013(RNA transport);03008(Ribosome biogenesis in eukaryotes)	0.382794	0.656067	0.00427123
evm.TU.group0.2074	NA	NA	0.514784	0.452116	0.062831
evm.TU.group0.2074	NA	NA	0.667828	0.452116	0.062831
evm.TU.group0.2084	GO:0005515(protein binding)	03040(Spliceosome);04120(Ubiquitin mediated proteolysis)	-0.77452	-0.249289	0.155762
evm.TU.group0.2084	GO:0005515(protein binding)	03040(Spliceosome);04120(Ubiquitin mediated proteolysis)	0.71672	-0.249289	0.155762
evm.TU.group0.2085	GO:0004861(cyclin-dependent protein serine/threonine kinase inhibitor activity);GO:0005634(nucleus);GO:0007050(cell cycle arrest)	NA	-0.809499	-0.208398	0.351029
evm.TU.group0.2085	GO:0004861(cyclin-dependent protein serine/threonine kinase inhibitor activity);GO:0005634(nucleus);GO:0007050(cell cycle arrest)	NA	0.391755	-0.208398	0.351029
evm.TU.group0.2085	GO:0004861(cyclin-dependent protein serine/threonine kinase inhibitor activity);GO:0005634(nucleus);GO:0007050(cell cycle arrest)	NA	0.70437	-0.208398	0.351029
evm.TU.group0.2089	GO:0005515(protein binding);GO:0008270(zinc ion binding)	NA	0.571204	-0.633851	0.0616255
evm.TU.group0.2099	NA	NA	0.296298	0.256322	0.238373
evm.TU.group0.2106	NA	04016(MAPK signaling pathway - plant);04075(Plant hormone signal transduction)	-0.370177	0.0588972	0.904633
evm.TU.group0.2106	NA	04016(MAPK signaling pathway - plant);04075(Plant hormone signal transduction)	-0.645431	0.0588972	0.904633
evm.TU.group0.2106	NA	04016(MAPK signaling pathway - plant);04075(Plant hormone signal transduction)	0.308941	0.0588972	0.904633
evm.TU.group0.2114	NA	NA	0.555511	0.472638	0.245113
evm.TU.group0.2120	NA	NA	-0.368062	1.52463	6.48269e-13
evm.TU.group0.2122	GO:0003677(DNA binding);GO:0003723(RNA binding);GO:0005515(protein binding)	NA	-1.11569	0.280094	0.17408
evm.TU.group0.2122	GO:0003677(DNA binding);GO:0003723(RNA binding);GO:0005515(protein binding)	NA	-0.154996	0.280094	0.17408
evm.TU.group0.2122	GO:0003677(DNA binding);GO:0003723(RNA binding);GO:0005515(protein binding)	NA	0.976521	0.280094	0.17408
evm.TU.group0.2127	NA	NA	0.608848	-0.546852	0.216812
evm.TU.group0.2133	GO:0016020(membrane);GO:0030001(metal ion transport);GO:0046873(metal ion transmembrane transporter activity);GO:0055085(transmembrane transport)	NA	2.48289	0.133214	0.856412
evm.TU.group0.2135	GO:0005215(transporter activity);GO:0005743(mitochondrial inner membrane);GO:0006810(transport);GO:0055085(transmembrane transport)	NA	0.847221	0.221166	0.291803
evm.TU.group0.2136	NA	NA	2.87093	0.39955	0.402904
evm.TU.group0.2136	NA	NA	0.665189	0.39955	0.402904
evm.TU.group0.2141	NA	00100(Steroid biosynthesis)	0.635171	0.541737	0.0605193
evm.TU.group0.2151	GO:0006810(transport);GO:0016021(integral to membrane);GO:0042626(ATPase activity, coupled to transmembrane movement of substances);GO:0055085(transmembrane transport);GO:0005524(ATP binding);GO:0000166(nucleotide binding);GO:0016887(ATPase activity);GO:0017111(nucleoside-triphosphatase activity)	02010(ABC transporters)	2.89598	-0.608391	0.330626
evm.TU.group0.2157	NA	03018(RNA degradation)	0.556456	0.318059	0.146321
evm.TU.group0.2158	GO:0005524(ATP binding);GO:0000166(nucleotide binding);GO:0016020(membrane);GO:0016887(ATPase activity);GO:0017111(nucleoside-triphosphatase activity)	02010(ABC transporters)	0.436607	-0.585054	0.00249472
evm.TU.group0.2158	GO:0005524(ATP binding);GO:0000166(nucleotide binding);GO:0016020(membrane);GO:0016887(ATPase activity);GO:0017111(nucleoside-triphosphatase activity)	02010(ABC transporters)	1.49506	-0.585054	0.00249472
evm.TU.group0.2159	NA	NA	0.56522	0.134408	0.662212
evm.TU.group0.2160	GO:0016491(oxidoreductase activity);GO:0020037(heme binding);GO:0051536(iron-sulfur cluster binding);GO:0055114(oxidation-reduction process)	00920(Sulfur metabolism)	-0.10675	0.0681929	0.819585
evm.TU.group0.2160	GO:0016491(oxidoreductase activity);GO:0020037(heme binding);GO:0051536(iron-sulfur cluster binding);GO:0055114(oxidation-reduction process)	00920(Sulfur metabolism)	0.651771	0.0681929	0.819585
evm.TU.group0.2165	GO:0004806(triglyceride lipase activity);GO:0006629(lipid metabolic process)	00220(Arginine biosynthesis)	-0.285629	-0.0319642	0.866307
evm.TU.group0.2165	GO:0004806(triglyceride lipase activity);GO:0006629(lipid metabolic process)	00220(Arginine biosynthesis)	-0.419206	-0.0319642	0.866307
evm.TU.group0.2166	GO:0004806(triglyceride lipase activity);GO:0006629(lipid metabolic process)	00220(Arginine biosynthesis)	-1.44246	-0.486484	0.0106336
evm.TU.group0.2166	GO:0004806(triglyceride lipase activity);GO:0006629(lipid metabolic process)	00220(Arginine biosynthesis)	-0.447371	-0.486484	0.0106336
evm.TU.group0.2167	NA	04016(MAPK signaling pathway - plant);04070(Phosphatidylinositol signaling system);04626(Plant-pathogen interaction)	-0.833686	-2.30806	7.31531e-18
evm.TU.group0.2167	NA	04016(MAPK signaling pathway - plant);04070(Phosphatidylinositol signaling system);04626(Plant-pathogen interaction)	0.533907	-2.30806	7.31531e-18
evm.TU.group0.2173	GO:0005515(protein binding)	NA	2.09813	-0.0623669	0.770184
evm.TU.group0.2175	GO:0003676(nucleic acid binding)	NA	0.45736	-0.0553518	0.626562
evm.TU.group0.2175	GO:0003676(nucleic acid binding)	NA	0.596613	-0.0553518	0.626562
evm.TU.group0.2178	GO:0003700(sequence-specific DNA binding transcription factor activity);GO:0006355(regulation of transcription, DNA-dependent)	NA	0.725249	-0.257889	0.244882
evm.TU.group0.2180	NA	NA	0.608427	0.452264	0.033247
evm.TU.group0.2182	GO:0004672(protein kinase activity);GO:0005524(ATP binding);GO:0006468(protein phosphorylation);GO:0005509(calcium ion binding)	04626(Plant-pathogen interaction)	0.545978	0.139169	0.560695
evm.TU.group0.2187	GO:0003951(NAD+ kinase activity);GO:0006741(NADP biosynthetic process);GO:0008152(metabolic process)	00760(Nicotinate and nicotinamide metabolism)	1.4628	-0.921837	2.65297e-06
evm.TU.group0.2193	GO:0000226(microtubule cytoskeleton organization);GO:0000922(spindle pole);GO:0005815(microtubule organizing center)	NA	0.612331	-0.545477	0.0858132
evm.TU.group0.2197	GO:0003676(nucleic acid binding);GO:0004386(helicase activity);GO:0005524(ATP binding);GO:0003677(DNA binding)	NA	-1.77735	0.435746	0.0422347
evm.TU.group0.2197	GO:0003676(nucleic acid binding);GO:0004386(helicase activity);GO:0005524(ATP binding);GO:0003677(DNA binding)	NA	-0.799337	0.435746	0.0422347
evm.TU.group0.2197	GO:0003676(nucleic acid binding);GO:0004386(helicase activity);GO:0005524(ATP binding);GO:0003677(DNA binding)	NA	-1.18843	0.435746	0.0422347
evm.TU.group0.2197	GO:0003676(nucleic acid binding);GO:0004386(helicase activity);GO:0005524(ATP binding);GO:0003677(DNA binding)	NA	-0.550812	0.435746	0.0422347
evm.TU.group0.2197	GO:0003676(nucleic acid binding);GO:0004386(helicase activity);GO:0005524(ATP binding);GO:0003677(DNA binding)	NA	-0.782679	0.435746	0.0422347
evm.TU.group0.2197	GO:0003676(nucleic acid binding);GO:0004386(helicase activity);GO:0005524(ATP binding);GO:0003677(DNA binding)	NA	-0.989597	0.435746	0.0422347
evm.TU.group0.2197	GO:0003676(nucleic acid binding);GO:0004386(helicase activity);GO:0005524(ATP binding);GO:0003677(DNA binding)	NA	-0.323556	0.435746	0.0422347
evm.TU.group0.2197	GO:0003676(nucleic acid binding);GO:0004386(helicase activity);GO:0005524(ATP binding);GO:0003677(DNA binding)	NA	0.829268	0.435746	0.0422347
evm.TU.group0.2199	NA	NA	0.417718	0.0230713	0.953235
evm.TU.group0.2202	GO:0003700(sequence-specific DNA binding transcription factor activity);GO:0006355(regulation of transcription, DNA-dependent);GO:0043565(sequence-specific DNA binding)	NA	0.409299	-0.29637	0.0822522
evm.TU.group0.2207	NA	NA	-0.930309	1.98065	0.0191175
evm.TU.group0.2209	NA	NA	-0.58592	0.548834	0.187064
evm.TU.group0.2216	GO:0005515(protein binding)	00650(Butanoate metabolism);00072(Synthesis and degradation of ketone bodies);00280(Valine, leucine and isoleucine degradation);04146(Peroxisome)	0.912231	0.789702	0.000550014
evm.TU.group0.2217	NA	NA	1.20439	0.293358	0.481368
evm.TU.group0.2238	GO:0005515(protein binding)	NA	-0.489101	0.080774	0.787619
evm.TU.group0.2239	GO:0005515(protein binding)	NA	0.306152	-0.129437	0.508583
evm.TU.group0.2245	GO:0005515(protein binding);GO:0008270(zinc ion binding)	NA	0.862825	-0.00223626	0.888453
evm.TU.group0.2259	GO:0005515(protein binding)	NA	-0.581206	0.434991	0.027724
evm.TU.group0.2259	GO:0005515(protein binding)	NA	-0.390947	0.434991	0.027724
evm.TU.group0.2275	NA	NA	0.431502	0.169202	0.666195
evm.TU.group0.2276	NA	00940(Phenylpropanoid biosynthesis)	0.988575	-1.07219	0.00140097
evm.TU.group0.2276	NA	00940(Phenylpropanoid biosynthesis)	0.863893	-1.07219	0.00140097
evm.TU.group0.2280	GO:0004672(protein kinase activity);GO:0005524(ATP binding);GO:0006468(protein phosphorylation)	NA	-0.302682	-0.0532517	0.803179
evm.TU.group0.2281	GO:0004672(protein kinase activity);GO:0005524(ATP binding);GO:0006468(protein phosphorylation)	NA	0.357876	-0.167055	0.344604
evm.TU.group0.2284	GO:0005515(protein binding)	NA	0.53945	-0.149379	0.397871
evm.TU.group0.2286	GO:0005515(protein binding)	NA	0.412464	0.115969	0.646823
evm.TU.group0.2286	GO:0005515(protein binding)	NA	1.02607	0.115969	0.646823
evm.TU.group0.2288	GO:0005515(protein binding)	04120(Ubiquitin mediated proteolysis)	0.669584	0.519151	0.00763537
evm.TU.group0.2289	GO:0006520(cellular amino acid metabolic process);GO:0055114(oxidation-reduction process)	00260(Glycine, serine and threonine metabolism);00270(Cysteine and methionine metabolism);00300(Lysine biosynthesis);00261(Monobactam biosynthesis)	0.856685	0.170232	0.631713
evm.TU.group0.2291	NA	NA	0.748373	0.243398	0.392271
evm.TU.group0.2293	NA	NA	1.50681	-0.293868	0.27164
evm.TU.group0.2298	GO:0080019(fatty-acyl-CoA reductase (alcohol-forming) activity)	00073(Cutin, suberine and wax biosynthesis);04146(Peroxisome)	1.00295	-1.37672	4.18267e-05
evm.TU.group0.2300	NA	00563(Glycosylphosphatidylinositol(GPI)-anchor biosynthesis)	0.573489	0.328158	0.412216
evm.TU.group0.2302	GO:0003871(5-methyltetrahydropteroyltriglutamate-homocysteine S-methyltransferase activity);GO:0008270(zinc ion binding);GO:0008652(cellular amino acid biosynthetic process);GO:0009086(methionine biosynthetic process)	00270(Cysteine and methionine metabolism);00450(Selenocompound metabolism)	0.532171	0.782739	0.000757705
evm.TU.group0.2306	GO:0016491(oxidoreductase activity);GO:0055114(oxidation-reduction process)	00906(Carotenoid biosynthesis)	0.609515	-0.17347	0.418394
evm.TU.group0.2309	GO:0004553(hydrolase activity, hydrolyzing O-glycosyl compounds);GO:0005975(carbohydrate metabolic process)	00500(Starch and sucrose metabolism);00460(Cyanoamino acid metabolism);00940(Phenylpropanoid biosynthesis)	1.37046	0.363372	0.549478
evm.TU.group0.2315	NA	NA	1.5536	2.14725	5.94852e-11
evm.TU.group0.2315	NA	NA	0.920663	2.14725	5.94852e-11
evm.TU.group0.2319	GO:0004221(ubiquitin thiolesterase activity);GO:0005515(protein binding);GO:0006511(ubiquitin-dependent protein catabolic process)	NA	0.432158	0.364762	0.0805003
evm.TU.group0.2320	NA	NA	0.33093	0.415116	0.0635129
evm.TU.group0.2320	NA	NA	0.788846	0.415116	0.0635129
evm.TU.group0.2323	GO:0005515(protein binding)	NA	-0.534068	-0.440355	0.0179604
evm.TU.group0.2323	GO:0005515(protein binding)	NA	0.506771	-0.440355	0.0179604
evm.TU.group0.2324	NA	NA	0.698136	-0.213596	0.218465
evm.TU.group0.2325	GO:0003899(DNA-directed RNA polymerase activity);GO:0006351(transcription, DNA-dependent)	00230(Purine metabolism);00240(Pyrimidine metabolism);03020(RNA polymerase)	0.934169	1.6293	5.61293e-10
evm.TU.group0.2329	NA	NA	0.757526	0.0870743	0.853562
evm.TU.group0.2332	NA	NA	1.02628	0.0385981	0.99812
evm.TU.group0.2332	NA	NA	0.414956	0.0385981	0.99812
evm.TU.group0.2336	GO:0019867(outer membrane)	NA	0.729122	0.214344	0.419655
evm.TU.group0.2336	GO:0019867(outer membrane)	NA	0.769483	0.214344	0.419655
evm.TU.group0.2339	GO:0031072(heat shock protein binding);GO:0051082(unfolded protein binding)	04141(Protein processing in endoplasmic reticulum)	-0.28254	0.713493	0.000512907
evm.TU.group0.2339	GO:0031072(heat shock protein binding);GO:0051082(unfolded protein binding)	04141(Protein processing in endoplasmic reticulum)	0.310639	0.713493	0.000512907
evm.TU.group0.2362	NA	NA	0.522151	0.523237	0.0170213
evm.TU.group0.2363	GO:0004672(protein kinase activity);GO:0005524(ATP binding);GO:0006468(protein phosphorylation);GO:0004713(protein tyrosine kinase activity)	NA	0.451634	0.572503	0.0161647
evm.TU.group0.2367	NA	NA	0.378993	-0.825763	0.000399835
evm.TU.group0.2369	NA	NA	0.269327	0.688561	0.00896385
evm.TU.group0.2371	GO:0003700(sequence-specific DNA binding transcription factor activity);GO:0005667(transcription factor complex);GO:0006355(regulation of transcription, DNA-dependent)	NA	-1.72867	-0.190385	0.532901
evm.TU.group0.2375	NA	00970(Aminoacyl-tRNA biosynthesis)	-0.845699	-0.405884	0.368448
evm.TU.group0.2379	GO:0003924(GTPase activity);GO:0005525(GTP binding)	NA	-0.676358	0.651745	0.00122769
evm.TU.group0.2379	GO:0003924(GTPase activity);GO:0005525(GTP binding)	NA	-0.434585	0.651745	0.00122769
evm.TU.group0.2379	GO:0003924(GTPase activity);GO:0005525(GTP binding)	NA	-0.150735	0.651745	0.00122769
evm.TU.group0.2379	GO:0003924(GTPase activity);GO:0005525(GTP binding)	NA	0.140952	0.651745	0.00122769
evm.TU.group0.2381	GO:0015991(ATP hydrolysis coupled proton transport);GO:0033178(proton-transporting two-sector ATPase complex, catalytic domain);GO:0046961(proton-transporting ATPase activity, rotational mechanism)	00190(Oxidative phosphorylation);04145(Phagosome)	0.321983	-0.109159	0.460886
evm.TU.group0.2381	GO:0015991(ATP hydrolysis coupled proton transport);GO:0033178(proton-transporting two-sector ATPase complex, catalytic domain);GO:0046961(proton-transporting ATPase activity, rotational mechanism)	00190(Oxidative phosphorylation);04145(Phagosome)	0.933828	-0.109159	0.460886
evm.TU.group0.2394	NA	03018(RNA degradation)	0.394154	-0.212907	0.177291
evm.TU.group0.2400	GO:0009269(response to desiccation)	NA	0.414984	0.186244	0.532529
evm.TU.group0.2404	GO:0006807(nitrogen compound metabolic process);GO:0016810(hydrolase activity, acting on carbon-nitrogen (but not peptide) bonds)	00330(Arginine and proline metabolism)	0.799781	0.146713	0.555439
evm.TU.group0.2414	GO:0004827(proline-tRNA ligase activity);GO:0005524(ATP binding);GO:0005737(cytoplasm);GO:0006433(prolyl-tRNA aminoacylation);GO:0000166(nucleotide binding);GO:0004812(aminoacyl-tRNA ligase activity);GO:0006418(tRNA aminoacylation for protein translation)	00970(Aminoacyl-tRNA biosynthesis)	0.679672	0.237816	0.246129
evm.TU.group0.2415	NA	NA	0.522094	0.112051	0.654449
evm.TU.group0.2453	NA	NA	0.77308	-0.786302	0.0233745
evm.TU.group0.2456	GO:0004672(protein kinase activity);GO:0005524(ATP binding);GO:0006468(protein phosphorylation);GO:0004713(protein tyrosine kinase activity)	NA	1.13219	0.247981	0.57253
evm.TU.group0.4	GO:0005515(protein binding)	NA	0.442496	1.04827	4.51359e-07
evm.TU.group0.5	GO:0006869(lipid transport);GO:0008289(lipid binding)	NA	1.11062	-1.25842	0.00591922
evm.TU.group0.10	GO:0004672(protein kinase activity);GO:0005524(ATP binding);GO:0006468(protein phosphorylation);GO:0004713(protein tyrosine kinase activity)	NA	-0.498124	-2.93446	8.88968e-54
evm.TU.group0.14	GO:0003747(translation release factor activity);GO:0006415(translational termination)	NA	0.520667	0.0103757	0.887743
evm.TU.group0.18	NA	NA	1.5069	-0.267838	0.213779
evm.TU.group0.22	GO:0000439(core TFIIH complex);GO:0006289(nucleotide-excision repair);GO:0006355(regulation of transcription, DNA-dependent);GO:0003677(DNA binding)	03022(Basal transcription factors);03420(Nucleotide excision repair)	1.15163	-0.369604	0.0900839
evm.TU.group0.24	NA	NA	2.28327	1.07835	1
evm.TU.group0.35	GO:0003777(microtubule motor activity);GO:0005524(ATP binding);GO:0007018(microtubule-based movement);GO:0008017(microtubule binding);GO:0005871(kinesin complex);GO:0005515(protein binding)	04144(Endocytosis)	0.731738	-0.132643	0.557174
evm.TU.group0.35	GO:0003777(microtubule motor activity);GO:0005524(ATP binding);GO:0007018(microtubule-based movement);GO:0008017(microtubule binding);GO:0005871(kinesin complex);GO:0005515(protein binding)	04144(Endocytosis)	-0.745091	-0.132643	0.557174
evm.TU.group0.36	GO:0003677(DNA binding);GO:0008270(zinc ion binding)	NA	0.749821	-1.02136	5.82537e-06
evm.TU.group0.39	NA	NA	0.841085	0.343728	0.157666
evm.TU.group0.39	NA	NA	0.76345	0.343728	0.157666
evm.TU.group0.40	NA	NA	0.839974	-0.0809357	0.678294
evm.TU.group0.40	NA	NA	0.947954	-0.0809357	0.678294
evm.TU.group0.43	GO:0009058(biosynthetic process);GO:0030170(pyridoxal phosphate binding)	NA	0.745563	-0.179587	0.275535
evm.TU.group0.67	GO:0009055(electron carrier activity);GO:0016705(oxidoreductase activity, acting on paired donors, with incorporation or reduction of molecular oxygen);GO:0020037(heme binding);GO:0055114(oxidation-reduction process);GO:0005506(iron ion binding)	NA	0.310662	0.331109	0.106794
evm.TU.group0.69	NA	NA	-0.22134	0.385193	0.15923
evm.TU.group0.71	GO:0016491(oxidoreductase activity);GO:0016706(oxidoreductase activity, acting on paired donors, with incorporation or reduction of molecular oxygen, 2-oxoglutarate as one donor, and incorporation of one atom each of oxygen into both donors);GO:0055114(oxidation-reduction process)	00941(Flavonoid biosynthesis)	-0.883486	-2.11046	0.000817908
evm.TU.group0.76	NA	00860(Porphyrin and chlorophyll metabolism)	1.1001	-0.0829011	0.73733
evm.TU.group0.94	NA	NA	0.324529	-0.0268673	0.789861
evm.TU.group0.95	NA	NA	-0.612009	0.325438	0.45777
evm.TU.group0.96	GO:0003677(DNA binding);GO:0005634(nucleus)	NA	-0.461135	0.46884	0.0742863
evm.TU.group0.96	GO:0003677(DNA binding);GO:0005634(nucleus)	NA	-0.690758	0.46884	0.0742863
evm.TU.group0.117	GO:0016021(integral to membrane)	NA	0.358902	-0.111944	0.616959
evm.TU.group0.124	GO:0046983(protein dimerization activity)	04016(MAPK signaling pathway - plant);04075(Plant hormone signal transduction)	0.193493	-0.110128	0.471795
evm.TU.group0.129	GO:0004176(ATP-dependent peptidase activity);GO:0004252(serine-type endopeptidase activity);GO:0005524(ATP binding);GO:0030163(protein catabolic process);GO:0006508(proteolysis);GO:0000166(nucleotide binding);GO:0017111(nucleoside-triphosphatase activity)	NA	0.491938	0.408	0.0626577
evm.TU.group0.129	GO:0004176(ATP-dependent peptidase activity);GO:0004252(serine-type endopeptidase activity);GO:0005524(ATP binding);GO:0030163(protein catabolic process);GO:0006508(proteolysis);GO:0000166(nucleotide binding);GO:0017111(nucleoside-triphosphatase activity)	NA	-0.487431	0.408	0.0626577
evm.TU.group0.129	GO:0004176(ATP-dependent peptidase activity);GO:0004252(serine-type endopeptidase activity);GO:0005524(ATP binding);GO:0030163(protein catabolic process);GO:0006508(proteolysis);GO:0000166(nucleotide binding);GO:0017111(nucleoside-triphosphatase activity)	NA	-0.579336	0.408	0.0626577
evm.TU.group0.129	GO:0004176(ATP-dependent peptidase activity);GO:0004252(serine-type endopeptidase activity);GO:0005524(ATP binding);GO:0030163(protein catabolic process);GO:0006508(proteolysis);GO:0000166(nucleotide binding);GO:0017111(nucleoside-triphosphatase activity)	NA	-0.540835	0.408	0.0626577
evm.TU.group0.142	GO:0004672(protein kinase activity);GO:0005524(ATP binding);GO:0006468(protein phosphorylation);GO:0004713(protein tyrosine kinase activity)	NA	1.07163	-1.09388	0.000408378
evm.TU.group0.143	GO:0005515(protein binding)	NA	-0.423409	-0.655505	0.00620089
evm.TU.group0.143	GO:0005515(protein binding)	NA	1.4248	-0.655505	0.00620089
evm.TU.group0.144	GO:0005956(protein kinase CK2 complex);GO:0019887(protein kinase regulator activity)	03008(Ribosome biogenesis in eukaryotes);04712(Circadian rhythm - plant)	0.960182	0.300906	0.161747
evm.TU.group0.152	NA	03040(Spliceosome);03018(RNA degradation)	0.587415	-0.245681	0.182192
evm.TU.group0.156	NA	NA	0.554252	-0.0275109	0.738654
evm.TU.group0.156	NA	NA	0.300322	-0.0275109	0.738654
evm.TU.group0.160	GO:0003700(sequence-specific DNA binding transcription factor activity);GO:0006355(regulation of transcription, DNA-dependent);GO:0008270(zinc ion binding);GO:0043565(sequence-specific DNA binding)	NA	0.40905	0.233179	0.369863
evm.TU.group0.160	GO:0003700(sequence-specific DNA binding transcription factor activity);GO:0006355(regulation of transcription, DNA-dependent);GO:0008270(zinc ion binding);GO:0043565(sequence-specific DNA binding)	NA	-1.46591	0.233179	0.369863
evm.TU.group0.161	NA	NA	0.674135	0.287975	0.197656
evm.TU.group0.161	NA	NA	0.6683	0.287975	0.197656
evm.TU.group0.167	GO:0008168(methyltransferase activity)	NA	0.321991	-0.31138	0.0606345
evm.TU.group0.167	GO:0008168(methyltransferase activity)	NA	-0.404583	-0.31138	0.0606345
evm.TU.group0.168	GO:0005975(carbohydrate metabolic process);GO:0004610(phosphoacetylglucosamine mutase activity);GO:0016868(intramolecular transferase activity, phosphotransferases)	00520(Amino sugar and nucleotide sugar metabolism)	1.43084	0.793589	0.00415038
evm.TU.group0.168	GO:0005975(carbohydrate metabolic process);GO:0004610(phosphoacetylglucosamine mutase activity);GO:0016868(intramolecular transferase activity, phosphotransferases)	00520(Amino sugar and nucleotide sugar metabolism)	-0.400594	0.793589	0.00415038
evm.TU.group0.168	GO:0005975(carbohydrate metabolic process);GO:0004610(phosphoacetylglucosamine mutase activity);GO:0016868(intramolecular transferase activity, phosphotransferases)	00520(Amino sugar and nucleotide sugar metabolism)	-0.519072	0.793589	0.00415038
evm.TU.group0.171	GO:0000287(magnesium ion binding);GO:0004743(pyruvate kinase activity);GO:0006096(glycolysis);GO:0030955(potassium ion binding)	00010(Glycolysis / Gluconeogenesis);00620(Pyruvate metabolism);00230(Purine metabolism)	0.446737	-0.570599	0.000639573
evm.TU.group0.174	GO:0046856(phosphatidylinositol dephosphorylation)	00562(Inositol phosphate metabolism);04070(Phosphatidylinositol signaling system)	0.514659	-1.16479	6.78713e-10
evm.TU.group0.177	NA	03410(Base excision repair)	0.697404	-1.0825	0.000214555
evm.TU.group0.183	NA	04016(MAPK signaling pathway - plant);04075(Plant hormone signal transduction)	1.06015	0.395266	0.297141
evm.TU.group0.187	NA	00220(Arginine biosynthesis)	1.41254	5.4443	6.12066e-42
evm.TU.group0.200	NA	00310(Lysine degradation)	1.3029	-0.259352	0.656564
evm.TU.group0.201	GO:0046983(protein dimerization activity)	04016(MAPK signaling pathway - plant);04075(Plant hormone signal transduction)	-0.186887	0.28983	0.168901
evm.TU.group0.201	GO:0046983(protein dimerization activity)	04016(MAPK signaling pathway - plant);04075(Plant hormone signal transduction)	4.83593	0.28983	0.168901
evm.TU.group0.226	GO:0046983(protein dimerization activity)	NA	0.260931	-0.442126	0.0125149
evm.TU.group0.234	NA	NA	0.868903	-0.182279	0.337999
evm.TU.group0.234	NA	NA	1.01169	-0.182279	0.337999
evm.TU.group0.234	NA	NA	0.28888	-0.182279	0.337999
evm.TU.group0.246	NA	NA	-0.554012	1.18641	0.000965971
evm.TU.group0.248	GO:0016020(membrane);GO:0005515(protein binding)	04130(SNARE interactions in vesicular transport);04145(Phagosome)	0.390425	-0.00719165	0.851883
evm.TU.group0.248	GO:0016020(membrane);GO:0005515(protein binding)	04130(SNARE interactions in vesicular transport);04145(Phagosome)	0.346382	-0.00719165	0.851883
evm.TU.group0.250	NA	NA	0.364332	0.0945405	0.821411
evm.TU.group0.252	NA	NA	0.488616	-0.958086	0.000169265
evm.TU.group0.253	GO:0008270(zinc ion binding);GO:0016491(oxidoreductase activity);GO:0055114(oxidation-reduction process);GO:0016747(transferase activity, transferring acyl groups other than amino-acyl groups)	00940(Phenylpropanoid biosynthesis)	1.62393	-1.77857	3.65167e-14
evm.TU.group0.254	NA	NA	0.634628	-0.255554	0.48077
evm.TU.group0.262	GO:0003700(sequence-specific DNA binding transcription factor activity);GO:0006355(regulation of transcription, DNA-dependent);GO:0043565(sequence-specific DNA binding)	NA	-1.43462	-0.356336	0.173199
evm.TU.group0.269	GO:0009055(electron carrier activity);GO:0016705(oxidoreductase activity, acting on paired donors, with incorporation or reduction of molecular oxygen);GO:0020037(heme binding);GO:0055114(oxidation-reduction process);GO:0005506(iron ion binding)	NA	0.792341	-2.95942	4.37394e-09
evm.TU.group0.269	GO:0009055(electron carrier activity);GO:0016705(oxidoreductase activity, acting on paired donors, with incorporation or reduction of molecular oxygen);GO:0020037(heme binding);GO:0055114(oxidation-reduction process);GO:0005506(iron ion binding)	NA	-0.409754	-2.95942	4.37394e-09
evm.TU.group0.286	GO:0005515(protein binding)	00500(Starch and sucrose metabolism)	0.214703	-0.264887	0.100177
evm.TU.group0.286	GO:0005515(protein binding)	00500(Starch and sucrose metabolism)	-0.211622	-0.264887	0.100177
evm.TU.group0.288	GO:0006807(nitrogen compound metabolic process);GO:0016810(hydrolase activity, acting on carbon-nitrogen (but not peptide) bonds)	00760(Nicotinate and nicotinamide metabolism)	1.60117	-1.13013	4.14066e-05
evm.TU.group0.291	GO:0006807(nitrogen compound metabolic process);GO:0016810(hydrolase activity, acting on carbon-nitrogen (but not peptide) bonds)	00760(Nicotinate and nicotinamide metabolism)	1.13604	0.199751	0.396969
evm.TU.group0.309	NA	03040(Spliceosome);04141(Protein processing in endoplasmic reticulum);04144(Endocytosis)	0.846807	0.597956	0.0861739
evm.TU.group0.319	NA	NA	1.12859	-0.666151	0.0627113
evm.TU.group0.322	GO:0004672(protein kinase activity);GO:0005524(ATP binding);GO:0006468(protein phosphorylation);GO:0004713(protein tyrosine kinase activity)	NA	0.490154	-0.362809	0.125037
evm.TU.group0.322	GO:0004672(protein kinase activity);GO:0005524(ATP binding);GO:0006468(protein phosphorylation);GO:0004713(protein tyrosine kinase activity)	NA	-1.49735	-0.362809	0.125037
evm.TU.group0.328	GO:0005742(mitochondrial outer membrane translocase complex);GO:0045040(protein import into mitochondrial outer membrane)	NA	0.897326	-0.134917	0.36454
evm.TU.group0.328	GO:0005742(mitochondrial outer membrane translocase complex);GO:0045040(protein import into mitochondrial outer membrane)	NA	0.750783	-0.134917	0.36454
evm.TU.group0.328	GO:0005742(mitochondrial outer membrane translocase complex);GO:0045040(protein import into mitochondrial outer membrane)	NA	-0.223659	-0.134917	0.36454
evm.TU.group0.329	GO:0005097(Rab GTPase activator activity);GO:0032313(regulation of Rab GTPase activity)	NA	0.745045	0.244734	0.282273
evm.TU.group0.331	GO:0030170(pyridoxal phosphate binding)	00270(Cysteine and methionine metabolism);00450(Selenocompound metabolism)	0.910764	0.178822	0.518572
evm.TU.group0.333	NA	NA	0.799614	1.02718	7.62818e-07
evm.TU.group0.333	NA	NA	0.135582	1.02718	7.62818e-07
evm.TU.group0.363	GO:0005515(protein binding)	NA	-1.3204	0.771684	0.0956305
evm.TU.group0.375	GO:0005509(calcium ion binding);GO:0005783(endoplasmic reticulum);GO:0006457(protein folding);GO:0051082(unfolded protein binding)	04141(Protein processing in endoplasmic reticulum);04145(Phagosome)	0.579493	-0.772253	0.0170964
evm.TU.group0.389	GO:0004553(hydrolase activity, hydrolyzing O-glycosyl compounds);GO:0005975(carbohydrate metabolic process)	00500(Starch and sucrose metabolism)	0.796753	-0.0789707	0.584107
evm.TU.group0.389	GO:0004553(hydrolase activity, hydrolyzing O-glycosyl compounds);GO:0005975(carbohydrate metabolic process)	00500(Starch and sucrose metabolism)	0.425904	-0.0789707	0.584107
evm.TU.group0.390	NA	NA	0.919848	1.42176	0.000388245
evm.TU.group0.397	NA	NA	0.532584	0.0233949	0.913612
evm.TU.group0.399	GO:0005515(protein binding);GO:0008270(zinc ion binding)	NA	0.471297	-0.0479465	0.776631
evm.TU.group0.399	GO:0005515(protein binding);GO:0008270(zinc ion binding)	NA	-0.64049	-0.0479465	0.776631
evm.TU.group0.399	GO:0005515(protein binding);GO:0008270(zinc ion binding)	NA	-0.596781	-0.0479465	0.776631
evm.TU.group0.399	GO:0005515(protein binding);GO:0008270(zinc ion binding)	NA	-0.331409	-0.0479465	0.776631
evm.TU.group0.405	GO:0008270(zinc ion binding);GO:0016491(oxidoreductase activity);GO:0055114(oxidation-reduction process)	00010(Glycolysis / Gluconeogenesis);00071(Fatty acid degradation);00350(Tyrosine metabolism)	1.80042	-4.1004	1.4128e-05
evm.TU.group0.405	GO:0008270(zinc ion binding);GO:0016491(oxidoreductase activity);GO:0055114(oxidation-reduction process)	00010(Glycolysis / Gluconeogenesis);00071(Fatty acid degradation);00350(Tyrosine metabolism)	4.87006	-4.1004	1.4128e-05
evm.TU.group0.407	GO:0008270(zinc ion binding)	NA	0.562937	0.116033	0.780375
evm.TU.group0.412	GO:0003676(nucleic acid binding)	NA	-0.123133	0.114559	0.628762
evm.TU.group0.413	NA	NA	0.471543	0.650316	0.00219197
evm.TU.group0.413	NA	NA	0.161654	0.650316	0.00219197
evm.TU.group0.413	NA	NA	0.381327	0.650316	0.00219197
evm.TU.group0.416	GO:0016998(cell wall macromolecule catabolic process)	NA	0.681279	-0.126463	0.568162
evm.TU.group0.425	NA	NA	0.746269	0.232312	0.24994
evm.TU.group0.425	NA	NA	0.210403	0.232312	0.24994
evm.TU.group0.425	NA	NA	-0.534154	0.232312	0.24994
evm.TU.group0.425	NA	NA	-0.315282	0.232312	0.24994
evm.TU.group0.425	NA	NA	-1.02129	0.232312	0.24994
evm.TU.group0.427	NA	NA	1.48636	-0.5557	0.0139359
evm.TU.group0.427	NA	NA	2.27146	-0.5557	0.0139359
evm.TU.group0.429	GO:0004252(serine-type endopeptidase activity);GO:0006508(proteolysis)	NA	1.17815	0.387961	0.0514298
evm.TU.group0.434	NA	NA	-0.529833	0	1
evm.TU.group0.448	NA	NA	0.74628	-0.0132459	0.814666
evm.TU.group0.457	NA	NA	-0.373948	0.700817	0.0142954
evm.TU.group0.459	GO:0005515(protein binding);GO:0008270(zinc ion binding)	NA	1.80816	-0.28634	0.321114
evm.TU.group0.467	GO:0016491(oxidoreductase activity);GO:0055114(oxidation-reduction process)	NA	-0.347303	0.215996	0.416783
evm.TU.group0.476	GO:0005618(cell wall);GO:0030599(pectinesterase activity);GO:0042545(cell wall modification)	00040(Pentose and glucuronate interconversions)	1.79672	-0.465781	0.0432512
evm.TU.group0.478	NA	NA	0.91504	-0.233891	0.304353
evm.TU.group0.481	GO:0008146(sulfotransferase activity)	NA	0.791926	-0.575462	0.0160766
evm.TU.group0.482	GO:0030170(pyridoxal phosphate binding)	00920(Sulfur metabolism);00270(Cysteine and methionine metabolism);00450(Selenocompound metabolism)	0.921666	-0.197119	0.19836
evm.TU.group0.507	GO:0005622(intracellular);GO:0003723(RNA binding);GO:0019843(rRNA binding)	03010(Ribosome)	0.327882	0.330508	0.170698
evm.TU.group0.508	GO:0005525(GTP binding);GO:0006184(GTP catabolic process);GO:0043234(protein complex);GO:0051258(protein polymerization);GO:0003924(GTPase activity);GO:0005200(structural constituent of cytoskeleton);GO:0005874(microtubule);GO:0007017(microtubule-based process)	04145(Phagosome)	0.317169	0.12643	0.609792
evm.TU.group0.508	GO:0005525(GTP binding);GO:0006184(GTP catabolic process);GO:0043234(protein complex);GO:0051258(protein polymerization);GO:0003924(GTPase activity);GO:0005200(structural constituent of cytoskeleton);GO:0005874(microtubule);GO:0007017(microtubule-based process)	04145(Phagosome)	0.330592	0.12643	0.609792
evm.TU.group0.512	GO:0005515(protein binding)	NA	0.446732	0.308437	0.280269
evm.TU.group0.513	GO:0016881(acid-amino acid ligase activity)	04120(Ubiquitin mediated proteolysis)	0.836728	-0.164101	0.30418
evm.TU.group0.514	GO:0015078(hydrogen ion transmembrane transporter activity);GO:0015991(ATP hydrolysis coupled proton transport);GO:0033179(proton-transporting V-type ATPase, V0 domain)	00190(Oxidative phosphorylation);04145(Phagosome)	1.12833	-0.0450148	0.728716
evm.TU.group0.522	GO:0003993(acid phosphatase activity)	04070(Phosphatidylinositol signaling system)	0.634681	0.927819	5.09301e-05
evm.TU.group0.522	GO:0003993(acid phosphatase activity)	04070(Phosphatidylinositol signaling system)	0.418387	0.927819	5.09301e-05
evm.TU.group0.522	GO:0003993(acid phosphatase activity)	04070(Phosphatidylinositol signaling system)	-0.89047	0.927819	5.09301e-05
evm.TU.group0.522	GO:0003993(acid phosphatase activity)	04070(Phosphatidylinositol signaling system)	-0.916512	0.927819	5.09301e-05
evm.TU.group0.524	NA	NA	1.79295	-1.52108	0.000580158
evm.TU.group0.524	NA	NA	-1.16936	-1.52108	0.000580158
evm.TU.group0.524	NA	NA	-0.701547	-1.52108	0.000580158
evm.TU.group0.552	NA	NA	0.57559	0.855529	1.29481e-05
evm.TU.group0.552	NA	NA	0.685593	0.855529	1.29481e-05
evm.TU.group0.560	NA	NA	0.706531	0.0443469	0.974106
evm.TU.group0.561	NA	NA	1.07964	0.037313	1
evm.TU.group0.567	NA	NA	1.18016	0.182328	0.603441
evm.TU.group0.567	NA	NA	-1.05197	0.182328	0.603441
evm.TU.group0.571	NA	03030(DNA replication);03420(Nucleotide excision repair);03430(Mismatch repair);03440(Homologous recombination)	0.603679	0.0460291	0.942797
evm.TU.group0.574	GO:0004089(carbonate dehydratase activity);GO:0008270(zinc ion binding)	00910(Nitrogen metabolism)	0.805954	0.0350307	0.974079
evm.TU.group0.574	GO:0004089(carbonate dehydratase activity);GO:0008270(zinc ion binding)	00910(Nitrogen metabolism)	-0.132732	0.0350307	0.974079
evm.TU.group0.579	NA	00270(Cysteine and methionine metabolism)	-0.314689	-0.00968315	0.862409
evm.TU.group0.580	GO:0003735(structural constituent of ribosome);GO:0005622(intracellular);GO:0005840(ribosome);GO:0006412(translation)	03010(Ribosome)	0.403546	0.607627	0.00895467
evm.TU.group0.582	GO:0016491(oxidoreductase activity);GO:0055114(oxidation-reduction process)	00053(Ascorbate and aldarate metabolism)	-0.531192	1.09636	0.00527723
evm.TU.group0.582	GO:0016491(oxidoreductase activity);GO:0055114(oxidation-reduction process)	00053(Ascorbate and aldarate metabolism)	-1.15697	1.09636	0.00527723
evm.TU.group0.584	GO:0005622(intracellular);GO:0043565(sequence-specific DNA binding)	00230(Purine metabolism);00240(Pyrimidine metabolism);03030(DNA replication);03410(Base excision repair);03420(Nucleotide excision repair)	0.194815	0.834584	0.000141977
evm.TU.group0.592	GO:0005515(protein binding);GO:0003676(nucleic acid binding);GO:0008270(zinc ion binding)	04120(Ubiquitin mediated proteolysis)	0.997677	-0.406018	0.0222333
evm.TU.group0.592	GO:0005515(protein binding);GO:0003676(nucleic acid binding);GO:0008270(zinc ion binding)	04120(Ubiquitin mediated proteolysis)	0.465536	-0.406018	0.0222333
evm.TU.group0.592	GO:0005515(protein binding);GO:0003676(nucleic acid binding);GO:0008270(zinc ion binding)	04120(Ubiquitin mediated proteolysis)	0.651534	-0.406018	0.0222333
evm.TU.group0.594	NA	NA	0.683188	0.80329	0.00177019
evm.TU.group0.605	GO:0005515(protein binding);GO:0008270(zinc ion binding)	NA	0.512468	0.519039	0.0214681
evm.TU.group0.605	GO:0005515(protein binding);GO:0008270(zinc ion binding)	NA	0.339481	0.519039	0.0214681
evm.TU.group0.606	NA	NA	0.925428	-0.0828244	0.785612
evm.TU.group0.619	GO:0003676(nucleic acid binding);GO:0004386(helicase activity);GO:0005524(ATP binding);GO:0003677(DNA binding);GO:0005515(protein binding);GO:0008270(zinc ion binding)	NA	0.606654	0.058672	0.829635
evm.TU.group0.619	GO:0003676(nucleic acid binding);GO:0004386(helicase activity);GO:0005524(ATP binding);GO:0003677(DNA binding);GO:0005515(protein binding);GO:0008270(zinc ion binding)	NA	-0.342248	0.058672	0.829635
evm.TU.group0.632	GO:0016881(acid-amino acid ligase activity)	04120(Ubiquitin mediated proteolysis)	0.82438	0.155555	0.574742
evm.TU.group0.639	GO:0005515(protein binding);GO:0003676(nucleic acid binding);GO:0008270(zinc ion binding)	04120(Ubiquitin mediated proteolysis)	1.08328	-0.26577	0.110077
evm.TU.group0.650	NA	NA	0.46335	-0.611097	0.00101204
evm.TU.group0.650	NA	NA	0.583876	-0.611097	0.00101204
evm.TU.group0.650	NA	NA	0.552677	-0.611097	0.00101204
evm.TU.group0.656	NA	NA	0.292988	0.885584	2.07764e-05
evm.TU.group0.658	GO:0003735(structural constituent of ribosome);GO:0005840(ribosome);GO:0006412(translation)	03010(Ribosome)	1.05744	-0.176956	0.474914
evm.TU.group0.658	GO:0003735(structural constituent of ribosome);GO:0005840(ribosome);GO:0006412(translation)	03010(Ribosome)	0.522249	-0.176956	0.474914
evm.TU.group0.665	NA	NA	0.48843	0.854138	0.000281141
evm.TU.group0.674	NA	NA	1.33401	0.544735	0.498439
evm.TU.group0.680	GO:0003755(peptidyl-prolyl cis-trans isomerase activity);GO:0005515(protein binding);GO:0006457(protein folding)	NA	0.636414	-0.00344995	0.864545
evm.TU.group0.705	GO:0004672(protein kinase activity);GO:0005524(ATP binding);GO:0006468(protein phosphorylation);GO:0004713(protein tyrosine kinase activity);GO:0007165(signal transduction)	NA	-0.46127	-0.995341	0.000199421
evm.TU.group0.709	GO:0004672(protein kinase activity);GO:0005524(ATP binding);GO:0006468(protein phosphorylation);GO:0004713(protein tyrosine kinase activity)	NA	1.1042	-0.415404	0.161389
evm.TU.group0.711	GO:0003735(structural constituent of ribosome);GO:0005622(intracellular);GO:0005840(ribosome);GO:0006412(translation)	03010(Ribosome)	1.07574	0.398532	0.0793014
evm.TU.group0.716	GO:0003677(DNA binding);GO:0008270(zinc ion binding)	NA	0.444635	-0.0102273	0.878043
evm.TU.group0.716	GO:0003677(DNA binding);GO:0008270(zinc ion binding)	NA	-0.773277	-0.0102273	0.878043
evm.TU.group0.718	GO:0009055(electron carrier activity);GO:0016705(oxidoreductase activity, acting on paired donors, with incorporation or reduction of molecular oxygen);GO:0020037(heme binding);GO:0055114(oxidation-reduction process);GO:0005506(iron ion binding)	00360(Phenylalanine metabolism);00130(Ubiquinone and other terpenoid-quinone biosynthesis);00940(Phenylpropanoid biosynthesis);00945(Stilbenoid, diarylheptanoid and gingerol biosynthesis);00941(Flavonoid biosynthesis)	0.166053	-0.956151	5.51968e-05
evm.TU.group0.720	NA	NA	0.243099	-0.381839	0.118416
evm.TU.group0.727	GO:0004672(protein kinase activity);GO:0005524(ATP binding);GO:0006468(protein phosphorylation);GO:0004713(protein tyrosine kinase activity);GO:0005515(protein binding)	NA	-1.29323	-0.205407	0.234542
evm.TU.group0.728	GO:0000166(nucleotide binding);GO:0005524(ATP binding);GO:0017111(nucleoside-triphosphatase activity)	03050(Proteasome)	0.221033	0.0853366	0.77461
evm.TU.group0.728	GO:0000166(nucleotide binding);GO:0005524(ATP binding);GO:0017111(nucleoside-triphosphatase activity)	03050(Proteasome)	-0.428847	0.0853366	0.77461
evm.TU.group0.729	GO:0005515(protein binding)	03050(Proteasome)	0.845298	-0.129206	0.417641
evm.TU.group0.736	NA	NA	0.381773	0.724241	0.000214431
evm.TU.group0.737	GO:0003735(structural constituent of ribosome);GO:0005622(intracellular);GO:0005840(ribosome);GO:0006412(translation)	03010(Ribosome)	0.594583	0.598363	0.00207093
evm.TU.group0.740	NA	NA	1.31	-1.38113	1.58766e-07
evm.TU.group0.740	NA	NA	0.393427	-1.38113	1.58766e-07
evm.TU.group0.741	GO:0016021(integral to membrane)	NA	0.708412	0.175336	0.650693
evm.TU.group0.742	GO:0046872(metal ion binding)	NA	0.534265	-0.1693	0.336911
evm.TU.group0.743	GO:0030554(adenyl nucleotide binding)	NA	0.829945	-0.36128	0.0991704
evm.TU.group0.744	GO:0005741(mitochondrial outer membrane);GO:0055085(transmembrane transport)	NA	1.01347	0.404605	0.125771
evm.TU.group0.744	GO:0005741(mitochondrial outer membrane);GO:0055085(transmembrane transport)	NA	1.08664	0.404605	0.125771
evm.TU.group0.745	GO:0006952(defense response);GO:0016021(integral to membrane)	NA	0.754153	0.0851034	0.776764
evm.TU.group0.745	GO:0006952(defense response);GO:0016021(integral to membrane)	NA	0.254702	0.0851034	0.776764
evm.TU.group0.745	GO:0006952(defense response);GO:0016021(integral to membrane)	NA	1.5144	0.0851034	0.776764
evm.TU.group0.749	NA	NA	1.10638	-0.307939	0.0629248
evm.TU.group0.749	NA	NA	0.150372	-0.307939	0.0629248
evm.TU.group0.757	GO:0003723(RNA binding);GO:0033897(ribonuclease T2 activity)	NA	1.11907	-1.09018	5.06069e-09
evm.TU.group0.778	NA	03018(RNA degradation)	0.890849	0.435291	0.346244
evm.TU.group0.792	GO:0016020(membrane)	NA	0.55672	0.442016	0.0580581
evm.TU.group0.793	NA	NA	0.935655	0.22192	0.543153
evm.TU.group0.794	NA	NA	2.00324	1.09663	0.0248404
evm.TU.group0.796	GO:0004806(triglyceride lipase activity);GO:0006629(lipid metabolic process)	04626(Plant-pathogen interaction)	0.586567	-0.196194	0.291893
evm.TU.group0.808	GO:0004825(methionine-tRNA ligase activity);GO:0005524(ATP binding);GO:0005737(cytoplasm);GO:0006431(methionyl-tRNA aminoacylation);GO:0000166(nucleotide binding);GO:0004812(aminoacyl-tRNA ligase activity);GO:0006418(tRNA aminoacylation for protein translation)	00450(Selenocompound metabolism);00970(Aminoacyl-tRNA biosynthesis)	0.575603	0.440183	0.0296471
evm.TU.group0.816	NA	NA	0.426507	-2.24876	1.32623e-23
evm.TU.group0.817	GO:0005506(iron ion binding);GO:0006633(fatty acid biosynthetic process);GO:0016491(oxidoreductase activity);GO:0055114(oxidation-reduction process)	00100(Steroid biosynthesis)	0.663954	0.666553	0.000896295
evm.TU.group0.820	GO:0003899(DNA-directed RNA polymerase activity);GO:0003723(RNA binding);GO:0006351(transcription, DNA-dependent)	00230(Purine metabolism);00240(Pyrimidine metabolism);03020(RNA polymerase)	1.43158	-0.366467	0.142481
evm.TU.group0.821	GO:0016787(hydrolase activity)	03015(mRNA surveillance pathway)	1.14015	-0.0780885	0.581258
evm.TU.group0.827	NA	NA	0.530873	-1.04894	4.45352e-07
evm.TU.group0.840	NA	NA	1.0161	-2.41953	1.34781e-11
evm.TU.group0.843	GO:0003677(DNA binding);GO:0005524(ATP binding);GO:0006259(DNA metabolic process);GO:0008094(DNA-dependent ATPase activity);GO:0000166(nucleotide binding);GO:0017111(nucleoside-triphosphatase activity)	03440(Homologous recombination)	0.748207	0.938677	0.0415047
evm.TU.group0.849	GO:0003777(microtubule motor activity);GO:0005524(ATP binding);GO:0007018(microtubule-based movement);GO:0008017(microtubule binding);GO:0005871(kinesin complex)	NA	0.314413	0.1052	0.696852
evm.TU.group0.849	GO:0003777(microtubule motor activity);GO:0005524(ATP binding);GO:0007018(microtubule-based movement);GO:0008017(microtubule binding);GO:0005871(kinesin complex)	NA	-0.329712	0.1052	0.696852
evm.TU.group0.862	GO:0003735(structural constituent of ribosome);GO:0005622(intracellular);GO:0005840(ribosome);GO:0006412(translation)	03010(Ribosome)	0.812132	0.084777	0.864936
evm.TU.group0.866	GO:0003677(DNA binding);GO:0005524(ATP binding);GO:0006259(DNA metabolic process);GO:0008094(DNA-dependent ATPase activity)	03440(Homologous recombination)	1.28431	-0.147708	0.593008
evm.TU.group0.866	GO:0003677(DNA binding);GO:0005524(ATP binding);GO:0006259(DNA metabolic process);GO:0008094(DNA-dependent ATPase activity)	03440(Homologous recombination)	1.52027	-0.147708	0.593008
evm.TU.group0.881	NA	NA	-1.56047	0.538626	0.35018
evm.TU.group0.881	NA	NA	-2.49634	0.538626	0.35018
evm.TU.group0.887	GO:0003676(nucleic acid binding)	03040(Spliceosome);03013(RNA transport);03015(mRNA surveillance pathway)	0.617443	-0.356835	0.0325669
evm.TU.group0.897	GO:0008270(zinc ion binding)	NA	0.450047	0.138719	0.636295
evm.TU.group0.902	NA	NA	-0.673455	-0.0428105	0.730882
evm.TU.group0.907	GO:0003676(nucleic acid binding);GO:0004386(helicase activity);GO:0008270(zinc ion binding);GO:0005524(ATP binding);GO:0016818(hydrolase activity, acting on acid anhydrides, in phosphorus-containing anhydrides);GO:0003677(DNA binding);GO:0005515(protein binding)	NA	-0.742711	0.126693	0.681193
evm.TU.group0.909	GO:0006886(intracellular protein transport);GO:0016192(vesicle-mediated transport);GO:0030117(membrane coat);GO:0030131(clathrin adaptor complex)	04144(Endocytosis)	0.582542	-0.401842	0.0160533
evm.TU.group0.909	GO:0006886(intracellular protein transport);GO:0016192(vesicle-mediated transport);GO:0030117(membrane coat);GO:0030131(clathrin adaptor complex)	04144(Endocytosis)	-1.07596	-0.401842	0.0160533
evm.TU.group0.910	GO:0005515(protein binding)	03050(Proteasome)	1.33559	-0.170671	0.486424
evm.TU.group0.913	GO:0003824(catalytic activity);GO:0044237(cellular metabolic process);GO:0050662(coenzyme binding)	00520(Amino sugar and nucleotide sugar metabolism)	0.47619	0.452484	0.0208153
evm.TU.group0.913	GO:0003824(catalytic activity);GO:0044237(cellular metabolic process);GO:0050662(coenzyme binding)	00520(Amino sugar and nucleotide sugar metabolism)	0.294797	0.452484	0.0208153
evm.TU.group0.916	GO:0004222(metalloendopeptidase activity);GO:0006508(proteolysis)	NA	1.681	-4.02435	0.000148227
evm.TU.group0.917	GO:0004222(metalloendopeptidase activity);GO:0006508(proteolysis)	NA	0.794368	-3.15895	1.46243e-16
evm.TU.group0.920	GO:0004672(protein kinase activity);GO:0005524(ATP binding);GO:0006468(protein phosphorylation);GO:0004713(protein tyrosine kinase activity)	NA	0.664047	-0.313898	0.0751409
evm.TU.group0.920	GO:0004672(protein kinase activity);GO:0005524(ATP binding);GO:0006468(protein phosphorylation);GO:0004713(protein tyrosine kinase activity)	NA	0.436849	-0.313898	0.0751409
evm.TU.group0.925	GO:0006508(proteolysis);GO:0008236(serine-type peptidase activity)	NA	0.7548	-0.463973	0.0152104
evm.TU.group0.925	GO:0006508(proteolysis);GO:0008236(serine-type peptidase activity)	NA	-0.453209	-0.463973	0.0152104
evm.TU.group0.927	NA	NA	0.827026	-0.0224838	0.929895
evm.TU.group0.930	NA	NA	0.288991	0.404011	0.131133
evm.TU.group0.935	NA	NA	-2.80845	-inf	1.35011e-14
evm.TU.group0.946	NA	NA	0.823791	0.817898	1
evm.TU.group0.947	GO:0005515(protein binding);GO:0008270(zinc ion binding)	NA	0.75602	-0.194752	0.420719
evm.TU.group0.949	NA	NA	0.541506	-0.942946	0.0288045
evm.TU.group0.961	GO:0046872(metal ion binding)	NA	0.286302	-0.011934	0.852609
evm.TU.group0.980	NA	NA	0.328435	-0.407862	0.0273625
evm.TU.group0.982	NA	NA	1.65449	-0.640934	0.321927
evm.TU.group0.995	NA	NA	1.33315	0.0326973	0.979416
evm.TU.group0.1003	NA	00010(Glycolysis / Gluconeogenesis);00030(Pentose phosphate pathway);00051(Fructose and mannose metabolism);00052(Galactose metabolism);03018(RNA degradation)	1.10988	-0.571467	0.648417
evm.TU.group0.1010	GO:0005515(protein binding)	NA	0.727963	-0.502211	0.0456997
evm.TU.group0.1026	GO:0005509(calcium ion binding);GO:0005544(calcium-dependent phospholipid binding)	NA	1.06257	-0.565689	0.00222561
evm.TU.group0.1058	GO:0003677(DNA binding);GO:0005524(ATP binding)	NA	0.743611	0.637032	0.00511565
evm.TU.group0.1058	GO:0003677(DNA binding);GO:0005524(ATP binding)	NA	-0.365402	0.637032	0.00511565
evm.TU.group0.1058	GO:0003677(DNA binding);GO:0005524(ATP binding)	NA	-1.04989	0.637032	0.00511565
evm.TU.group0.1058	GO:0003677(DNA binding);GO:0005524(ATP binding)	NA	-1.14871	0.637032	0.00511565
evm.TU.group0.1068	NA	NA	0.695073	0.233253	0.375527
evm.TU.group0.1076	NA	NA	0.572566	0.433874	0.29666
evm.TU.group0.1078	GO:0006915(apoptotic process);GO:0005509(calcium ion binding)	NA	-0.194931	0.216711	0.313835
evm.TU.group0.1079	GO:0006915(apoptotic process)	NA	-0.590599	0.529765	0.032663
evm.TU.group0.1082	NA	NA	0.387479	0.568195	0.00933421
evm.TU.group0.1083	NA	NA	0.286156	0.543019	0.016368
evm.TU.group0.1086	NA	NA	1.47825	-0.222097	0.559754
evm.TU.group0.1088	GO:0003676(nucleic acid binding)	NA	0.611426	-0.567351	0.106097
evm.TU.group0.1089	GO:0004602(glutathione peroxidase activity);GO:0006979(response to oxidative stress);GO:0055114(oxidation-reduction process)	00590(Arachidonic acid metabolism);00480(Glutathione metabolism)	0.734954	0.0553266	0.876285
evm.TU.group0.1091	GO:0005515(protein binding)	00480(Glutathione metabolism)	0.580521	0.569203	0.00265208
evm.TU.group0.1094	GO:0004602(glutathione peroxidase activity);GO:0006979(response to oxidative stress);GO:0055114(oxidation-reduction process)	00590(Arachidonic acid metabolism);00480(Glutathione metabolism)	0.800696	-0.512848	0.131398
evm.TU.group0.1099	GO:0004672(protein kinase activity);GO:0005524(ATP binding);GO:0006468(protein phosphorylation);GO:0004713(protein tyrosine kinase activity);GO:0005515(protein binding)	04075(Plant hormone signal transduction)	2.10975	-0.166693	0.633072
evm.TU.group0.1108	GO:0005737(cytoplasm);GO:0006479(protein methylation);GO:0008276(protein methyltransferase activity);GO:0008168(methyltransferase activity)	NA	1.08907	0.375733	0.0776183
evm.TU.group0.1115	GO:0005509(calcium ion binding)	NA	-0.541416	0.3004	0.344374
evm.TU.group0.1115	GO:0005509(calcium ion binding)	NA	-0.371364	0.3004	0.344374
evm.TU.group0.1151	NA	NA	0.798903	-0.24181	0.297358
evm.TU.group0.1155	NA	00400(Phenylalanine, tyrosine and tryptophan biosynthesis);00405(Phenazine biosynthesis)	0.774134	0.626618	0.00476817
evm.TU.group0.1162	GO:0004672(protein kinase activity);GO:0005524(ATP binding);GO:0006468(protein phosphorylation);GO:0004713(protein tyrosine kinase activity);GO:0005515(protein binding)	NA	0.631513	-0.149908	0.394528
evm.TU.group0.1162	GO:0004672(protein kinase activity);GO:0005524(ATP binding);GO:0006468(protein phosphorylation);GO:0004713(protein tyrosine kinase activity);GO:0005515(protein binding)	NA	-0.485294	-0.149908	0.394528
evm.TU.group0.1162	GO:0004672(protein kinase activity);GO:0005524(ATP binding);GO:0006468(protein phosphorylation);GO:0004713(protein tyrosine kinase activity);GO:0005515(protein binding)	NA	-0.257473	-0.149908	0.394528
evm.TU.group0.1190	GO:0003942(N-acetyl-gamma-glutamyl-phosphate reductase activity);GO:0005737(cytoplasm);GO:0008652(cellular amino acid biosynthetic process);GO:0016620(oxidoreductase activity, acting on the aldehyde or oxo group of donors, NAD or NADP as acceptor);GO:0046983(protein dimerization activity);GO:0055114(oxidation-reduction process);GO:0051287(NAD binding)	00260(Glycine, serine and threonine metabolism);00270(Cysteine and methionine metabolism);00300(Lysine biosynthesis);00261(Monobactam biosynthesis)	0.583891	0.319875	0.126405
evm.TU.group0.1190	GO:0003942(N-acetyl-gamma-glutamyl-phosphate reductase activity);GO:0005737(cytoplasm);GO:0008652(cellular amino acid biosynthetic process);GO:0016620(oxidoreductase activity, acting on the aldehyde or oxo group of donors, NAD or NADP as acceptor);GO:0046983(protein dimerization activity);GO:0055114(oxidation-reduction process);GO:0051287(NAD binding)	00260(Glycine, serine and threonine metabolism);00270(Cysteine and methionine metabolism);00300(Lysine biosynthesis);00261(Monobactam biosynthesis)	0.314745	0.319875	0.126405
evm.TU.group0.1191	NA	00260(Glycine, serine and threonine metabolism);00270(Cysteine and methionine metabolism);00300(Lysine biosynthesis);00261(Monobactam biosynthesis)	0.498604	0.0612137	0.860083
evm.TU.group0.1192	GO:0000156(phosphorelay response regulator activity);GO:0000160(phosphorelay signal transduction system);GO:0006355(regulation of transcription, DNA-dependent);GO:0003682(chromatin binding)	04075(Plant hormone signal transduction)	0.737308	-0.243657	0.293176
evm.TU.group0.1192	GO:0000156(phosphorelay response regulator activity);GO:0000160(phosphorelay signal transduction system);GO:0006355(regulation of transcription, DNA-dependent);GO:0003682(chromatin binding)	04075(Plant hormone signal transduction)	-0.682943	-0.243657	0.293176
evm.TU.group0.1198	GO:0007010(cytoskeleton organization);GO:0008017(microtubule binding)	NA	0.935606	-0.075343	0.618911
evm.TU.group0.1198	GO:0007010(cytoskeleton organization);GO:0008017(microtubule binding)	NA	0.150097	-0.075343	0.618911
evm.TU.group0.1203	GO:0008759(UDP-3-O-[3-hydroxymyristoyl] N-acetylglucosamine deacetylase activity);GO:0009245(lipid A biosynthetic process)	NA	0.357271	0.0483834	0.93389
evm.TU.group0.1205	GO:0005515(protein binding)	NA	0.725156	0.321679	0.15213
evm.TU.group0.1205	GO:0005515(protein binding)	NA	0.238986	0.321679	0.15213
evm.TU.group0.1207	GO:0016491(oxidoreductase activity);GO:0055114(oxidation-reduction process)	NA	0.819072	0.420072	0.162402
evm.TU.group0.1209	NA	NA	5.47568	inf	1
evm.TU.group0.1234	GO:0005515(protein binding)	NA	0.548032	1.4164	0.000125466
evm.TU.group0.1234	GO:0005515(protein binding)	NA	1.38371	1.4164	0.000125466
evm.TU.group0.1237	NA	NA	0.37721	-0.534804	0.026438
evm.TU.group0.1240	GO:0005975(carbohydrate metabolic process);GO:0016868(intramolecular transferase activity, phosphotransferases)	00010(Glycolysis / Gluconeogenesis);00030(Pentose phosphate pathway);00052(Galactose metabolism);00500(Starch and sucrose metabolism);00520(Amino sugar and nucleotide sugar metabolism);00230(Purine metabolism)	0.936563	0.559368	0.0159615
evm.TU.group0.1263	GO:0004672(protein kinase activity);GO:0005524(ATP binding);GO:0006468(protein phosphorylation);GO:0004713(protein tyrosine kinase activity)	NA	-0.658528	-0.632064	0.0319743
evm.TU.group0.1268	GO:0005543(phospholipid binding)	NA	0.523559	-0.273509	0.0953394
evm.TU.group0.1286	GO:0016020(membrane)	NA	1.49585	-1.33661	4.02323e-05
evm.TU.group0.1286	GO:0016020(membrane)	NA	1.78368	-1.33661	4.02323e-05
evm.TU.group0.1293	NA	04146(Peroxisome)	1.77285	0.350682	0.169913
evm.TU.group0.1294	NA	NA	0.68758	-0.249952	0.188971
evm.TU.group0.1311	GO:0003723(RNA binding);GO:0004652(polynucleotide adenylyltransferase activity);GO:0005634(nucleus);GO:0043631(RNA polyadenylation);GO:0016779(nucleotidyltransferase activity)	03015(mRNA surveillance pathway)	0.445694	0.0831837	0.736882
evm.TU.group0.1311	GO:0003723(RNA binding);GO:0004652(polynucleotide adenylyltransferase activity);GO:0005634(nucleus);GO:0043631(RNA polyadenylation);GO:0016779(nucleotidyltransferase activity)	03015(mRNA surveillance pathway)	-0.688609	0.0831837	0.736882
evm.TU.group0.1311	GO:0003723(RNA binding);GO:0004652(polynucleotide adenylyltransferase activity);GO:0005634(nucleus);GO:0043631(RNA polyadenylation);GO:0016779(nucleotidyltransferase activity)	03015(mRNA surveillance pathway)	0.535063	0.0831837	0.736882
evm.TU.group0.1316	GO:0004672(protein kinase activity);GO:0005524(ATP binding);GO:0006468(protein phosphorylation);GO:0004713(protein tyrosine kinase activity);GO:0005515(protein binding)	NA	0.252908	0.373679	0.0725735
evm.TU.group0.1316	GO:0004672(protein kinase activity);GO:0005524(ATP binding);GO:0006468(protein phosphorylation);GO:0004713(protein tyrosine kinase activity);GO:0005515(protein binding)	NA	0.28283	0.373679	0.0725735
evm.TU.group0.1346	GO:0003676(nucleic acid binding);GO:0004519(endonuclease activity);GO:0006308(DNA catabolic process)	NA	0.698882	inf	1
evm.TU.group0.1360	GO:0005515(protein binding)	04712(Circadian rhythm - plant)	0.367781	-1.06458	1.65623e-08
evm.TU.group0.1363	GO:0003700(sequence-specific DNA binding transcription factor activity);GO:0006355(regulation of transcription, DNA-dependent)	04626(Plant-pathogen interaction)	0.480569	-0.265991	0.133548
evm.TU.group0.1364	GO:0003700(sequence-specific DNA binding transcription factor activity);GO:0006355(regulation of transcription, DNA-dependent)	04626(Plant-pathogen interaction)	-0.398819	0.92335	8.04045e-05
evm.TU.group0.1367	GO:0004553(hydrolase activity, hydrolyzing O-glycosyl compounds);GO:0005975(carbohydrate metabolic process)	NA	0.458782	0.240626	0.36278
evm.TU.group0.1374	GO:0008152(metabolic process);GO:0016746(transferase activity, transferring acyl groups)	00010(Glycolysis / Gluconeogenesis);00020(Citrate cycle (TCA cycle));00620(Pyruvate metabolism)	0.628573	1.57165	2.73946e-06
evm.TU.group0.1378	GO:0016020(membrane);GO:0016798(hydrolase activity, acting on glycosyl bonds)	00531(Glycosaminoglycan degradation)	2.69913	-0.345023	0.463941
evm.TU.group0.1386	NA	NA	0.986408	-0.727666	0.0373797
evm.TU.group0.1390	NA	NA	-0.461652	-0.0187438	0.817862
evm.TU.group0.1390	NA	NA	-0.686967	-0.0187438	0.817862
evm.TU.group0.1390	NA	NA	-1.6284	-0.0187438	0.817862
evm.TU.group0.1392	GO:0003682(chromatin binding)	04075(Plant hormone signal transduction)	0.461279	-1.32124	1.52813e-06
evm.TU.group0.1394	GO:0004177(aminopeptidase activity);GO:0006508(proteolysis);GO:0008235(metalloexopeptidase activity);GO:0009987(cellular process)	NA	0.636323	0.257706	0.212438
evm.TU.group0.1394	GO:0004177(aminopeptidase activity);GO:0006508(proteolysis);GO:0008235(metalloexopeptidase activity);GO:0009987(cellular process)	NA	0.267182	0.257706	0.212438
evm.TU.group0.1395	GO:0003700(sequence-specific DNA binding transcription factor activity);GO:0003677(DNA binding);GO:0006355(regulation of transcription, DNA-dependent)	NA	-0.759818	-3.34588	2.96294e-26
evm.TU.group0.1397	GO:0003677(DNA binding);GO:0006355(regulation of transcription, DNA-dependent)	NA	0.664229	-0.649228	0.0611439
evm.TU.group0.1397	GO:0003677(DNA binding);GO:0006355(regulation of transcription, DNA-dependent)	NA	0.609468	-0.649228	0.0611439
evm.TU.group0.1401	GO:0046983(protein dimerization activity)	04016(MAPK signaling pathway - plant);04075(Plant hormone signal transduction)	-0.380255	0.581322	0.0146916
evm.TU.group0.1408	NA	NA	0.316957	-0.27941	0.174278
evm.TU.group0.1409	NA	NA	0.619753	0.385474	0.0524695
evm.TU.group0.1409	NA	NA	0.322516	0.385474	0.0524695
evm.TU.group0.1417	GO:0008152(metabolic process);GO:0016787(hydrolase activity)	00900(Terpenoid backbone biosynthesis)	0.940208	-0.161061	0.436799
evm.TU.group0.1422	GO:0008270(zinc ion binding);GO:0016787(hydrolase activity)	NA	-0.492209	0.000334573	0.907403
evm.TU.group0.1426	GO:0004672(protein kinase activity);GO:0005524(ATP binding);GO:0006468(protein phosphorylation);GO:0004713(protein tyrosine kinase activity)	NA	-0.412083	0.105874	0.734258
evm.TU.group0.1427	GO:0008081(phosphoric diester hydrolase activity);GO:0003824(catalytic activity);GO:0046872(metal ion binding)	NA	0.78518	-0.207866	0.16721
evm.TU.group0.1429	NA	00564(Glycerophospholipid metabolism);00565(Ether lipid metabolism);00440(Phosphonate and phosphinate metabolism)	-0.519704	-3.0152	1.19145e-26
evm.TU.group0.1434	GO:0008654(phospholipid biosynthetic process);GO:0016020(membrane);GO:0016780(phosphotransferase activity, for other substituted phosphate groups)	00564(Glycerophospholipid metabolism);00565(Ether lipid metabolism);00440(Phosphonate and phosphinate metabolism)	0.565652	-0.26647	0.105797
evm.TU.group0.1436	GO:0005524(ATP binding);GO:0004849(uridine kinase activity);GO:0008152(metabolic process);GO:0016301(kinase activity);GO:0016773(phosphotransferase activity, alcohol group as acceptor)	00240(Pyrimidine metabolism)	0.952007	1.23814	5.19601e-05
evm.TU.group0.1438	GO:0016021(integral to membrane)	00600(Sphingolipid metabolism)	0.381982	0.0613372	0.884222
evm.TU.group0.1440	GO:0004616(phosphogluconate dehydrogenase (decarboxylating) activity);GO:0006098(pentose-phosphate shunt);GO:0050661(NADP binding);GO:0055114(oxidation-reduction process)	00030(Pentose phosphate pathway);00480(Glutathione metabolism)	0.967697	-0.0249934	0.778918
evm.TU.group0.1441	GO:0003700(sequence-specific DNA binding transcription factor activity);GO:0006355(regulation of transcription, DNA-dependent);GO:0043565(sequence-specific DNA binding)	NA	1.22866	0.972046	0.171176
evm.TU.group0.1447	GO:0004221(ubiquitin thiolesterase activity);GO:0006511(ubiquitin-dependent protein catabolic process)	NA	0.701361	0.804082	0.0053022
evm.TU.group0.1447	GO:0004221(ubiquitin thiolesterase activity);GO:0006511(ubiquitin-dependent protein catabolic process)	NA	-1.33793	0.804082	0.0053022
evm.TU.group0.1448	NA	NA	0.921499	-0.19193	0.410911
evm.TU.group0.1451	GO:0005524(ATP binding);GO:0006457(protein folding);GO:0006950(response to stress);GO:0051082(unfolded protein binding)	04141(Protein processing in endoplasmic reticulum);04626(Plant-pathogen interaction)	0.422219	0.84648	4.24819e-05
evm.TU.group0.1451	GO:0005524(ATP binding);GO:0006457(protein folding);GO:0006950(response to stress);GO:0051082(unfolded protein binding)	04141(Protein processing in endoplasmic reticulum);04626(Plant-pathogen interaction)	-0.560523	0.84648	4.24819e-05
evm.TU.group0.1456	NA	NA	1.96691	0.260117	0.672356
evm.TU.group0.1459	NA	NA	-0.415923	-0.0657544	0.714768
evm.TU.group0.1461	NA	NA	-1.23016	-0.118057	0.643156
evm.TU.group0.1467	GO:0009055(electron carrier activity);GO:0016705(oxidoreductase activity, acting on paired donors, with incorporation or reduction of molecular oxygen);GO:0020037(heme binding);GO:0055114(oxidation-reduction process);GO:0005506(iron ion binding)	00905(Brassinosteroid biosynthesis)	1.08865	4.21839	1.72602e-69
evm.TU.group0.1468	GO:0009055(electron carrier activity);GO:0016705(oxidoreductase activity, acting on paired donors, with incorporation or reduction of molecular oxygen);GO:0020037(heme binding);GO:0055114(oxidation-reduction process);GO:0005506(iron ion binding)	00905(Brassinosteroid biosynthesis)	0.335068	0.755617	0.000152909
evm.TU.group0.1471	GO:0032040(small-subunit processome)	NA	0.418054	0.101956	0.745654
evm.TU.group0.1471	GO:0032040(small-subunit processome)	NA	-0.750058	0.101956	0.745654
evm.TU.group0.1472	GO:0032040(small-subunit processome)	NA	-0.590262	0.546582	0.181822
evm.TU.group0.1478	GO:0016866(intramolecular transferase activity);GO:0030244(cellulose biosynthetic process)	00520(Amino sugar and nucleotide sugar metabolism)	0.69695	-1.65291	5.3918e-14
evm.TU.group0.1482	NA	NA	0.796489	-0.29742	0.0763527
evm.TU.group0.1487	GO:0003723(RNA binding);GO:0003746(translation elongation factor activity);GO:0008612(peptidyl-lysine modification to hypusine);GO:0006452(translational frameshifting);GO:0043022(ribosome binding);GO:0045901(positive regulation of translational elongation);GO:0045905(positive regulation of translational termination)	NA	1.05041	-0.142255	0.330434
evm.TU.group0.1487	GO:0003723(RNA binding);GO:0003746(translation elongation factor activity);GO:0008612(peptidyl-lysine modification to hypusine);GO:0006452(translational frameshifting);GO:0043022(ribosome binding);GO:0045901(positive regulation of translational elongation);GO:0045905(positive regulation of translational termination)	NA	1.95539	-0.142255	0.330434
evm.TU.group0.1488	GO:0032955(regulation of barrier septum assembly);GO:0051301(cell division)	NA	0.914684	-0.0833775	0.535276
evm.TU.group0.1493	NA	NA	0.382401	0.431305	0.0626056
evm.TU.group0.1493	NA	NA	0.532952	0.431305	0.0626056
evm.TU.group0.1495	NA	NA	0.758146	-0.804608	0.214749
evm.TU.group0.1497	GO:0005515(protein binding)	NA	0.543519	-0.0168141	0.848592
evm.TU.group0.1497	GO:0005515(protein binding)	NA	1.14837	-0.0168141	0.848592
evm.TU.group0.1503	NA	00970(Aminoacyl-tRNA biosynthesis)	0.755542	0.264735	0.31648
evm.TU.group0.1503	NA	00970(Aminoacyl-tRNA biosynthesis)	0.370179	0.264735	0.31648
evm.TU.group0.1503	NA	00970(Aminoacyl-tRNA biosynthesis)	0.855724	0.264735	0.31648
evm.TU.group0.1508	GO:0003824(catalytic activity)	NA	0.529437	1.02551	1.17276e-07
evm.TU.group0.1508	GO:0003824(catalytic activity)	NA	0.236868	1.02551	1.17276e-07
evm.TU.group0.1518	GO:0003682(chromatin binding)	NA	0.963307	0.764522	0.120695
evm.TU.group0.1527	NA	04712(Circadian rhythm - plant)	0.607149	-0.599448	0.000558747
evm.TU.group0.1530	NA	NA	2.63282	0.396084	0.168084
evm.TU.group0.1534	GO:0008168(methyltransferase activity)	NA	1.3508	-0.742171	0.00018626
evm.TU.group0.1534	GO:0008168(methyltransferase activity)	NA	0.891653	-0.742171	0.00018626
evm.TU.group0.1536	GO:0003735(structural constituent of ribosome);GO:0005622(intracellular);GO:0005840(ribosome);GO:0006412(translation)	03010(Ribosome)	0.650524	-0.343831	0.0457045
evm.TU.group0.1537	GO:0003735(structural constituent of ribosome);GO:0005622(intracellular);GO:0005840(ribosome);GO:0006412(translation)	NA	1.19995	-0.081388	0.736524
evm.TU.group0.1537	GO:0003735(structural constituent of ribosome);GO:0005622(intracellular);GO:0005840(ribosome);GO:0006412(translation)	NA	-0.973398	-0.081388	0.736524
evm.TU.group0.1538	NA	NA	0.587275	0.496351	0.0540993
evm.TU.group0.1538	NA	NA	0.250251	0.496351	0.0540993
evm.TU.group0.1546	NA	NA	0.549022	-0.0157282	0.837989
evm.TU.group0.1546	NA	NA	0.484241	-0.0157282	0.837989
evm.TU.group0.1549	GO:0009523(photosystem II);GO:0009654(oxygen evolving complex);GO:0015979(photosynthesis);GO:0019898(extrinsic to membrane);GO:0005509(calcium ion binding)	00195(Photosynthesis)	1.44964	-0.0402252	0.715303
evm.TU.group0.1549	GO:0009523(photosystem II);GO:0009654(oxygen evolving complex);GO:0015979(photosynthesis);GO:0019898(extrinsic to membrane);GO:0005509(calcium ion binding)	00195(Photosynthesis)	0.865336	-0.0402252	0.715303
evm.TU.group0.1556	GO:0004672(protein kinase activity);GO:0005524(ATP binding);GO:0006468(protein phosphorylation);GO:0004713(protein tyrosine kinase activity);GO:0005515(protein binding)	NA	0.718935	0.33917	0.0868081
evm.TU.group0.1557	NA	NA	0.721388	-0.718903	0.00131723
evm.TU.group0.1557	NA	NA	-0.467375	-0.718903	0.00131723
evm.TU.group0.1559	GO:0005634(nucleus)	03030(DNA replication)	0.347492	-0.377998	0.102456
evm.TU.group0.1567	NA	NA	1.76446	1.13604	0.000290319
evm.TU.group0.1574	NA	NA	0.670007	0.425809	0.269187
evm.TU.group0.1574	NA	NA	-1.62486	0.425809	0.269187
evm.TU.group0.1574	NA	NA	1.51199	0.425809	0.269187
evm.TU.group0.1576	GO:0005215(transporter activity);GO:0006810(transport);GO:0016020(membrane)	NA	0.577018	-0.524276	0.0352312
evm.TU.group0.1578	NA	00040(Pentose and glucuronate interconversions)	-2.40344	1.42868	9.33313e-06
evm.TU.group0.1578	NA	00040(Pentose and glucuronate interconversions)	-1.66845	1.42868	9.33313e-06
evm.TU.group0.1578	NA	00040(Pentose and glucuronate interconversions)	0.813547	1.42868	9.33313e-06
evm.TU.group0.1582	NA	NA	1.26762	0.159966	0.843732
evm.TU.group0.1586	NA	NA	-1.3159	0.53934	0.0335605
evm.TU.group0.1601	NA	NA	1.01239	1.19822	0.000238069
evm.TU.group0.1605	GO:0003735(structural constituent of ribosome);GO:0005840(ribosome);GO:0006412(translation)	03010(Ribosome)	0.944955	-0.245895	0.52931
evm.TU.group0.1610	GO:0003676(nucleic acid binding);GO:0004523(ribonuclease H activity)	NA	1.0579	-0.0755524	0.695647
evm.TU.group0.1619	GO:0016020(membrane)	NA	0.78473	0.719561	0.00141776
evm.TU.group0.1619	GO:0016020(membrane)	NA	0.529558	0.719561	0.00141776
evm.TU.group0.1622	GO:0005794(Golgi apparatus);GO:0006886(intracellular protein transport);GO:0008565(protein transporter activity);GO:0016192(vesicle-mediated transport);GO:0015031(protein transport);GO:0030117(membrane coat);GO:0030131(clathrin adaptor complex)	NA	0.61865	-0.413314	0.0160617
evm.TU.group0.1622	GO:0005794(Golgi apparatus);GO:0006886(intracellular protein transport);GO:0008565(protein transporter activity);GO:0016192(vesicle-mediated transport);GO:0015031(protein transport);GO:0030117(membrane coat);GO:0030131(clathrin adaptor complex)	NA	1.24468	-0.413314	0.0160617
evm.TU.group0.1626	GO:0003824(catalytic activity)	00270(Cysteine and methionine metabolism);00330(Arginine and proline metabolism);00410(beta-Alanine metabolism);00480(Glutathione metabolism)	0.876785	0.675391	0.000878312
evm.TU.group0.1626	GO:0003824(catalytic activity)	00270(Cysteine and methionine metabolism);00330(Arginine and proline metabolism);00410(beta-Alanine metabolism);00480(Glutathione metabolism)	0.477464	0.675391	0.000878312
evm.TU.group0.1631	GO:0005515(protein binding)	03040(Spliceosome)	0.778907	0.161779	0.450681
evm.TU.group0.1631	GO:0005515(protein binding)	03040(Spliceosome)	-0.244948	0.161779	0.450681
evm.TU.group0.1638	GO:0047134(protein-disulfide reductase activity);GO:0055114(oxidation-reduction process)	NA	0.34198	-0.203242	0.316921
evm.TU.group0.1642	GO:0016757(transferase activity, transferring glycosyl groups)	00052(Galactose metabolism)	0.421338	-0.243673	0.706875
evm.TU.group0.1642	GO:0016757(transferase activity, transferring glycosyl groups)	00052(Galactose metabolism)	0.533141	-0.243673	0.706875
evm.TU.group0.1643	GO:0005525(GTP binding);GO:0005622(intracellular);GO:0007264(small GTPase mediated signal transduction);GO:0006886(intracellular protein transport);GO:0015031(protein transport)	04144(Endocytosis)	0.829514	-0.34836	0.0673175
evm.TU.group0.1645	GO:0003824(catalytic activity);GO:0008152(metabolic process)	00130(Ubiquinone and other terpenoid-quinone biosynthesis)	0.579419	1.16898	4.77333e-10
evm.TU.group0.1645	GO:0003824(catalytic activity);GO:0008152(metabolic process)	00130(Ubiquinone and other terpenoid-quinone biosynthesis)	0.665703	1.16898	4.77333e-10
evm.TU.group0.1646	GO:0004650(polygalacturonase activity);GO:0005975(carbohydrate metabolic process)	00040(Pentose and glucuronate interconversions)	0.367504	-0.535532	0.240952
evm.TU.group0.1654	GO:0006508(proteolysis)	NA	1.119	-0.734446	0.000222621
evm.TU.group0.1656	GO:0005515(protein binding);GO:0008270(zinc ion binding)	NA	2.02158	-1.86556	0.0383062
evm.TU.group0.1656	GO:0005515(protein binding);GO:0008270(zinc ion binding)	NA	1.94497	-1.86556	0.0383062
evm.TU.group0.1664	GO:0004672(protein kinase activity);GO:0005524(ATP binding);GO:0006468(protein phosphorylation);GO:0004713(protein tyrosine kinase activity)	NA	-1.34586	-1.53462	6.3038e-05
evm.TU.group0.1669	GO:0005515(protein binding);GO:0006886(intracellular protein transport);GO:0016192(vesicle-mediated transport);GO:0030131(clathrin adaptor complex)	NA	0.626271	0.00399506	0.851715
evm.TU.group0.1669	GO:0005515(protein binding);GO:0006886(intracellular protein transport);GO:0016192(vesicle-mediated transport);GO:0030131(clathrin adaptor complex)	NA	-0.772714	0.00399506	0.851715
evm.TU.group0.1670	GO:0005515(protein binding);GO:0006886(intracellular protein transport);GO:0016192(vesicle-mediated transport);GO:0030131(clathrin adaptor complex)	NA	0.670006	-0.30143	0.0577293
evm.TU.group0.1670	GO:0005515(protein binding);GO:0006886(intracellular protein transport);GO:0016192(vesicle-mediated transport);GO:0030131(clathrin adaptor complex)	NA	-0.664673	-0.30143	0.0577293
evm.TU.group0.1675	GO:0009116(nucleoside metabolic process)	NA	0.892999	0.271044	0.198647
evm.TU.group0.1681	GO:0005515(protein binding)	00260(Glycine, serine and threonine metabolism);00350(Tyrosine metabolism);00360(Phenylalanine metabolism);00410(beta-Alanine metabolism);00950(Isoquinoline alkaloid biosynthesis);00960(Tropane, piperidine and pyridine alkaloid biosynthesis)	0.796746	0.240144	0.326993
evm.TU.group0.1681	GO:0005515(protein binding)	00260(Glycine, serine and threonine metabolism);00350(Tyrosine metabolism);00360(Phenylalanine metabolism);00410(beta-Alanine metabolism);00950(Isoquinoline alkaloid biosynthesis);00960(Tropane, piperidine and pyridine alkaloid biosynthesis)	0.343695	0.240144	0.326993
evm.TU.group0.1683	NA	03010(Ribosome)	0.616515	-0.357698	0.194932
evm.TU.group0.1691	NA	03050(Proteasome)	0.458934	0.618476	0.00871565
evm.TU.group0.1699	NA	NA	0.458809	-0.455668	0.0294965
evm.TU.group0.1699	NA	NA	-0.26632	-0.455668	0.0294965
evm.TU.group0.1709	GO:0005515(protein binding)	NA	-0.928606	0.281163	0.566512
evm.TU.group0.1709	GO:0005515(protein binding)	NA	-1.12238	0.281163	0.566512
evm.TU.group0.1719	NA	04120(Ubiquitin mediated proteolysis)	0.454771	-0.305185	0.0623968
evm.TU.group0.1719	NA	04120(Ubiquitin mediated proteolysis)	0.380503	-0.305185	0.0623968
evm.TU.group0.1723	GO:0038032(termination of G-protein coupled receptor signaling pathway)	NA	0.510147	0.192391	0.42792
evm.TU.group0.1725	NA	04141(Protein processing in endoplasmic reticulum)	0.601868	2.53318	2.51244e-28
evm.TU.group0.1727	GO:0003682(chromatin binding)	NA	0.840632	-0.354075	0.087753
evm.TU.group0.1727	GO:0003682(chromatin binding)	NA	0.374648	-0.354075	0.087753
evm.TU.group0.1736	GO:0008152(metabolic process);GO:0016491(oxidoreductase activity)	00061(Fatty acid biosynthesis);01040(Biosynthesis of unsaturated fatty acids);00780(Biotin metabolism);00333(Prodigiosin biosyntheses)	1.08224	-0.800534	7.84473e-05
evm.TU.group0.1736	GO:0008152(metabolic process);GO:0016491(oxidoreductase activity)	00061(Fatty acid biosynthesis);01040(Biosynthesis of unsaturated fatty acids);00780(Biotin metabolism);00333(Prodigiosin biosyntheses)	0.713374	-0.800534	7.84473e-05
evm.TU.group0.1742	NA	NA	0.925374	-0.430428	0.215946
evm.TU.group0.1752_evm.TU.group0.1753	GO:0005515(protein binding)	NA	0.677907	1.05745	0.00242827
evm.TU.group0.1754	GO:0003735(structural constituent of ribosome);GO:0005840(ribosome);GO:0006412(translation);GO:0015934(large ribosomal subunit)	03010(Ribosome)	0.786646	-0.494522	0.00822461
evm.TU.group0.1761	NA	NA	0.222636	0.227669	0.326549
evm.TU.group0.1764	NA	NA	0.964132	0.770061	0.00235702
evm.TU.group0.1766	GO:0003677(DNA binding);GO:0005634(nucleus)	NA	0.947165	0.166831	0.519175
evm.TU.group0.1772	NA	NA	1.3733	1.36174	0.00674552
evm.TU.group0.1773	GO:0003677(DNA binding);GO:0005515(protein binding);GO:0005634(nucleus)	NA	-1.4046	0.789512	0.000595856
evm.TU.group0.1773	GO:0003677(DNA binding);GO:0005515(protein binding);GO:0005634(nucleus)	NA	-1.37992	0.789512	0.000595856
evm.TU.group0.1773	GO:0003677(DNA binding);GO:0005515(protein binding);GO:0005634(nucleus)	NA	-1.49238	0.789512	0.000595856
evm.TU.group0.1775	GO:0003700(sequence-specific DNA binding transcription factor activity);GO:0005634(nucleus);GO:0006355(regulation of transcription, DNA-dependent);GO:0003677(DNA binding);GO:0046983(protein dimerization activity)	NA	0.911855	-0.477866	0.354646
evm.TU.group0.1777	GO:0003677(DNA binding);GO:0005634(nucleus)	04075(Plant hormone signal transduction)	0.473615	1.54363	2.86283e-13
evm.TU.group0.1788	GO:0006886(intracellular protein transport);GO:0006888(ER to Golgi vesicle-mediated transport);GO:0008270(zinc ion binding);GO:0030127(COPII vesicle coat)	04141(Protein processing in endoplasmic reticulum)	0.626309	0.263636	0.192275
evm.TU.group0.1788	GO:0006886(intracellular protein transport);GO:0006888(ER to Golgi vesicle-mediated transport);GO:0008270(zinc ion binding);GO:0030127(COPII vesicle coat)	04141(Protein processing in endoplasmic reticulum)	-0.418871	0.263636	0.192275
evm.TU.group0.1795	GO:0003700(sequence-specific DNA binding transcription factor activity);GO:0006355(regulation of transcription, DNA-dependent);GO:0008270(zinc ion binding);GO:0043565(sequence-specific DNA binding)	NA	0.710125	-1.21829	0.00107502
evm.TU.group0.1796	GO:0005634(nucleus);GO:0005737(cytoplasm);GO:0006606(protein import into nucleus);GO:0008565(protein transporter activity);GO:0005515(protein binding)	NA	0.478177	-0.334017	0.0686915
evm.TU.group0.1801	GO:0003682(chromatin binding)	NA	0.452306	0.0357582	0.971648
evm.TU.group0.1805	GO:0005515(protein binding)	NA	-1.14433	0.0591559	0.934119
evm.TU.group0.1806	GO:0004553(hydrolase activity, hydrolyzing O-glycosyl compounds);GO:0005975(carbohydrate metabolic process)	00520(Amino sugar and nucleotide sugar metabolism)	-1.30048	0.0137991	0.972021
evm.TU.group0.1807	GO:0005525(GTP binding);GO:0005622(intracellular);GO:0006886(intracellular protein transport);GO:0007264(small GTPase mediated signal transduction)	04141(Protein processing in endoplasmic reticulum)	0.911192	-0.67644	0.0540574
evm.TU.group0.1809	NA	NA	0.705323	-0.500505	0.14372
evm.TU.group0.1810	NA	NA	-1.37972	0.243752	0.742358
evm.TU.group0.1814	GO:0003700(sequence-specific DNA binding transcription factor activity);GO:0006355(regulation of transcription, DNA-dependent);GO:0043565(sequence-specific DNA binding)	NA	0.413501	-0.618878	0.00433937
evm.TU.group0.1823	GO:0004650(polygalacturonase activity);GO:0005975(carbohydrate metabolic process)	00040(Pentose and glucuronate interconversions)	0.895378	-0.883876	3.66659e-07
evm.TU.group0.1824	GO:0003735(structural constituent of ribosome);GO:0005622(intracellular);GO:0005840(ribosome);GO:0006412(translation)	03010(Ribosome)	0.195283	0.930664	2.04466e-06
evm.TU.group0.1826	GO:0003824(catalytic activity);GO:0015969(guanosine tetraphosphate metabolic process)	NA	0.722048	0.212979	0.368728
evm.TU.group0.1826	GO:0003824(catalytic activity);GO:0015969(guanosine tetraphosphate metabolic process)	NA	-0.327696	0.212979	0.368728
evm.TU.group0.1828	GO:0004553(hydrolase activity, hydrolyzing O-glycosyl compounds);GO:0005975(carbohydrate metabolic process)	00500(Starch and sucrose metabolism)	-0.459061	0.542812	0.12539
evm.TU.group0.1830	GO:0003735(structural constituent of ribosome);GO:0005622(intracellular);GO:0005840(ribosome);GO:0006412(translation)	03010(Ribosome)	0.385434	0.165767	0.53719
evm.TU.group0.1835	GO:0008168(methyltransferase activity);GO:0032259(methylation)	03010(Ribosome)	1.71895	0.822648	0.0300938
evm.TU.group0.1837	GO:0016021(integral to membrane);GO:0055085(transmembrane transport)	NA	0.478165	0.155615	0.792213
evm.TU.group0.1838	GO:0003735(structural constituent of ribosome);GO:0005622(intracellular);GO:0005840(ribosome);GO:0006412(translation)	03010(Ribosome)	0.414588	0.237331	0.301539
evm.TU.group0.1841	GO:0003824(catalytic activity);GO:0044237(cellular metabolic process);GO:0050662(coenzyme binding);GO:0005975(carbohydrate metabolic process);GO:0016857(racemase and epimerase activity, acting on carbohydrates and derivatives)	00520(Amino sugar and nucleotide sugar metabolism)	0.629865	0.210172	0.59097
evm.TU.group0.1847	GO:0006950(response to stress)	NA	1.04275	0.344404	0.50262
evm.TU.group0.1847	GO:0006950(response to stress)	NA	0.839092	0.344404	0.50262
evm.TU.group0.1850	NA	03013(RNA transport)	0.807319	-0.71822	0.0026253
evm.TU.group0.1851	GO:0000166(nucleotide binding);GO:0005524(ATP binding);GO:0017111(nucleoside-triphosphatase activity)	03013(RNA transport)	-0.924256	-0.236102	0.245258
evm.TU.group0.1851	GO:0000166(nucleotide binding);GO:0005524(ATP binding);GO:0017111(nucleoside-triphosphatase activity)	03013(RNA transport)	-0.639463	-0.236102	0.245258
evm.TU.group0.1854	GO:0003824(catalytic activity);GO:0004488(methylenetetrahydrofolate dehydrogenase (NADP+) activity);GO:0009396(folic acid-containing compound biosynthetic process);GO:0055114(oxidation-reduction process)	00670(One carbon pool by folate)	0.700179	0.340106	0.110496
evm.TU.group0.1862	GO:0005515(protein binding)	04075(Plant hormone signal transduction)	0.722204	0.630303	0.00181352
evm.TU.group0.1867	GO:0000387(spliceosomal snRNP assembly);GO:0003676(nucleic acid binding);GO:0000398(mRNA splicing, via spliceosome);GO:0005634(nucleus);GO:0005685(U1 snRNP);GO:0008270(zinc ion binding)	03040(Spliceosome)	0.51202	-0.349277	0.0430839
evm.TU.group0.1871	GO:0007165(signal transduction)	NA	0.384419	-0.615106	0.126153
evm.TU.group0.1872	GO:0016787(hydrolase activity)	NA	0.582014	-0.244538	0.141492
evm.TU.group0.1875	GO:0000786(nucleosome);GO:0003677(DNA binding);GO:0005634(nucleus);GO:0006334(nucleosome assembly)	NA	0.279319	-0.278485	0.138478
evm.TU.group0.1880	GO:0000160(phosphorelay signal transduction system);GO:0004871(signal transducer activity)	04075(Plant hormone signal transduction)	0.340029	-0.80679	0.0226856
evm.TU.group0.1881	GO:0005515(protein binding)	NA	0.746185	-0.472936	0.115506
evm.TU.group0.1883	GO:0005515(protein binding)	NA	0.642138	0.203547	0.451212
evm.TU.group0.1883	GO:0005515(protein binding)	NA	1.1145	0.203547	0.451212
evm.TU.group0.1886	GO:0005515(protein binding);GO:0008270(zinc ion binding)	NA	0.202475	0.0960759	0.779127
evm.TU.group0.1886	GO:0005515(protein binding);GO:0008270(zinc ion binding)	NA	-0.859086	0.0960759	0.779127
evm.TU.group0.1886	GO:0005515(protein binding);GO:0008270(zinc ion binding)	NA	-1.17894	0.0960759	0.779127
evm.TU.group0.1888	GO:0008381(mechanically-gated ion channel activity);GO:0016021(integral to membrane)	NA	1.15636	0.168464	0.51902
evm.TU.group0.1891	NA	NA	0.657362	-2.63852	1
evm.TU.group0.1896	NA	NA	0.529235	0.5027	0.0534239
evm.TU.group0.1900	GO:0016787(hydrolase activity)	NA	0.871503	0.259511	0.258375
evm.TU.group0.1903	GO:0005515(protein binding)	NA	0.601463	0.0733904	0.849256
evm.TU.group0.1903	GO:0005515(protein binding)	NA	0.637578	0.0733904	0.849256
evm.TU.group0.1909	GO:0015031(protein transport);GO:0016020(membrane)	NA	0.702241	0.312883	0.129368
evm.TU.group0.1914	NA	04141(Protein processing in endoplasmic reticulum)	1.61221	0.388989	0.300457
evm.TU.group0.1916	GO:0005515(protein binding)	NA	0.442313	-0.0761792	0.626789
evm.TU.group0.1918	GO:0005515(protein binding)	NA	0.249391	-0.192924	0.341603
evm.TU.group0.1919	GO:0008080(N-acetyltransferase activity)	NA	1.08026	0.279582	0.266192
evm.TU.group0.1921	NA	NA	0.361244	0.684524	0.0384113
evm.TU.group0.1925	NA	NA	0.564769	-0.915642	1.57703e-05
evm.TU.group0.1927	NA	NA	0.659507	0.309882	0.225508
evm.TU.group0.1933_evm.TU.group0.1934_evm.TU.group0.1935_evm.TU.group0.1936	GO:0005515(protein binding)	NA	0.615235	-0.774221	0.0188226
evm.TU.group0.1941	NA	NA	0.578907	0.450642	0.557091
evm.TU.group0.1947	GO:0006886(intracellular protein transport);GO:0006888(ER to Golgi vesicle-mediated transport);GO:0008270(zinc ion binding);GO:0030127(COPII vesicle coat)	04141(Protein processing in endoplasmic reticulum)	0.531128	-0.231871	0.22659
evm.TU.group0.1947	GO:0006886(intracellular protein transport);GO:0006888(ER to Golgi vesicle-mediated transport);GO:0008270(zinc ion binding);GO:0030127(COPII vesicle coat)	04141(Protein processing in endoplasmic reticulum)	-0.416513	-0.231871	0.22659
evm.TU.group0.1953	GO:0006633(fatty acid biosynthetic process);GO:0016020(membrane);GO:0016747(transferase activity, transferring acyl groups other than amino-acyl groups);GO:0008610(lipid biosynthetic process)	00062(Fatty acid elongation)	0.644836	-0.754245	0.265464
evm.TU.group0.1956	GO:0004834(tryptophan synthase activity);GO:0006568(tryptophan metabolic process)	00260(Glycine, serine and threonine metabolism);00400(Phenylalanine, tyrosine and tryptophan biosynthesis)	0.855949	0.0511809	0.91638
evm.TU.group0.1958	GO:0016491(oxidoreductase activity);GO:0055114(oxidation-reduction process)	00190(Oxidative phosphorylation)	0.396052	-0.0387951	0.68809
evm.TU.group0.1960	GO:0005634(nucleus);GO:0046983(protein dimerization activity);GO:0006355(regulation of transcription, DNA-dependent)	04075(Plant hormone signal transduction)	0.28007	-0.91818	1.09422e-06
evm.TU.group0.1976	GO:0005515(protein binding)	NA	0.663592	-0.207123	0.390991
evm.TU.group0.1991	NA	NA	0.757087	0.0409347	1
evm.TU.group0.1992	NA	NA	0.421268	0.39652	0.177713
evm.TU.group0.1997	GO:0005515(protein binding);GO:0005524(ATP binding);GO:0005694(chromosome);GO:0051276(chromosome organization)	NA	0.602153	0.237056	0.25857
evm.TU.group0.1997	GO:0005515(protein binding);GO:0005524(ATP binding);GO:0005694(chromosome);GO:0051276(chromosome organization)	NA	-0.323799	0.237056	0.25857
evm.TU.group0.1997	GO:0005515(protein binding);GO:0005524(ATP binding);GO:0005694(chromosome);GO:0051276(chromosome organization)	NA	-0.86729	0.237056	0.25857
evm.TU.group0.1998	GO:0005622(intracellular);GO:0006886(intracellular protein transport)	NA	1.70849	0.974124	1
evm.TU.group0.2004	GO:0004579(dolichyl-diphosphooligosaccharide-protein glycotransferase activity);GO:0005789(endoplasmic reticulum membrane);GO:0008250(oligosaccharyltransferase complex);GO:0018279(protein N-linked glycosylation via asparagine)	00510(N-Glycan biosynthesis);04141(Protein processing in endoplasmic reticulum)	0.548331	0.404221	0.0558597
evm.TU.group0.2008	GO:0003676(nucleic acid binding);GO:0004386(helicase activity);GO:0005524(ATP binding);GO:0003677(DNA binding)	03420(Nucleotide excision repair)	-1.17334	0.757772	0.000623027
evm.TU.group0.2008	GO:0003676(nucleic acid binding);GO:0004386(helicase activity);GO:0005524(ATP binding);GO:0003677(DNA binding)	03420(Nucleotide excision repair)	-0.7836	0.757772	0.000623027
evm.TU.group0.2009	NA	03420(Nucleotide excision repair)	-0.774136	1.23917	0.00621992
evm.TU.group0.2012	GO:0015031(protein transport)	04144(Endocytosis)	0.887077	-0.805075	2.11403e-05
evm.TU.group0.2012	GO:0015031(protein transport)	04144(Endocytosis)	1.09309	-0.805075	2.11403e-05
evm.TU.group0.2013	GO:0003735(structural constituent of ribosome);GO:0005622(intracellular);GO:0005840(ribosome);GO:0006412(translation)	03010(Ribosome)	0.693589	0.449076	0.0319252
evm.TU.group0.2018	GO:0003824(catalytic activity);GO:0005524(ATP binding);GO:0008152(metabolic process);GO:0046872(metal ion binding)	00020(Citrate cycle (TCA cycle));00640(Propanoate metabolism)	0.617166	-0.525408	0.013566
evm.TU.group0.2021	NA	00561(Glycerolipid metabolism);00564(Glycerophospholipid metabolism)	0.354001	1.79306	9.34851e-18
evm.TU.group0.2021	NA	00561(Glycerolipid metabolism);00564(Glycerophospholipid metabolism)	0.77805	1.79306	9.34851e-18
evm.TU.group0.2029	GO:0005634(nucleus);GO:0008270(zinc ion binding);GO:0018024(histone-lysine N-methyltransferase activity);GO:0034968(histone lysine methylation);GO:0005515(protein binding)	00310(Lysine degradation)	-0.333822	0.184739	0.429888
evm.TU.group0.2034	NA	NA	0.504952	-0.362887	0.0937892
evm.TU.group0.2035	NA	00190(Oxidative phosphorylation)	0.303052	0.284157	0.158504
evm.TU.group0.2036	GO:0006810(transport);GO:0016021(integral to membrane);GO:0042626(ATPase activity, coupled to transmembrane movement of substances);GO:0055085(transmembrane transport);GO:0005524(ATP binding);GO:0000166(nucleotide binding);GO:0016887(ATPase activity);GO:0017111(nucleoside-triphosphatase activity)	02010(ABC transporters)	0.407623	-0.326233	0.105295
evm.TU.group0.2036	GO:0006810(transport);GO:0016021(integral to membrane);GO:0042626(ATPase activity, coupled to transmembrane movement of substances);GO:0055085(transmembrane transport);GO:0005524(ATP binding);GO:0000166(nucleotide binding);GO:0016887(ATPase activity);GO:0017111(nucleoside-triphosphatase activity)	02010(ABC transporters)	0.258407	-0.326233	0.105295
evm.TU.group0.2036	GO:0006810(transport);GO:0016021(integral to membrane);GO:0042626(ATPase activity, coupled to transmembrane movement of substances);GO:0055085(transmembrane transport);GO:0005524(ATP binding);GO:0000166(nucleotide binding);GO:0016887(ATPase activity);GO:0017111(nucleoside-triphosphatase activity)	02010(ABC transporters)	-0.455626	-0.326233	0.105295
evm.TU.group0.2039	GO:0008270(zinc ion binding);GO:0016491(oxidoreductase activity);GO:0055114(oxidation-reduction process)	00010(Glycolysis / Gluconeogenesis);00071(Fatty acid degradation);00350(Tyrosine metabolism)	0.686415	0.170814	0.455194
evm.TU.group0.2039	GO:0008270(zinc ion binding);GO:0016491(oxidoreductase activity);GO:0055114(oxidation-reduction process)	00010(Glycolysis / Gluconeogenesis);00071(Fatty acid degradation);00350(Tyrosine metabolism)	0.561317	0.170814	0.455194
evm.TU.group0.2040	GO:0004672(protein kinase activity);GO:0005524(ATP binding);GO:0006468(protein phosphorylation);GO:0004713(protein tyrosine kinase activity)	NA	0.360685	-0.213003	0.240201
evm.TU.group0.2042	NA	NA	1.94788	0.516113	1
evm.TU.group0.2048	GO:0009522(photosystem I);GO:0009538(photosystem I reaction center);GO:0015979(photosynthesis)	00195(Photosynthesis)	0.616555	-0.289237	0.121214
evm.TU.group0.2057	NA	NA	-0.551115	2.49317	6.47046e-07
evm.TU.group0.2062	NA	00040(Pentose and glucuronate interconversions)	0.615502	0.314288	0.497504
evm.TU.group0.2066	GO:0005975(carbohydrate metabolic process);GO:0016758(transferase activity, transferring hexosyl groups);GO:0030259(lipid glycosylation);GO:0008152(metabolic process)	NA	0.86101	0.138789	0.631124
evm.TU.group0.2066	GO:0005975(carbohydrate metabolic process);GO:0016758(transferase activity, transferring hexosyl groups);GO:0030259(lipid glycosylation);GO:0008152(metabolic process)	NA	-0.619815	0.138789	0.631124
evm.TU.group0.2068	GO:0008152(metabolic process);GO:0016747(transferase activity, transferring acyl groups other than amino-acyl groups)	00071(Fatty acid degradation);00592(alpha-Linolenic acid metabolism);01040(Biosynthesis of unsaturated fatty acids);00280(Valine, leucine and isoleucine degradation);04146(Peroxisome)	0.749184	-0.460375	0.00921551
evm.TU.group0.2069	GO:0004672(protein kinase activity);GO:0005524(ATP binding);GO:0006468(protein phosphorylation);GO:0004713(protein tyrosine kinase activity);GO:0005515(protein binding)	NA	-0.454417	0.213299	0.318058
evm.TU.group0.2069	GO:0004672(protein kinase activity);GO:0005524(ATP binding);GO:0006468(protein phosphorylation);GO:0004713(protein tyrosine kinase activity);GO:0005515(protein binding)	NA	-0.631575	0.213299	0.318058
evm.TU.group0.2073	GO:0016021(integral to membrane);GO:0016192(vesicle-mediated transport)	NA	0.50878	-0.265545	0.122974
evm.TU.group0.2081	NA	NA	0.557617	-0.739149	0.000170315
evm.TU.group0.2081	NA	NA	0.256363	-0.739149	0.000170315
evm.TU.group0.2086	NA	NA	0.68894	0.0718492	0.939288
evm.TU.group0.2087	GO:0006281(DNA repair);GO:0030915(Smc5-Smc6 complex)	NA	0.556036	-0.514028	0.424684
evm.TU.group0.2088	GO:0005634(nucleus);GO:0005515(protein binding);GO:0018024(histone-lysine N-methyltransferase activity)	00310(Lysine degradation)	0.896282	0.62612	0.00313421
evm.TU.group0.2088	GO:0005634(nucleus);GO:0005515(protein binding);GO:0018024(histone-lysine N-methyltransferase activity)	00310(Lysine degradation)	0.384827	0.62612	0.00313421
evm.TU.group0.2093	NA	NA	0.396563	-0.24621	0.171873
evm.TU.group0.2093	NA	NA	0.455187	-0.24621	0.171873
evm.TU.group0.2093	NA	NA	0.32836	-0.24621	0.171873
evm.TU.group0.2094	GO:0000148(1,3-beta-D-glucan synthase complex);GO:0003843(1,3-beta-D-glucan synthase activity);GO:0006075((1-&gt;3)-beta-D-glucan biosynthetic process);GO:0016020(membrane)	NA	1.46628	0.426267	0.0675555
evm.TU.group0.2094	GO:0000148(1,3-beta-D-glucan synthase complex);GO:0003843(1,3-beta-D-glucan synthase activity);GO:0006075((1-&gt;3)-beta-D-glucan biosynthetic process);GO:0016020(membrane)	NA	-0.588285	0.426267	0.0675555
evm.TU.group0.2094	GO:0000148(1,3-beta-D-glucan synthase complex);GO:0003843(1,3-beta-D-glucan synthase activity);GO:0006075((1-&gt;3)-beta-D-glucan biosynthetic process);GO:0016020(membrane)	NA	-1.1664	0.426267	0.0675555
evm.TU.group0.2094	GO:0000148(1,3-beta-D-glucan synthase complex);GO:0003843(1,3-beta-D-glucan synthase activity);GO:0006075((1-&gt;3)-beta-D-glucan biosynthetic process);GO:0016020(membrane)	NA	-0.658212	0.426267	0.0675555
evm.TU.group0.2095	GO:0000148(1,3-beta-D-glucan synthase complex);GO:0003843(1,3-beta-D-glucan synthase activity);GO:0006075((1-&gt;3)-beta-D-glucan biosynthetic process);GO:0016020(membrane)	NA	0.658618	-0.325077	0.109727
evm.TU.group0.2095	GO:0000148(1,3-beta-D-glucan synthase complex);GO:0003843(1,3-beta-D-glucan synthase activity);GO:0006075((1-&gt;3)-beta-D-glucan biosynthetic process);GO:0016020(membrane)	NA	-1.32508	-0.325077	0.109727
evm.TU.group0.2096	GO:0046872(metal ion binding);GO:0003723(RNA binding)	NA	0.360511	-0.187804	0.318031
evm.TU.group0.2100	NA	NA	0.431923	0.0149046	0.911818
evm.TU.group0.2113	NA	NA	2.23735	-0.53121	0.137466
evm.TU.group0.2117	NA	NA	1.42553	-0.495813	0.11251
evm.TU.group0.2117	NA	NA	-1.38915	-0.495813	0.11251
evm.TU.group0.2118	NA	NA	3.07204	-0.705043	1
evm.TU.group0.2126	GO:0008270(zinc ion binding)	NA	0.343963	-1.38687	1.61375e-11
evm.TU.group0.2128	GO:0003677(DNA binding);GO:0008270(zinc ion binding)	NA	0.56697	-0.135405	0.448663
evm.TU.group0.2131	GO:0015996(chlorophyll catabolic process);GO:0047746(chlorophyllase activity)	00860(Porphyrin and chlorophyll metabolism)	1.28894	0.710488	0.499017
evm.TU.group0.2147	GO:0005524(ATP binding);GO:0005975(carbohydrate metabolic process);GO:0016773(phosphotransferase activity, alcohol group as acceptor)	00010(Glycolysis / Gluconeogenesis);00051(Fructose and mannose metabolism);00052(Galactose metabolism);00500(Starch and sucrose metabolism);00520(Amino sugar and nucleotide sugar metabolism);00524(Neomycin, kanamycin and gentamicin biosynthesis)	0.5735	-0.590702	0.0127145
evm.TU.group0.2147	GO:0005524(ATP binding);GO:0005975(carbohydrate metabolic process);GO:0016773(phosphotransferase activity, alcohol group as acceptor)	00010(Glycolysis / Gluconeogenesis);00051(Fructose and mannose metabolism);00052(Galactose metabolism);00500(Starch and sucrose metabolism);00520(Amino sugar and nucleotide sugar metabolism);00524(Neomycin, kanamycin and gentamicin biosynthesis)	-1.00024	-0.590702	0.0127145
evm.TU.group0.2150	GO:0005515(protein binding)	NA	0.866149	-0.194177	0.359408
evm.TU.group0.2150	GO:0005515(protein binding)	NA	-0.491709	-0.194177	0.359408
evm.TU.group0.2150	GO:0005515(protein binding)	NA	-0.875638	-0.194177	0.359408
evm.TU.group0.2154	GO:0046872(metal ion binding);GO:0003676(nucleic acid binding)	NA	0.513948	-0.524849	0.239273
evm.TU.group0.2156	NA	NA	-1.03692	0.570368	0.151947
evm.TU.group0.2161	NA	NA	0.644473	-0.667539	0.00214144
evm.TU.group0.2163	GO:0003824(catalytic activity);GO:0044237(cellular metabolic process);GO:0050662(coenzyme binding)	00940(Phenylpropanoid biosynthesis)	0.391283	0.373437	0.137942
evm.TU.group0.2163	GO:0003824(catalytic activity);GO:0044237(cellular metabolic process);GO:0050662(coenzyme binding)	00940(Phenylpropanoid biosynthesis)	0.502877	0.373437	0.137942
evm.TU.group0.2164	GO:0003824(catalytic activity);GO:0044237(cellular metabolic process);GO:0050662(coenzyme binding)	00941(Flavonoid biosynthesis)	0.555922	-0.116149	0.41214
evm.TU.group0.2169	GO:0005737(cytoplasm);GO:0008033(tRNA processing);GO:0016740(transferase activity)	NA	-0.31485	-0.0284274	0.824123
evm.TU.group0.2174	NA	NA	0.706312	-0.498785	0.0277238
evm.TU.group0.2192	GO:0003723(RNA binding)	NA	0.217726	0.0942434	0.825393
evm.TU.group0.2196	GO:0010024(phytochromobilin biosynthetic process);GO:0016636(oxidoreductase activity, acting on the CH-CH group of donors, iron-sulfur protein as acceptor);GO:0050897(cobalt ion binding);GO:0055114(oxidation-reduction process)	00860(Porphyrin and chlorophyll metabolism)	0.623294	-0.659848	0.0411522
evm.TU.group0.2200	NA	NA	0.358335	-0.0805412	0.666865
evm.TU.group0.2201	GO:0005515(protein binding);GO:0046872(metal ion binding);GO:0005543(phospholipid binding)	04120(Ubiquitin mediated proteolysis)	-0.650806	0.377773	0.118878
evm.TU.group0.2210	GO:0005515(protein binding);GO:0007165(signal transduction);GO:0005543(phospholipid binding)	NA	0.278573	0.0618663	0.821907
evm.TU.group0.2210	GO:0005515(protein binding);GO:0007165(signal transduction);GO:0005543(phospholipid binding)	NA	-0.500506	0.0618663	0.821907
evm.TU.group0.2210	GO:0005515(protein binding);GO:0007165(signal transduction);GO:0005543(phospholipid binding)	NA	-0.889566	0.0618663	0.821907
evm.TU.group0.2212	GO:0004672(protein kinase activity);GO:0005524(ATP binding);GO:0006468(protein phosphorylation);GO:0004713(protein tyrosine kinase activity)	NA	0.279776	-1.25075	8.82403e-10
evm.TU.group0.2214	GO:0003676(nucleic acid binding)	03040(Spliceosome)	0.464511	-0.128579	0.556301
evm.TU.group0.2218	NA	NA	0.733215	0.435876	0.280693
evm.TU.group0.2228	NA	NA	1.30729	-0.0214585	0.863205
evm.TU.group0.2228	NA	NA	0.800987	-0.0214585	0.863205
evm.TU.group0.2234	GO:0004672(protein kinase activity);GO:0005524(ATP binding);GO:0006468(protein phosphorylation);GO:0004713(protein tyrosine kinase activity);GO:0007165(signal transduction)	NA	0.598642	-1.07621	8.53767e-08
evm.TU.group0.2234	GO:0004672(protein kinase activity);GO:0005524(ATP binding);GO:0006468(protein phosphorylation);GO:0004713(protein tyrosine kinase activity);GO:0007165(signal transduction)	NA	0.421045	-1.07621	8.53767e-08
evm.TU.group0.2234	GO:0004672(protein kinase activity);GO:0005524(ATP binding);GO:0006468(protein phosphorylation);GO:0004713(protein tyrosine kinase activity);GO:0007165(signal transduction)	NA	1.23622	-1.07621	8.53767e-08
evm.TU.group0.2237	GO:0005509(calcium ion binding)	04016(MAPK signaling pathway - plant);04070(Phosphatidylinositol signaling system);04626(Plant-pathogen interaction)	1.08573	-0.232006	0.168878
evm.TU.group0.2244	GO:0003746(translation elongation factor activity);GO:0005853(eukaryotic translation elongation factor 1 complex);GO:0006414(translational elongation)	NA	0.556713	-0.0744066	0.575797
evm.TU.group0.2279	GO:0006777(Mo-molybdopterin cofactor biosynthetic process)	00790(Folate biosynthesis);04122(Sulfur relay system)	0.467827	1.09596	9.1445e-05
evm.TU.group0.2283	GO:0032324(molybdopterin cofactor biosynthetic process);GO:0006777(Mo-molybdopterin cofactor biosynthetic process)	00790(Folate biosynthesis)	0.998956	0.648356	0.000866507
evm.TU.group0.2283	GO:0032324(molybdopterin cofactor biosynthetic process);GO:0006777(Mo-molybdopterin cofactor biosynthetic process)	00790(Folate biosynthesis)	-0.916322	0.648356	0.000866507
evm.TU.group0.2285	GO:0003682(chromatin binding)	NA	0.698825	-0.560971	0.0298259
evm.TU.group0.2290	GO:0008270(zinc ion binding)	NA	1.13752	0.362439	0.0802832
evm.TU.group0.2290	GO:0008270(zinc ion binding)	NA	-0.488922	0.362439	0.0802832
evm.TU.group0.2292	NA	NA	0.89094	0.245448	0.237323
evm.TU.group0.2292	NA	NA	-0.684712	0.245448	0.237323
evm.TU.group0.2296	NA	NA	1.09005	-2.7461	2.39891e-12
evm.TU.group0.2301	NA	04016(MAPK signaling pathway - plant);04075(Plant hormone signal transduction)	0.244393	0.557165	0.012454
evm.TU.group0.2301	NA	04016(MAPK signaling pathway - plant);04075(Plant hormone signal transduction)	-0.582728	0.557165	0.012454
evm.TU.group0.2310	GO:0003697(single-stranded DNA binding);GO:0006260(DNA replication)	03030(DNA replication);03430(Mismatch repair);03440(Homologous recombination)	0.65156	0.072812	0.881232
evm.TU.group0.2312	GO:0005515(protein binding);GO:0005524(ATP binding);GO:0005694(chromosome);GO:0051276(chromosome organization)	NA	0.9238	-0.0416961	0.793899
evm.TU.group0.2312	GO:0005515(protein binding);GO:0005524(ATP binding);GO:0005694(chromosome);GO:0051276(chromosome organization)	NA	-0.345753	-0.0416961	0.793899
evm.TU.group0.2313	GO:0003676(nucleic acid binding);GO:0008270(zinc ion binding)	NA	0.470479	-0.160404	0.334024
evm.TU.group0.2313	GO:0003676(nucleic acid binding);GO:0008270(zinc ion binding)	NA	-0.275684	-0.160404	0.334024
evm.TU.group0.2333	GO:0016787(hydrolase activity);GO:0005515(protein binding)	NA	1.15436	-0.189096	0.257554
evm.TU.group0.2333	GO:0016787(hydrolase activity);GO:0005515(protein binding)	NA	-1.02998	-0.189096	0.257554
evm.TU.group0.2334	GO:0005525(GTP binding)	03008(Ribosome biogenesis in eukaryotes)	0.736623	-0.240052	0.141098
evm.TU.group0.2334	GO:0005525(GTP binding)	03008(Ribosome biogenesis in eukaryotes)	-0.333785	-0.240052	0.141098
evm.TU.group0.2337	GO:0008375(acetylglucosaminyltransferase activity);GO:0016020(membrane)	NA	0.380796	-0.170487	0.448091
evm.TU.group0.2337	GO:0008375(acetylglucosaminyltransferase activity);GO:0016020(membrane)	NA	-0.249715	-0.170487	0.448091
evm.TU.group0.2338	GO:0005515(protein binding)	03015(mRNA surveillance pathway)	0.240366	-0.524061	0.00163168
evm.TU.group0.2338	GO:0005515(protein binding)	03015(mRNA surveillance pathway)	-0.268224	-0.524061	0.00163168
evm.TU.group0.2349	NA	NA	0.917835	-0.911987	0.00308456
evm.TU.group0.2349	NA	NA	0.751949	-0.911987	0.00308456
evm.TU.group0.2353	GO:0003700(sequence-specific DNA binding transcription factor activity);GO:0006355(regulation of transcription, DNA-dependent);GO:0043565(sequence-specific DNA binding);GO:0003677(DNA binding)	NA	0.304586	0.130679	0.714652
evm.TU.group0.2353	GO:0003700(sequence-specific DNA binding transcription factor activity);GO:0006355(regulation of transcription, DNA-dependent);GO:0043565(sequence-specific DNA binding);GO:0003677(DNA binding)	NA	-0.70888	0.130679	0.714652
evm.TU.group0.2370	GO:0016491(oxidoreductase activity);GO:0055114(oxidation-reduction process)	NA	0.245669	0.393873	0.0638994
evm.TU.group0.2377	GO:0016881(acid-amino acid ligase activity)	NA	1.12251	0.186064	0.650148
evm.TU.group0.2382	NA	NA	1.08501	-0.596884	0.0321632
evm.TU.group0.2383	NA	NA	0.48075	0.127901	0.736005
evm.TU.group0.2386	GO:0003677(DNA binding);GO:0005634(nucleus)	NA	0.443566	-0.0149821	0.84493
evm.TU.group0.2390	NA	NA	-0.968774	-0.479036	0.351911
evm.TU.group0.2392	GO:0005515(protein binding)	NA	0.269963	0.208218	0.568341
evm.TU.group0.2398	NA	NA	1.1588	0.458228	0.439972
evm.TU.group0.2405	NA	NA	0.812595	0.510946	0.161356
evm.TU.group0.2406	GO:0007165(signal transduction)	NA	1.10159	-0.831282	0.00169232
evm.TU.group0.2406	GO:0007165(signal transduction)	NA	-0.537625	-0.831282	0.00169232
evm.TU.group0.2407	NA	NA	0.90968	-0.295502	0.0864897
evm.TU.group0.2408	GO:0006886(intracellular protein transport);GO:0006888(ER to Golgi vesicle-mediated transport);GO:0008270(zinc ion binding);GO:0030127(COPII vesicle coat)	04141(Protein processing in endoplasmic reticulum)	0.734008	0.150116	0.486095
evm.TU.group0.2421	NA	NA	0.259317	0.468317	0.0247386
evm.TU.group0.2421	NA	NA	0.117761	0.468317	0.0247386
evm.TU.group0.2424	NA	03010(Ribosome)	0.481028	0.226822	0.38543
evm.TU.group10.2	GO:0031047(gene silencing by RNA)	NA	0.382461	-0.577475	0.00102454
evm.TU.group10.5	NA	NA	-1.05405	-0.0511704	0.868371
evm.TU.group10.12	GO:0004222(metalloendopeptidase activity)	NA	0.84712	0.426139	0.436723
evm.TU.group10.13	GO:0004553(hydrolase activity, hydrolyzing O-glycosyl compounds);GO:0030246(carbohydrate binding);GO:0005975(carbohydrate metabolic process)	00052(Galactose metabolism);00600(Sphingolipid metabolism);00531(Glycosaminoglycan degradation);00604(Glycosphingolipid biosynthesis - ganglio series);00511(Other glycan degradation)	-0.263213	0.474309	0.0321751
evm.TU.group10.26	GO:0004332(fructose-bisphosphate aldolase activity);GO:0006096(glycolysis)	00010(Glycolysis / Gluconeogenesis);00030(Pentose phosphate pathway);00051(Fructose and mannose metabolism);00710(Carbon fixation in photosynthetic organisms)	0.334205	-0.476728	0.0398889
evm.TU.group10.26	GO:0004332(fructose-bisphosphate aldolase activity);GO:0006096(glycolysis)	00010(Glycolysis / Gluconeogenesis);00030(Pentose phosphate pathway);00051(Fructose and mannose metabolism);00710(Carbon fixation in photosynthetic organisms)	0.563699	-0.476728	0.0398889
evm.TU.group10.27	GO:0003777(microtubule motor activity);GO:0005524(ATP binding);GO:0007018(microtubule-based movement);GO:0008017(microtubule binding);GO:0005871(kinesin complex)	NA	-0.884795	-2.81326	2.10655e-09
evm.TU.group10.30	NA	NA	0.586091	0.0896987	0.871355
evm.TU.group10.34	GO:0005515(protein binding)	NA	0.551482	-0.33461	0.355624
evm.TU.group10.35	GO:0016020(membrane);GO:0016760(cellulose synthase (UDP-forming) activity);GO:0030244(cellulose biosynthetic process);GO:0005515(protein binding);GO:0008270(zinc ion binding)	NA	-0.811267	0.820959	0.00156996
evm.TU.group10.35	GO:0016020(membrane);GO:0016760(cellulose synthase (UDP-forming) activity);GO:0030244(cellulose biosynthetic process);GO:0005515(protein binding);GO:0008270(zinc ion binding)	NA	0.594713	0.820959	0.00156996
evm.TU.group10.47	GO:0004672(protein kinase activity);GO:0005524(ATP binding);GO:0006468(protein phosphorylation);GO:0004713(protein tyrosine kinase activity);GO:0005515(protein binding)	04075(Plant hormone signal transduction)	-0.490831	0.407492	0.0474055
evm.TU.group10.51	GO:0008080(N-acetyltransferase activity)	03008(Ribosome biogenesis in eukaryotes)	2.14309	0.381422	0.31074
evm.TU.group10.62	NA	NA	0.983244	-0.62459	0.000527726
evm.TU.group10.69	NA	NA	0.944279	-0.489258	0.119627
evm.TU.group10.73	NA	NA	-0.630956	0.136568	0.611496
evm.TU.group10.81	NA	04626(Plant-pathogen interaction)	-1.73951	0.387334	0.0719926
evm.TU.group10.81	NA	04626(Plant-pathogen interaction)	-0.133157	0.387334	0.0719926
evm.TU.group10.82	GO:0004672(protein kinase activity);GO:0005524(ATP binding);GO:0006468(protein phosphorylation);GO:0004713(protein tyrosine kinase activity);GO:0005515(protein binding)	NA	-0.676073	0.0121368	0.997534
evm.TU.group10.85	GO:0008483(transaminase activity);GO:0030170(pyridoxal phosphate binding)	00250(Alanine, aspartate and glutamate metabolism);00260(Glycine, serine and threonine metabolism);00270(Cysteine and methionine metabolism);00280(Valine, leucine and isoleucine degradation)	0.412797	0.0334093	1
evm.TU.group10.87	NA	NA	0.308445	-0.0176475	0.758233
evm.TU.group10.87	NA	NA	0.579237	-0.0176475	0.758233
evm.TU.group10.87	NA	NA	1.81352	-0.0176475	0.758233
evm.TU.group10.89	GO:0008270(zinc ion binding)	NA	0.970936	-0.152228	0.534404
evm.TU.group10.90	GO:0004553(hydrolase activity, hydrolyzing O-glycosyl compounds);GO:0005975(carbohydrate metabolic process)	00500(Starch and sucrose metabolism)	0.628815	-0.64278	0.000420799
evm.TU.group10.92	GO:0008152(metabolic process);GO:0016491(oxidoreductase activity)	00564(Glycerophospholipid metabolism);00565(Ether lipid metabolism)	0.554155	0.33572	0.400522
evm.TU.group10.104	GO:0004512(inositol-3-phosphate synthase activity);GO:0006021(inositol biosynthetic process);GO:0008654(phospholipid biosynthetic process)	00562(Inositol phosphate metabolism)	0.999803	1.97596	6.06302e-15
evm.TU.group10.109	NA	NA	2.25894	0.586308	0.141596
evm.TU.group10.112	GO:0003700(sequence-specific DNA binding transcription factor activity);GO:0006355(regulation of transcription, DNA-dependent)	NA	0.476041	-0.44058	0.0380194
evm.TU.group10.118	GO:0016021(integral to membrane);GO:0055085(transmembrane transport)	NA	1.55509	-0.430516	0.106998
evm.TU.group10.119	NA	NA	-0.724458	-0.427589	0.245142
evm.TU.group10.122	GO:0006810(transport);GO:0005524(ATP binding);GO:0000166(nucleotide binding);GO:0016020(membrane);GO:0016887(ATPase activity);GO:0017111(nucleoside-triphosphatase activity)	02010(ABC transporters);04146(Peroxisome)	-1.39712	0.166453	0.415794
evm.TU.group10.122	GO:0006810(transport);GO:0005524(ATP binding);GO:0000166(nucleotide binding);GO:0016020(membrane);GO:0016887(ATPase activity);GO:0017111(nucleoside-triphosphatase activity)	02010(ABC transporters);04146(Peroxisome)	-0.812623	0.166453	0.415794
evm.TU.group10.122	GO:0006810(transport);GO:0005524(ATP binding);GO:0000166(nucleotide binding);GO:0016020(membrane);GO:0016887(ATPase activity);GO:0017111(nucleoside-triphosphatase activity)	02010(ABC transporters);04146(Peroxisome)	-1.00012	0.166453	0.415794
evm.TU.group10.122	GO:0006810(transport);GO:0005524(ATP binding);GO:0000166(nucleotide binding);GO:0016020(membrane);GO:0016887(ATPase activity);GO:0017111(nucleoside-triphosphatase activity)	02010(ABC transporters);04146(Peroxisome)	-1.02552	0.166453	0.415794
evm.TU.group10.122	GO:0006810(transport);GO:0005524(ATP binding);GO:0000166(nucleotide binding);GO:0016020(membrane);GO:0016887(ATPase activity);GO:0017111(nucleoside-triphosphatase activity)	02010(ABC transporters);04146(Peroxisome)	1.21478	0.166453	0.415794
evm.TU.group10.124	NA	NA	0.332965	-0.311111	0.0566
evm.TU.group10.127	GO:0000139(Golgi membrane);GO:0005351(sugar:hydrogen symporter activity);GO:0008643(carbohydrate transport);GO:0016021(integral to membrane)	NA	0.68889	-0.213863	0.482163
evm.TU.group10.131	GO:0055085(transmembrane transport)	NA	-0.763829	0.224518	0.76182
evm.TU.group10.132	GO:0003677(DNA binding);GO:0005515(protein binding);GO:0005634(nucleus)	NA	-0.437179	-1.16931	0.000539315
evm.TU.group10.132	GO:0003677(DNA binding);GO:0005515(protein binding);GO:0005634(nucleus)	NA	0.791977	-1.16931	0.000539315
evm.TU.group10.133	GO:0003735(structural constituent of ribosome);GO:0005622(intracellular);GO:0005840(ribosome);GO:0006412(translation)	03010(Ribosome)	0.815766	0.382222	0.123536
evm.TU.group10.139	NA	NA	0.782516	-0.485947	0.00526162
evm.TU.group10.143	GO:0003924(GTPase activity);GO:0005525(GTP binding);GO:0006184(GTP catabolic process);GO:0006886(intracellular protein transport);GO:0006913(nucleocytoplasmic transport);GO:0007165(signal transduction);GO:0016020(membrane);GO:0005622(intracellular);GO:0007264(small GTPase mediated signal transduction);GO:0015031(protein transport)	04144(Endocytosis)	0.542787	-0.627148	0.018473
evm.TU.group10.147	GO:0019904(protein domain specific binding)	NA	0.750827	0.0205409	0.920418
evm.TU.group10.150	NA	NA	0.340154	-0.27168	0.160734
evm.TU.group10.160	GO:0004553(hydrolase activity, hydrolyzing O-glycosyl compounds);GO:0030674(protein binding, bridging);GO:0005975(carbohydrate metabolic process);GO:0051015(actin filament binding)	00500(Starch and sucrose metabolism)	1.33668	0.317363	0.232377
evm.TU.group10.171	NA	NA	-0.553875	0.538942	0.206685
evm.TU.group10.172	GO:0003872(6-phosphofructokinase activity);GO:0006002(fructose 6-phosphate metabolic process);GO:0005945(6-phosphofructokinase complex);GO:0006096(glycolysis)	00010(Glycolysis / Gluconeogenesis);00030(Pentose phosphate pathway);00051(Fructose and mannose metabolism);00052(Galactose metabolism);03018(RNA degradation)	0.729752	-0.562147	0.0504399
evm.TU.group10.175	NA	00562(Inositol phosphate metabolism);04070(Phosphatidylinositol signaling system)	0.385576	-0.38693	0.323697
evm.TU.group10.178	NA	NA	-0.544532	0.308459	0.312892
evm.TU.group10.181	NA	NA	-0.728594	0.516526	0.257322
evm.TU.group10.184	NA	NA	0.619873	0.0352715	0.982399
evm.TU.group10.190	GO:0003700(sequence-specific DNA binding transcription factor activity);GO:0005634(nucleus);GO:0006355(regulation of transcription, DNA-dependent);GO:0003677(DNA binding);GO:0046983(protein dimerization activity)	NA	0.33536	-0.264026	0.0957562
evm.TU.group10.191	NA	NA	-0.36117	-0.403556	0.0199803
evm.TU.group10.191	NA	NA	0.859219	-0.403556	0.0199803
evm.TU.group10.195	NA	NA	0.593021	-0.271639	0.220547
evm.TU.group10.195	NA	NA	1.22153	-0.271639	0.220547
evm.TU.group10.197	NA	NA	0.343438	-0.407328	0.247012
evm.TU.group10.200	GO:0005215(transporter activity);GO:0006810(transport);GO:0016020(membrane);GO:0055085(transmembrane transport)	NA	0.39085	-0.154953	0.587294
evm.TU.group10.201	GO:0003700(sequence-specific DNA binding transcription factor activity);GO:0006355(regulation of transcription, DNA-dependent)	NA	-1.15115	1.32787	0.120303
evm.TU.group10.217	NA	04075(Plant hormone signal transduction)	-0.36877	-0.733786	5.09226e-05
evm.TU.group10.217	NA	04075(Plant hormone signal transduction)	0.550897	-0.733786	5.09226e-05
evm.TU.group10.220	NA	NA	-1.55934	0.496777	0.175656
evm.TU.group10.221	NA	NA	0.468583	-0.193078	0.286205
evm.TU.group10.223	GO:0000786(nucleosome);GO:0000785(chromatin);GO:0003677(DNA binding);GO:0005634(nucleus);GO:0006334(nucleosome assembly);GO:0006355(regulation of transcription, DNA-dependent)	NA	0.757373	-0.143611	0.380294
evm.TU.group10.229	NA	NA	1.01799	-0.0993823	0.576797
evm.TU.group10.230	GO:0003682(chromatin binding)	NA	1.07922	-0.285924	0.558005
evm.TU.group10.233	GO:0005525(GTP binding);GO:0006184(GTP catabolic process);GO:0007165(signal transduction);GO:0016020(membrane);GO:0003924(GTPase activity);GO:0005622(intracellular);GO:0007264(small GTPase mediated signal transduction);GO:0006886(intracellular protein transport);GO:0015031(protein transport)	NA	1.17572	0.333884	0.508389
evm.TU.group10.241	GO:0004356(glutamate-ammonia ligase activity);GO:0006542(glutamine biosynthetic process);GO:0006807(nitrogen compound metabolic process)	00630(Glyoxylate and dicarboxylate metabolism);00910(Nitrogen metabolism);00250(Alanine, aspartate and glutamate metabolism);00220(Arginine biosynthesis)	0.51475	0.151407	0.591057
evm.TU.group10.242	NA	NA	1.88522	0.151876	0.785826
evm.TU.group10.243	NA	NA	-0.429289	0.177199	0.571147
evm.TU.group10.245	NA	NA	0.408681	0.319878	0.424651
evm.TU.group10.246	NA	NA	0.5684	-0.256222	0.480484
evm.TU.group10.252	NA	NA	0.555712	0.534538	0.0186093
evm.TU.group10.253	GO:0005216(ion channel activity);GO:0006811(ion transport);GO:0016020(membrane);GO:0055085(transmembrane transport);GO:0005249(voltage-gated potassium channel activity);GO:0006813(potassium ion transport);GO:0005515(protein binding)	NA	-3.15206	1.51682	7.13588e-08
evm.TU.group10.253	GO:0005216(ion channel activity);GO:0006811(ion transport);GO:0016020(membrane);GO:0055085(transmembrane transport);GO:0005249(voltage-gated potassium channel activity);GO:0006813(potassium ion transport);GO:0005515(protein binding)	NA	0.505299	1.51682	7.13588e-08
evm.TU.group10.262	GO:0004672(protein kinase activity);GO:0005524(ATP binding);GO:0006468(protein phosphorylation);GO:0004713(protein tyrosine kinase activity)	NA	1.72672	-0.269527	0.464202
evm.TU.group10.263	GO:0004672(protein kinase activity);GO:0005524(ATP binding);GO:0006468(protein phosphorylation);GO:0004713(protein tyrosine kinase activity)	NA	0.442511	-0.693423	0.000256191
evm.TU.group10.265	GO:0003682(chromatin binding)	04075(Plant hormone signal transduction)	-0.880764	0.431319	0.169787
evm.TU.group10.265	GO:0003682(chromatin binding)	04075(Plant hormone signal transduction)	0.887147	0.431319	0.169787
evm.TU.group10.269	NA	03040(Spliceosome)	0.32268	0.0300824	0.97673
evm.TU.group10.274	NA	NA	-1.1577	1.25513	1.04849e-07
evm.TU.group10.278	NA	NA	3.55976	0.813653	0.151998
evm.TU.group10.285	GO:0005737(cytoplasm);GO:0006914(autophagy)	04136(Autophagy - other eukaryotes)	0.420976	0.150749	0.706958
evm.TU.group10.287	GO:0003677(DNA binding);GO:0006355(regulation of transcription, DNA-dependent)	03013(RNA transport);03015(mRNA surveillance pathway);03018(RNA degradation)	0.795896	-0.745282	0.224307
evm.TU.group10.288	NA	NA	0.633965	0.211317	0.446449
evm.TU.group10.296	GO:0009058(biosynthetic process);GO:0016740(transferase activity)	00906(Carotenoid biosynthesis)	0.422149	-0.256979	0.175874
evm.TU.group10.304	NA	00480(Glutathione metabolism)	0.524484	1.13628	7.26203e-06
evm.TU.group10.305	NA	NA	0.616992	0.242444	0.562777
evm.TU.group10.308	NA	03040(Spliceosome);03018(RNA degradation)	0.95302	-0.251675	0.177921
evm.TU.group10.322	GO:0008152(metabolic process);GO:0016746(transferase activity, transferring acyl groups)	00564(Glycerophospholipid metabolism)	0.828739	0.369774	0.104042
evm.TU.group10.323	GO:0004852(uroporphyrinogen-III synthase activity);GO:0033014(tetrapyrrole biosynthetic process)	NA	0.915196	0.667854	0.00927245
evm.TU.group10.323	GO:0004852(uroporphyrinogen-III synthase activity);GO:0033014(tetrapyrrole biosynthetic process)	NA	0.271436	0.667854	0.00927245
evm.TU.group10.325	GO:0003777(microtubule motor activity);GO:0005871(kinesin complex);GO:0007018(microtubule-based movement)	NA	1.55732	-1.13444	0.0194725
evm.TU.group10.334	GO:0016747(transferase activity, transferring acyl groups other than amino-acyl groups)	00561(Glycerolipid metabolism)	0.293341	0.5344	0.00715077
evm.TU.group10.336	GO:0016491(oxidoreductase activity);GO:0055114(oxidation-reduction process)	00450(Selenocompound metabolism)	0.920436	0.148316	0.571739
evm.TU.group10.337	GO:0005515(protein binding)	NA	-0.854991	-2.06711	8.429e-12
evm.TU.group10.337	GO:0005515(protein binding)	NA	-0.534403	-2.06711	8.429e-12
evm.TU.group10.337	GO:0005515(protein binding)	NA	1.98058	-2.06711	8.429e-12
evm.TU.group10.339	GO:0016021(integral to membrane);GO:0016020(membrane);GO:0022857(transmembrane transporter activity);GO:0022891(substrate-specific transmembrane transporter activity);GO:0055085(transmembrane transport)	NA	-0.793736	-0.13614	0.576233
evm.TU.group10.339	GO:0016021(integral to membrane);GO:0016020(membrane);GO:0022857(transmembrane transporter activity);GO:0022891(substrate-specific transmembrane transporter activity);GO:0055085(transmembrane transport)	NA	0.481575	-0.13614	0.576233
evm.TU.group10.346	GO:0005509(calcium ion binding);GO:0005515(protein binding)	04144(Endocytosis)	-0.252065	-0.127659	0.400247
evm.TU.group10.355	GO:0003723(RNA binding);GO:0004540(ribonuclease activity)	03018(RNA degradation)	0.844456	-0.147826	0.372779
evm.TU.group10.363	NA	03410(Base excision repair)	0.292959	-0.377057	0.0346292
evm.TU.group10.364	GO:0003676(nucleic acid binding)	NA	1.02127	0.131609	0.63012
evm.TU.group10.365	GO:0004672(protein kinase activity);GO:0005524(ATP binding);GO:0006468(protein phosphorylation);GO:0004713(protein tyrosine kinase activity)	NA	0.635871	-0.302212	0.114158
evm.TU.group10.372	GO:0000042(protein targeting to Golgi);GO:0005515(protein binding)	NA	0.571432	0.0350365	0.97809
evm.TU.group10.378	NA	04144(Endocytosis)	0.462441	-0.702729	0.0945303
evm.TU.group10.385	GO:0005515(protein binding);GO:0008270(zinc ion binding)	NA	0.991808	-0.667686	0.0122612
evm.TU.group10.389	GO:0005634(nucleus);GO:0006281(DNA repair);GO:0007049(cell cycle)	NA	0.877305	-0.12932	0.693816
evm.TU.group10.390	GO:0004601(peroxidase activity);GO:0006979(response to oxidative stress);GO:0020037(heme binding);GO:0055114(oxidation-reduction process)	00053(Ascorbate and aldarate metabolism);00480(Glutathione metabolism)	1.02125	-0.490034	0.205543
evm.TU.group10.397	NA	00310(Lysine degradation)	0.679801	-0.198337	0.68633
evm.TU.group10.402	GO:0000151(ubiquitin ligase complex);GO:0004842(ubiquitin-protein ligase activity);GO:0016567(protein ubiquitination)	NA	0.64951	-0.210341	0.214812
evm.TU.group10.403	NA	04120(Ubiquitin mediated proteolysis)	0.797145	0.552779	0.0552358
evm.TU.group10.415	NA	NA	-2.88157	inf	1
evm.TU.group10.417	GO:0016757(transferase activity, transferring glycosyl groups)	NA	-0.643057	0.376041	0.324009
evm.TU.group10.418	GO:0004553(hydrolase activity, hydrolyzing O-glycosyl compounds);GO:0016798(hydrolase activity, acting on glycosyl bonds);GO:0005975(carbohydrate metabolic process)	NA	-1.49121	-0.494545	0.0171048
evm.TU.group10.418	GO:0004553(hydrolase activity, hydrolyzing O-glycosyl compounds);GO:0016798(hydrolase activity, acting on glycosyl bonds);GO:0005975(carbohydrate metabolic process)	NA	-0.661989	-0.494545	0.0171048
evm.TU.group10.418	GO:0004553(hydrolase activity, hydrolyzing O-glycosyl compounds);GO:0016798(hydrolase activity, acting on glycosyl bonds);GO:0005975(carbohydrate metabolic process)	NA	0.771238	-0.494545	0.0171048
evm.TU.group10.420	GO:0005618(cell wall);GO:0030599(pectinesterase activity);GO:0042545(cell wall modification);GO:0004857(enzyme inhibitor activity)	00040(Pentose and glucuronate interconversions)	-0.576177	-1.50413	7.21988e-12
evm.TU.group10.420	GO:0005618(cell wall);GO:0030599(pectinesterase activity);GO:0042545(cell wall modification);GO:0004857(enzyme inhibitor activity)	00040(Pentose and glucuronate interconversions)	-0.942137	-1.50413	7.21988e-12
evm.TU.group10.434	GO:0004430(1-phosphatidylinositol 4-kinase activity);GO:0046854(phosphatidylinositol phosphorylation);GO:0016773(phosphotransferase activity, alcohol group as acceptor);GO:0006661(phosphatidylinositol biosynthetic process);GO:0048015(phosphatidylinositol-mediated signaling)	00562(Inositol phosphate metabolism);04070(Phosphatidylinositol signaling system)	-0.840342	0.243497	0.333673
evm.TU.group10.434	GO:0004430(1-phosphatidylinositol 4-kinase activity);GO:0046854(phosphatidylinositol phosphorylation);GO:0016773(phosphotransferase activity, alcohol group as acceptor);GO:0006661(phosphatidylinositol biosynthetic process);GO:0048015(phosphatidylinositol-mediated signaling)	00562(Inositol phosphate metabolism);04070(Phosphatidylinositol signaling system)	-0.307866	0.243497	0.333673
evm.TU.group10.436	NA	NA	0.337328	0.460247	0.0198874
evm.TU.group10.437	GO:0004672(protein kinase activity);GO:0005524(ATP binding);GO:0006468(protein phosphorylation);GO:0004713(protein tyrosine kinase activity)	NA	0.153781	-0.405545	0.0426781
evm.TU.group10.441	GO:0003682(chromatin binding)	NA	0.793894	-0.305371	0.53503
evm.TU.group10.460	NA	NA	1.37722	0	1
evm.TU.group10.461	NA	04120(Ubiquitin mediated proteolysis)	0.471273	0.261286	0.23465
evm.TU.group10.461	NA	04120(Ubiquitin mediated proteolysis)	0.68725	0.261286	0.23465
evm.TU.group10.464	NA	NA	0.961835	-0.445591	0.00834507
evm.TU.group10.467	NA	NA	0.425829	-0.906893	4.65804e-06
evm.TU.group10.475	GO:0003677(DNA binding);GO:0003713(transcription coactivator activity);GO:0006355(regulation of transcription, DNA-dependent)	NA	0.510687	-0.0600534	0.607758
evm.TU.group10.475	GO:0003677(DNA binding);GO:0003713(transcription coactivator activity);GO:0006355(regulation of transcription, DNA-dependent)	NA	0.659753	-0.0600534	0.607758
evm.TU.group10.482	GO:0006352(DNA-dependent transcription, initiation);GO:0006355(regulation of transcription, DNA-dependent);GO:0008270(zinc ion binding)	NA	0.357694	-0.170051	0.284592
evm.TU.group10.491	GO:0006486(protein glycosylation);GO:0008378(galactosyltransferase activity);GO:0016020(membrane)	NA	1.30015	-0.495032	0.16341
evm.TU.group10.502	GO:0005515(protein binding)	NA	2.17129	-0.278611	0.0930422
evm.TU.group10.513	GO:0003677(DNA binding);GO:0003700(sequence-specific DNA binding transcription factor activity);GO:0005634(nucleus);GO:0006355(regulation of transcription, DNA-dependent);GO:0043565(sequence-specific DNA binding)	NA	0.446873	-0.667217	0.0579888
evm.TU.group10.560	NA	NA	0.779064	0.293973	0.487473
evm.TU.group10.583	GO:0004672(protein kinase activity);GO:0005524(ATP binding);GO:0006468(protein phosphorylation);GO:0004713(protein tyrosine kinase activity)	NA	-0.414793	0.588883	0.00673928
evm.TU.group10.588	NA	NA	0.409148	-0.066479	0.810987
evm.TU.group10.592	NA	NA	0.284507	0.697243	0.00224868
evm.TU.group10.592	NA	NA	0.876506	0.697243	0.00224868
evm.TU.group10.604	GO:0003676(nucleic acid binding)	03040(Spliceosome)	0.385596	0.0257554	0.972284
evm.TU.group10.604	GO:0003676(nucleic acid binding)	03040(Spliceosome)	0.556301	0.0257554	0.972284
evm.TU.group10.612	GO:0008299(isoprenoid biosynthetic process)	00900(Terpenoid backbone biosynthesis)	0.132061	-1.24087	8.82903e-09
evm.TU.group10.620	NA	NA	1.861	0	1
evm.TU.group10.626	NA	NA	0.362659	-0.121855	0.57663
evm.TU.group10.653	GO:0003735(structural constituent of ribosome);GO:0005622(intracellular);GO:0005840(ribosome);GO:0006412(translation)	03010(Ribosome)	0.465375	0.0128854	0.902615
evm.TU.group10.653	GO:0003735(structural constituent of ribosome);GO:0005622(intracellular);GO:0005840(ribosome);GO:0006412(translation)	03010(Ribosome)	0.91553	0.0128854	0.902615
evm.TU.group10.662	NA	NA	0.522148	0.0493256	0.906409
evm.TU.group10.676	GO:0008652(cellular amino acid biosynthetic process);GO:0008080(N-acetyltransferase activity)	00220(Arginine biosynthesis)	-0.47799	0.367409	0.0602574
evm.TU.group10.676	GO:0008652(cellular amino acid biosynthetic process);GO:0008080(N-acetyltransferase activity)	00220(Arginine biosynthesis)	0.717473	0.367409	0.0602574
evm.TU.group10.685	GO:0003735(structural constituent of ribosome);GO:0005840(ribosome);GO:0006412(translation)	03010(Ribosome)	0.385273	0.528385	0.0669272
evm.TU.group10.690	GO:0003735(structural constituent of ribosome);GO:0006412(translation);GO:0015934(large ribosomal subunit)	03010(Ribosome)	0.846034	0.20104	0.414347
evm.TU.group10.690	GO:0003735(structural constituent of ribosome);GO:0006412(translation);GO:0015934(large ribosomal subunit)	03010(Ribosome)	0.850439	0.20104	0.414347
evm.TU.group10.690	GO:0003735(structural constituent of ribosome);GO:0006412(translation);GO:0015934(large ribosomal subunit)	03010(Ribosome)	0.676408	0.20104	0.414347
evm.TU.group10.696	GO:0005515(protein binding)	NA	-0.82939	0.507919	0.011976
evm.TU.group10.708	GO:0005525(GTP binding)	NA	0.411236	0.198394	0.33911
evm.TU.group10.757	GO:0004672(protein kinase activity);GO:0005524(ATP binding);GO:0006468(protein phosphorylation);GO:0004713(protein tyrosine kinase activity)	03008(Ribosome biogenesis in eukaryotes);04712(Circadian rhythm - plant)	0.189802	0.683397	0.000353742
evm.TU.group10.757	GO:0004672(protein kinase activity);GO:0005524(ATP binding);GO:0006468(protein phosphorylation);GO:0004713(protein tyrosine kinase activity)	03008(Ribosome biogenesis in eukaryotes);04712(Circadian rhythm - plant)	0.678638	0.683397	0.000353742
evm.TU.group10.761	NA	NA	-1.35953	0.818118	0.0223301
evm.TU.group10.765	NA	NA	0.138653	-1.81142	5.04142e-13
evm.TU.group10.774	NA	NA	0.344689	-0.0432147	0.803452
evm.TU.group10.776	GO:0004252(serine-type endopeptidase activity);GO:0005515(protein binding);GO:0006508(proteolysis)	NA	-0.700461	0.0195634	0.980062
evm.TU.group10.776	GO:0004252(serine-type endopeptidase activity);GO:0005515(protein binding);GO:0006508(proteolysis)	NA	-0.453404	0.0195634	0.980062
evm.TU.group10.776	GO:0004252(serine-type endopeptidase activity);GO:0005515(protein binding);GO:0006508(proteolysis)	NA	0.538755	0.0195634	0.980062
evm.TU.group10.782	GO:0005525(GTP binding)	NA	-1.66374	-0.0299172	0.864571
evm.TU.group10.794	NA	NA	0.645012	0.262122	0.289443
evm.TU.group10.794	NA	NA	1.18059	0.262122	0.289443
evm.TU.group10.798	GO:0004252(serine-type endopeptidase activity);GO:0006508(proteolysis)	NA	0.689047	0.142836	0.543194
evm.TU.group10.798	GO:0004252(serine-type endopeptidase activity);GO:0006508(proteolysis)	NA	0.444241	0.142836	0.543194
evm.TU.group10.812	NA	NA	-1.81292	0.850324	0.00740995
evm.TU.group10.822	GO:0005634(nucleus)	NA	1.01713	0.224831	0.481303
evm.TU.group10.829	GO:0004672(protein kinase activity);GO:0005524(ATP binding);GO:0006468(protein phosphorylation);GO:0004713(protein tyrosine kinase activity);GO:0005515(protein binding)	NA	2.47051	-0.409877	0.0796221
evm.TU.group10.838	GO:0016021(integral to membrane)	NA	1.17338	-0.255017	0.110414
evm.TU.group10.845	GO:0004672(protein kinase activity);GO:0005524(ATP binding);GO:0006468(protein phosphorylation);GO:0004713(protein tyrosine kinase activity);GO:0005515(protein binding)	NA	-1.23806	-0.2499	0.297785
evm.TU.group10.845	GO:0004672(protein kinase activity);GO:0005524(ATP binding);GO:0006468(protein phosphorylation);GO:0004713(protein tyrosine kinase activity);GO:0005515(protein binding)	NA	0.770772	-0.2499	0.297785
evm.TU.group10.848	GO:0016881(acid-amino acid ligase activity);GO:0019789(SUMO ligase activity)	03013(RNA transport);04120(Ubiquitin mediated proteolysis)	0.79532	-0.56697	0.00107032
evm.TU.group10.848	GO:0016881(acid-amino acid ligase activity);GO:0019789(SUMO ligase activity)	03013(RNA transport);04120(Ubiquitin mediated proteolysis)	0.904802	-0.56697	0.00107032
evm.TU.group10.853	GO:0003700(sequence-specific DNA binding transcription factor activity);GO:0006355(regulation of transcription, DNA-dependent)	NA	-0.849841	-0.302802	0.253862
evm.TU.group10.862	NA	NA	-0.731709	0.614562	0.0355328
evm.TU.group10.862	NA	NA	-0.817331	0.614562	0.0355328
evm.TU.group10.862	NA	NA	0.600124	0.614562	0.0355328
evm.TU.group10.865	GO:0004516(nicotinate phosphoribosyltransferase activity);GO:0009435(NAD biosynthetic process)	00760(Nicotinate and nicotinamide metabolism)	0.363497	-0.418969	0.0217037
evm.TU.group10.880	GO:0008152(metabolic process);GO:0005515(protein binding);GO:0016491(oxidoreductase activity)	00906(Carotenoid biosynthesis)	-1.01963	0.291835	0.296068
evm.TU.group10.880	GO:0008152(metabolic process);GO:0005515(protein binding);GO:0016491(oxidoreductase activity)	00906(Carotenoid biosynthesis)	-0.577211	0.291835	0.296068
evm.TU.group10.880	GO:0008152(metabolic process);GO:0005515(protein binding);GO:0016491(oxidoreductase activity)	00906(Carotenoid biosynthesis)	-0.276532	0.291835	0.296068
evm.TU.group10.880	GO:0008152(metabolic process);GO:0005515(protein binding);GO:0016491(oxidoreductase activity)	00906(Carotenoid biosynthesis)	0.289265	0.291835	0.296068
evm.TU.group10.880	GO:0008152(metabolic process);GO:0005515(protein binding);GO:0016491(oxidoreductase activity)	00906(Carotenoid biosynthesis)	0.659596	0.291835	0.296068
evm.TU.group10.883	GO:0005509(calcium ion binding)	04626(Plant-pathogen interaction)	0.15238	-0.391215	0.165893
evm.TU.group10.884	GO:0005509(calcium ion binding)	04016(MAPK signaling pathway - plant);04070(Phosphatidylinositol signaling system);04626(Plant-pathogen interaction)	0.839323	1.28426	0.0341186
evm.TU.group10.888	GO:0004861(cyclin-dependent protein serine/threonine kinase inhibitor activity);GO:0005634(nucleus);GO:0007050(cell cycle arrest)	NA	0.403719	0.499	0.0261537
evm.TU.group10.901	NA	NA	1.13174	0.00760983	0.894827
evm.TU.group10.903	NA	03008(Ribosome biogenesis in eukaryotes)	0.498866	-0.0627302	0.639209
evm.TU.group10.914	NA	NA	0.909438	0.439003	0.0305825
evm.TU.group10.920	NA	00790(Folate biosynthesis)	0.388943	0.202238	0.405161
evm.TU.group10.926	GO:0004672(protein kinase activity);GO:0005524(ATP binding);GO:0006468(protein phosphorylation);GO:0004713(protein tyrosine kinase activity);GO:0030247(polysaccharide binding)	NA	0.27181	0.239286	0.259326
evm.TU.group10.928	GO:0005515(protein binding)	NA	0.487453	-0.279376	0.148862
evm.TU.group10.928	GO:0005515(protein binding)	NA	0.903577	-0.279376	0.148862
evm.TU.group10.930	NA	NA	1.35869	0.0698585	0.813492
evm.TU.group10.930	NA	NA	1.14767	0.0698585	0.813492
evm.TU.group10.931	GO:0005509(calcium ion binding);GO:0009523(photosystem II);GO:0009654(oxygen evolving complex);GO:0015979(photosynthesis);GO:0019898(extrinsic to membrane);GO:0042549(photosystem II stabilization)	00195(Photosynthesis)	0.18431	-0.011454	0.827438
evm.TU.group10.931	GO:0005509(calcium ion binding);GO:0009523(photosystem II);GO:0009654(oxygen evolving complex);GO:0015979(photosynthesis);GO:0019898(extrinsic to membrane);GO:0042549(photosystem II stabilization)	00195(Photosynthesis)	0.833327	-0.011454	0.827438
evm.TU.group10.7	GO:0008168(methyltransferase activity)	NA	2.52867	0.152827	0.932168
evm.TU.group10.21	NA	NA	1.16085	-0.979106	0.00281224
evm.TU.group10.23	GO:0003677(DNA binding);GO:0005634(nucleus);GO:0006352(DNA-dependent transcription, initiation);GO:0016570(histone modification);GO:0005515(protein binding);GO:0046872(metal ion binding);GO:0008270(zinc ion binding)	00565(Ether lipid metabolism)	0.695707	-0.452195	0.0101294
evm.TU.group10.23	GO:0003677(DNA binding);GO:0005634(nucleus);GO:0006352(DNA-dependent transcription, initiation);GO:0016570(histone modification);GO:0005515(protein binding);GO:0046872(metal ion binding);GO:0008270(zinc ion binding)	00565(Ether lipid metabolism)	0.401821	-0.452195	0.0101294
evm.TU.group10.23	GO:0003677(DNA binding);GO:0005634(nucleus);GO:0006352(DNA-dependent transcription, initiation);GO:0016570(histone modification);GO:0005515(protein binding);GO:0046872(metal ion binding);GO:0008270(zinc ion binding)	00565(Ether lipid metabolism)	-0.250517	-0.452195	0.0101294
evm.TU.group10.23	GO:0003677(DNA binding);GO:0005634(nucleus);GO:0006352(DNA-dependent transcription, initiation);GO:0016570(histone modification);GO:0005515(protein binding);GO:0046872(metal ion binding);GO:0008270(zinc ion binding)	00565(Ether lipid metabolism)	-0.279881	-0.452195	0.0101294
evm.TU.group10.24	GO:0005618(cell wall);GO:0030599(pectinesterase activity);GO:0042545(cell wall modification)	00040(Pentose and glucuronate interconversions)	0.231762	0.101965	0.755443
evm.TU.group10.38	GO:0003676(nucleic acid binding)	NA	0.74907	0.0777963	0.799532
evm.TU.group10.38	GO:0003676(nucleic acid binding)	NA	0.297025	0.0777963	0.799532
evm.TU.group10.38	GO:0003676(nucleic acid binding)	NA	0.398938	0.0777963	0.799532
evm.TU.group10.45	NA	NA	0.297282	0.0996273	0.726508
evm.TU.group10.52	NA	NA	1.36084	0.416709	0.0887407
evm.TU.group10.61	GO:0005524(ATP binding);GO:0000166(nucleotide binding);GO:0016887(ATPase activity);GO:0017111(nucleoside-triphosphatase activity)	NA	0.192821	0.00919525	0.941441
evm.TU.group10.61	GO:0005524(ATP binding);GO:0000166(nucleotide binding);GO:0016887(ATPase activity);GO:0017111(nucleoside-triphosphatase activity)	NA	-0.107571	0.00919525	0.941441
evm.TU.group10.74	NA	NA	0.348388	0.486021	0.0244488
evm.TU.group10.86	GO:0003700(sequence-specific DNA binding transcription factor activity);GO:0006355(regulation of transcription, DNA-dependent);GO:0043565(sequence-specific DNA binding);GO:0006351(transcription, DNA-dependent)	04075(Plant hormone signal transduction)	1.21834	0.461228	0.727925
evm.TU.group10.88	GO:0003676(nucleic acid binding)	03040(Spliceosome)	0.571751	0.190749	0.369528
evm.TU.group10.93	NA	NA	0.463954	0.0210938	0.998513
evm.TU.group10.94	GO:0003735(structural constituent of ribosome);GO:0005622(intracellular);GO:0005840(ribosome);GO:0006412(translation)	03010(Ribosome)	0.309326	0.818861	0.000115444
evm.TU.group10.94	GO:0003735(structural constituent of ribosome);GO:0005622(intracellular);GO:0005840(ribosome);GO:0006412(translation)	03010(Ribosome)	0.754971	0.818861	0.000115444
evm.TU.group10.94	GO:0003735(structural constituent of ribosome);GO:0005622(intracellular);GO:0005840(ribosome);GO:0006412(translation)	03010(Ribosome)	0.489914	0.818861	0.000115444
evm.TU.group10.95	GO:0003676(nucleic acid binding)	03040(Spliceosome);03013(RNA transport);03015(mRNA surveillance pathway)	0.44659	0.19219	0.366779
evm.TU.group10.95	GO:0003676(nucleic acid binding)	03040(Spliceosome);03013(RNA transport);03015(mRNA surveillance pathway)	-0.153018	0.19219	0.366779
evm.TU.group10.97	GO:0006457(protein folding)	NA	0.4449	0.8347	0.000138441
evm.TU.group10.105	NA	NA	0.709382	-2.59379	2.91027e-09
evm.TU.group10.110	GO:0005777(peroxisome);GO:0006631(fatty acid metabolic process);GO:0050660(flavin adenine dinucleotide binding);GO:0055114(oxidation-reduction process);GO:0003997(acyl-CoA oxidase activity);GO:0006635(fatty acid beta-oxidation);GO:0003995(acyl-CoA dehydrogenase activity);GO:0016627(oxidoreductase activity, acting on the CH-CH group of donors)	00071(Fatty acid degradation);00592(alpha-Linolenic acid metabolism);01040(Biosynthesis of unsaturated fatty acids);04146(Peroxisome)	0.694792	3.02645	2.54108e-25
evm.TU.group10.125	GO:0005509(calcium ion binding);GO:0005544(calcium-dependent phospholipid binding)	NA	0.40611	-0.752677	0.00606833
evm.TU.group10.130	NA	NA	-0.737089	-0.441509	0.456274
evm.TU.group10.136	GO:0004672(protein kinase activity);GO:0005524(ATP binding);GO:0006468(protein phosphorylation);GO:0004713(protein tyrosine kinase activity);GO:0005515(protein binding)	NA	0.680341	-0.653206	0.157365
evm.TU.group10.140	NA	00500(Starch and sucrose metabolism)	0.569292	0.388393	0.0409033
evm.TU.group10.141	GO:0003849(3-deoxy-7-phosphoheptulonate synthase activity);GO:0009073(aromatic amino acid family biosynthetic process)	00400(Phenylalanine, tyrosine and tryptophan biosynthesis)	0.507269	-2.44878	3.53733e-28
evm.TU.group10.142	GO:0003676(nucleic acid binding)	03015(mRNA surveillance pathway)	0.945601	0.116102	0.67248
evm.TU.group10.142	GO:0003676(nucleic acid binding)	03015(mRNA surveillance pathway)	0.254207	0.116102	0.67248
evm.TU.group10.145	GO:0003735(structural constituent of ribosome);GO:0005622(intracellular);GO:0005840(ribosome);GO:0006412(translation)	03010(Ribosome)	0.11904	-0.449877	0.00892599
evm.TU.group10.145	GO:0003735(structural constituent of ribosome);GO:0005622(intracellular);GO:0005840(ribosome);GO:0006412(translation)	03010(Ribosome)	1.33322	-0.449877	0.00892599
evm.TU.group10.146	GO:0004222(metalloendopeptidase activity)	NA	0.980752	0.0175352	0.965812
evm.TU.group10.149	GO:0000786(nucleosome);GO:0003677(DNA binding);GO:0006334(nucleosome assembly)	NA	0.629315	-0.204133	0.192266
evm.TU.group10.149	GO:0000786(nucleosome);GO:0003677(DNA binding);GO:0006334(nucleosome assembly)	NA	0.282358	-0.204133	0.192266
evm.TU.group10.151	GO:0003677(DNA binding);GO:0003700(sequence-specific DNA binding transcription factor activity);GO:0005634(nucleus);GO:0006355(regulation of transcription, DNA-dependent);GO:0043565(sequence-specific DNA binding);GO:0000976(transcription regulatory region sequence-specific DNA binding)	NA	0.390929	-0.650696	0.00296182
evm.TU.group10.154	GO:0005215(transporter activity);GO:0006814(sodium ion transport);GO:0016020(membrane);GO:0055085(transmembrane transport)	NA	2.92031	-2.12461	1
evm.TU.group10.161	NA	NA	2.03447	-2.36471	1
evm.TU.group10.162_evm.TU.group10.163	GO:0015238(drug transmembrane transporter activity);GO:0015297(antiporter activity);GO:0016020(membrane);GO:0055085(transmembrane transport);GO:0006855(drug transmembrane transport)	NA	0.78011	-0.48753	0.00856524
evm.TU.group10.164	NA	NA	0.47058	-1.1818	1.29857e-08
evm.TU.group10.174	GO:0019904(protein domain specific binding)	NA	0.578012	0.0642038	0.886677
evm.TU.group10.174	GO:0019904(protein domain specific binding)	NA	0.868195	0.0642038	0.886677
evm.TU.group10.185	GO:0046983(protein dimerization activity)	NA	2.19299	-0.22216	1
evm.TU.group10.187_evm.TU.group10.188	GO:0003824(catalytic activity)	00563(Glycosylphosphatidylinositol(GPI)-anchor biosynthesis)	1.05892	-0.548746	0.0275668
evm.TU.group10.189	GO:0003777(microtubule motor activity);GO:0005524(ATP binding);GO:0007018(microtubule-based movement);GO:0008017(microtubule binding);GO:0005871(kinesin complex)	NA	0.508766	0.345082	0.119051
evm.TU.group10.189	GO:0003777(microtubule motor activity);GO:0005524(ATP binding);GO:0007018(microtubule-based movement);GO:0008017(microtubule binding);GO:0005871(kinesin complex)	NA	-0.278179	0.345082	0.119051
evm.TU.group10.189	GO:0003777(microtubule motor activity);GO:0005524(ATP binding);GO:0007018(microtubule-based movement);GO:0008017(microtubule binding);GO:0005871(kinesin complex)	NA	-0.668945	0.345082	0.119051
evm.TU.group10.189	GO:0003777(microtubule motor activity);GO:0005524(ATP binding);GO:0007018(microtubule-based movement);GO:0008017(microtubule binding);GO:0005871(kinesin complex)	NA	-0.498104	0.345082	0.119051
evm.TU.group10.189	GO:0003777(microtubule motor activity);GO:0005524(ATP binding);GO:0007018(microtubule-based movement);GO:0008017(microtubule binding);GO:0005871(kinesin complex)	NA	0.886227	0.345082	0.119051
evm.TU.group10.192	GO:0016020(membrane);GO:0055085(transmembrane transport)	NA	0.448507	0.149874	0.504566
evm.TU.group10.198	GO:0003824(catalytic activity);GO:0008152(metabolic process)	NA	1.75258	-0.527241	0.127468
evm.TU.group10.199	NA	NA	-0.298351	0.42791	0.0409913
evm.TU.group10.199	NA	NA	-0.312519	0.42791	0.0409913
evm.TU.group10.203	GO:0004672(protein kinase activity);GO:0005524(ATP binding);GO:0006468(protein phosphorylation)	NA	0.482772	0.448176	0.176923
evm.TU.group10.204	GO:0004672(protein kinase activity);GO:0005524(ATP binding);GO:0006468(protein phosphorylation);GO:0004713(protein tyrosine kinase activity)	NA	-0.495516	0.689856	0.00454094
evm.TU.group10.205	GO:0003723(RNA binding)	NA	0.390134	0.112452	0.733001
evm.TU.group10.206	NA	NA	0.715906	0.132828	0.597845
evm.TU.group10.213	GO:0008270(zinc ion binding);GO:0016491(oxidoreductase activity);GO:0055114(oxidation-reduction process);GO:0016747(transferase activity, transferring acyl groups other than amino-acyl groups)	00940(Phenylpropanoid biosynthesis)	0.300493	-0.154933	0.331509
evm.TU.group10.219	GO:0005515(protein binding)	00053(Ascorbate and aldarate metabolism);00480(Glutathione metabolism)	0.779943	0.00621761	0.85708
evm.TU.group10.219	GO:0005515(protein binding)	00053(Ascorbate and aldarate metabolism);00480(Glutathione metabolism)	0.348977	0.00621761	0.85708
evm.TU.group10.226	GO:0004806(triglyceride lipase activity);GO:0004091(carboxylesterase activity);GO:0006629(lipid metabolic process);GO:0016042(lipid catabolic process)	NA	0.603113	-0.37615	0.149831
evm.TU.group10.226	GO:0004806(triglyceride lipase activity);GO:0004091(carboxylesterase activity);GO:0006629(lipid metabolic process);GO:0016042(lipid catabolic process)	NA	0.479833	-0.37615	0.149831
evm.TU.group10.226	GO:0004806(triglyceride lipase activity);GO:0004091(carboxylesterase activity);GO:0006629(lipid metabolic process);GO:0016042(lipid catabolic process)	NA	-1.4733	-0.37615	0.149831
evm.TU.group10.228	GO:0004553(hydrolase activity, hydrolyzing O-glycosyl compounds);GO:0005975(carbohydrate metabolic process)	00500(Starch and sucrose metabolism)	-0.562312	-0.606114	0.151861
evm.TU.group10.234	NA	NA	0.547146	-1.22743	0.00100054
evm.TU.group10.235	GO:0004672(protein kinase activity);GO:0005524(ATP binding);GO:0006468(protein phosphorylation);GO:0004713(protein tyrosine kinase activity)	NA	0.455086	-0.0903332	0.514893
evm.TU.group10.236	NA	NA	1.36537	-0.289367	0.131561
evm.TU.group10.237	NA	04141(Protein processing in endoplasmic reticulum)	0.336729	1.30258	3.8051e-06
evm.TU.group10.239	GO:0016787(hydrolase activity)	NA	0.327294	0.236237	0.291137
evm.TU.group10.247	GO:0004190(aspartic-type endopeptidase activity);GO:0006508(proteolysis)	NA	-0.629333	-2.35931	2.69535e-25
evm.TU.group10.248	GO:0016651(oxidoreductase activity, acting on NAD(P)H);GO:0051536(iron-sulfur cluster binding);GO:0055114(oxidation-reduction process);GO:0009055(electron carrier activity);GO:0016491(oxidoreductase activity)	00190(Oxidative phosphorylation)	0.579338	0.11983	0.674901
evm.TU.group10.248	GO:0016651(oxidoreductase activity, acting on NAD(P)H);GO:0051536(iron-sulfur cluster binding);GO:0055114(oxidation-reduction process);GO:0009055(electron carrier activity);GO:0016491(oxidoreductase activity)	00190(Oxidative phosphorylation)	-0.47612	0.11983	0.674901
evm.TU.group10.248	GO:0016651(oxidoreductase activity, acting on NAD(P)H);GO:0051536(iron-sulfur cluster binding);GO:0055114(oxidation-reduction process);GO:0009055(electron carrier activity);GO:0016491(oxidoreductase activity)	00190(Oxidative phosphorylation)	-0.394897	0.11983	0.674901
evm.TU.group10.249	GO:0016021(integral to membrane);GO:0016485(protein processing)	NA	0.908223	0.225769	0.397442
evm.TU.group10.267	NA	NA	0.276374	1.63685	1.43375e-09
evm.TU.group10.273	GO:0016831(carboxy-lyase activity);GO:0004351(glutamate decarboxylase activity);GO:0019752(carboxylic acid metabolic process);GO:0006536(glutamate metabolic process);GO:0030170(pyridoxal phosphate binding)	00650(Butanoate metabolism);00250(Alanine, aspartate and glutamate metabolism);00410(beta-Alanine metabolism);00430(Taurine and hypotaurine metabolism)	1.14262	0.36267	0.307893
evm.TU.group10.273	GO:0016831(carboxy-lyase activity);GO:0004351(glutamate decarboxylase activity);GO:0019752(carboxylic acid metabolic process);GO:0006536(glutamate metabolic process);GO:0030170(pyridoxal phosphate binding)	00650(Butanoate metabolism);00250(Alanine, aspartate and glutamate metabolism);00410(beta-Alanine metabolism);00430(Taurine and hypotaurine metabolism)	1.3631	0.36267	0.307893
evm.TU.group10.281	GO:0003777(microtubule motor activity);GO:0005524(ATP binding);GO:0007018(microtubule-based movement);GO:0008017(microtubule binding);GO:0005871(kinesin complex);GO:0008569(minus-end-directed microtubule motor activity)	NA	-0.52514	-0.292527	0.672705
evm.TU.group10.284	GO:0003682(chromatin binding)	04712(Circadian rhythm - plant)	-0.588244	0.062701	0.961339
evm.TU.group10.290	GO:0005985(sucrose metabolic process);GO:0009058(biosynthetic process);GO:0016157(sucrose synthase activity)	00500(Starch and sucrose metabolism)	0.483985	-0.898482	0.200192
evm.TU.group10.294_evm.TU.group10.295	GO:0005515(protein binding)	00310(Lysine degradation)	1.22618	0.199031	0.445027
evm.TU.group10.299	GO:0003924(GTPase activity);GO:0005525(GTP binding);GO:0006184(GTP catabolic process);GO:0006886(intracellular protein transport);GO:0006913(nucleocytoplasmic transport);GO:0007165(signal transduction);GO:0016020(membrane);GO:0005622(intracellular);GO:0007264(small GTPase mediated signal transduction);GO:0015031(protein transport);GO:0016491(oxidoreductase activity);GO:0055114(oxidation-reduction…	00330(Arginine and proline metabolism);00410(beta-Alanine metabolism)	0.648489	-0.207419	0.175198
evm.TU.group10.301	GO:0016798(hydrolase activity, acting on glycosyl bonds)	00620(Pyruvate metabolism)	0.722092	0.868777	9.95839e-06
evm.TU.group10.301	GO:0016798(hydrolase activity, acting on glycosyl bonds)	00620(Pyruvate metabolism)	0.771895	0.868777	9.95839e-06
evm.TU.group10.309	NA	NA	1.26163	-2.22298	9.13683e-05
evm.TU.group10.314	GO:0055085(transmembrane transport)	NA	-1.04294	0.233016	0.519352
evm.TU.group10.315	GO:0003824(catalytic activity);GO:0008152(metabolic process)	NA	-0.709283	-1.17248	1.10803e-08
evm.TU.group10.321	GO:0003677(DNA binding);GO:0005634(nucleus);GO:0006355(regulation of transcription, DNA-dependent);GO:0009725(response to hormone stimulus);GO:0046983(protein dimerization activity)	04075(Plant hormone signal transduction)	0.509576	-0.0240431	0.836889
evm.TU.group10.331	NA	NA	1.04028	0.368735	0.119039
evm.TU.group10.332	GO:0004252(serine-type endopeptidase activity);GO:0042802(identical protein binding);GO:0043086(negative regulation of catalytic activity);GO:0006508(proteolysis)	NA	0.340295	-0.00123358	0.920713
evm.TU.group10.333	GO:0005506(iron ion binding)	NA	0.759919	0.387304	0.120097
evm.TU.group10.335	GO:0016787(hydrolase activity)	NA	1.02065	-0.55205	0.00117237
evm.TU.group10.341	GO:0006952(defense response);GO:0016021(integral to membrane)	NA	0.327591	-1.01923	1.45167e-07
evm.TU.group10.342	GO:0009058(biosynthetic process);GO:0016844(strictosidine synthase activity)	NA	0.774653	-0.292353	0.0734164
evm.TU.group10.342	GO:0009058(biosynthetic process);GO:0016844(strictosidine synthase activity)	NA	-0.406297	-0.292353	0.0734164
evm.TU.group10.342	GO:0009058(biosynthetic process);GO:0016844(strictosidine synthase activity)	NA	-0.514437	-0.292353	0.0734164
evm.TU.group10.342	GO:0009058(biosynthetic process);GO:0016844(strictosidine synthase activity)	NA	-0.677941	-0.292353	0.0734164
evm.TU.group10.343	GO:0005524(ATP binding);GO:0006298(mismatch repair);GO:0030983(mismatched DNA binding)	03430(Mismatch repair)	1.01083	0.287152	0.412547
evm.TU.group10.343	GO:0005524(ATP binding);GO:0006298(mismatch repair);GO:0030983(mismatched DNA binding)	03430(Mismatch repair)	0.47904	0.287152	0.412547
evm.TU.group10.351	GO:0004970(ionotropic glutamate receptor activity);GO:0005234(extracellular-glutamate-gated ion channel activity);GO:0016020(membrane)	04141(Protein processing in endoplasmic reticulum)	1.06956	-1.4211	0.0152031
evm.TU.group10.361	NA	NA	-1.1701	-0.655357	0.00215539
evm.TU.group10.362	GO:0005524(ATP binding);GO:0016740(transferase activity);GO:0019204(nucleotide phosphatase activity);GO:0000166(nucleotide binding);GO:0017111(nucleoside-triphosphatase activity)	00230(Purine metabolism);00730(Thiamine metabolism)	0.893931	0.401145	0.16213
evm.TU.group10.367	GO:0042578(phosphoric ester hydrolase activity)	00562(Inositol phosphate metabolism);04070(Phosphatidylinositol signaling system)	1.30725	-0.21516	0.234055
evm.TU.group10.367	GO:0042578(phosphoric ester hydrolase activity)	00562(Inositol phosphate metabolism);04070(Phosphatidylinositol signaling system)	-1.10891	-0.21516	0.234055
evm.TU.group10.373	GO:0003676(nucleic acid binding)	03040(Spliceosome)	0.67276	0.0762921	0.833353
evm.TU.group10.380	NA	NA	0.607736	0.0801096	0.806071
evm.TU.group10.380	NA	NA	1.05836	0.0801096	0.806071
evm.TU.group10.386	NA	NA	1.11616	-0.145506	0.322496
evm.TU.group10.387	NA	NA	0.188981	0.361125	0.0823754
evm.TU.group10.387	NA	NA	0.175024	0.361125	0.0823754
evm.TU.group10.388	GO:0003924(GTPase activity);GO:0005525(GTP binding);GO:0006184(GTP catabolic process);GO:0006886(intracellular protein transport);GO:0006913(nucleocytoplasmic transport);GO:0007165(signal transduction);GO:0016020(membrane);GO:0005622(intracellular);GO:0007264(small GTPase mediated signal transduction);GO:0015031(protein transport)	04145(Phagosome);04933(AGE-RAGE signaling pathway in diabetic complications)	0.942961	-0.115926	0.544518
evm.TU.group10.391	GO:0000156(phosphorelay response regulator activity);GO:0000155(phosphorelay sensor kinase activity);GO:0000160(phosphorelay signal transduction system);GO:0007165(signal transduction);GO:0006355(regulation of transcription, DNA-dependent);GO:0016020(membrane);GO:0016310(phosphorylation);GO:0005524(ATP binding);GO:0016772(transferase activity, transferring phosphorus-containing groups)	04075(Plant hormone signal transduction)	-1.61256	4.02611	4.45686e-50
evm.TU.group10.391	GO:0000156(phosphorelay response regulator activity);GO:0000155(phosphorelay sensor kinase activity);GO:0000160(phosphorelay signal transduction system);GO:0007165(signal transduction);GO:0006355(regulation of transcription, DNA-dependent);GO:0016020(membrane);GO:0016310(phosphorylation);GO:0005524(ATP binding);GO:0016772(transferase activity, transferring phosphorus-containing groups)	04075(Plant hormone signal transduction)	-1.32869	4.02611	4.45686e-50
evm.TU.group10.393	GO:0006511(ubiquitin-dependent protein catabolic process);GO:0008540(proteasome regulatory particle, base subcomplex)	03050(Proteasome)	0.758516	-0.2694	0.191643
evm.TU.group10.395	GO:0055085(transmembrane transport)	NA	0.991389	-1.5349	2.14755e-14
evm.TU.group10.395	GO:0055085(transmembrane transport)	NA	-0.589703	-1.5349	2.14755e-14
evm.TU.group10.408	GO:0006886(intracellular protein transport)	03013(RNA transport)	0.62836	0.14057	0.56576
evm.TU.group10.433	NA	NA	0.875344	0.0665085	0.93297
evm.TU.group10.435	GO:0000148(1,3-beta-D-glucan synthase complex);GO:0003843(1,3-beta-D-glucan synthase activity);GO:0006075((1-&gt;3)-beta-D-glucan biosynthetic process);GO:0016020(membrane)	NA	0.818112	-0.0341117	0.791676
evm.TU.group10.435	GO:0000148(1,3-beta-D-glucan synthase complex);GO:0003843(1,3-beta-D-glucan synthase activity);GO:0006075((1-&gt;3)-beta-D-glucan biosynthetic process);GO:0016020(membrane)	NA	-0.304394	-0.0341117	0.791676
evm.TU.group10.435	GO:0000148(1,3-beta-D-glucan synthase complex);GO:0003843(1,3-beta-D-glucan synthase activity);GO:0006075((1-&gt;3)-beta-D-glucan biosynthetic process);GO:0016020(membrane)	NA	-0.498645	-0.0341117	0.791676
evm.TU.group10.450	GO:0004672(protein kinase activity);GO:0005524(ATP binding);GO:0006468(protein phosphorylation);GO:0004713(protein tyrosine kinase activity);GO:0005515(protein binding)	NA	0.766508	0.1249	0.832467
evm.TU.group10.459	GO:0003824(catalytic activity);GO:0006464(cellular protein modification process)	NA	1.39707	0.298505	0.225482
evm.TU.group10.462	GO:0004143(diacylglycerol kinase activity);GO:0035556(intracellular signal transduction);GO:0007205(protein kinase C-activating G-protein coupled receptor signaling pathway)	00561(Glycerolipid metabolism);00564(Glycerophospholipid metabolism);04070(Phosphatidylinositol signaling system)	1.62438	0.1108	0.67308
evm.TU.group10.466	GO:0030554(adenyl nucleotide binding);GO:0005515(protein binding)	04626(Plant-pathogen interaction)	0.610468	0.438091	0.0319411
evm.TU.group10.470	GO:0016491(oxidoreductase activity);GO:0055114(oxidation-reduction process)	NA	0.748828	0.351167	0.101565
evm.TU.group10.474	GO:0006662(glycerol ether metabolic process);GO:0009055(electron carrier activity);GO:0015035(protein disulfide oxidoreductase activity);GO:0045454(cell redox homeostasis)	04141(Protein processing in endoplasmic reticulum)	0.70205	0.255836	0.345995
evm.TU.group10.474	GO:0006662(glycerol ether metabolic process);GO:0009055(electron carrier activity);GO:0015035(protein disulfide oxidoreductase activity);GO:0045454(cell redox homeostasis)	04141(Protein processing in endoplasmic reticulum)	-0.443104	0.255836	0.345995
evm.TU.group10.481	GO:0003677(DNA binding);GO:0006355(regulation of transcription, DNA-dependent)	NA	0.990415	-5.9683	5.44932e-34
evm.TU.group10.481	GO:0003677(DNA binding);GO:0006355(regulation of transcription, DNA-dependent)	NA	-1.67515	-5.9683	5.44932e-34
evm.TU.group10.481	GO:0003677(DNA binding);GO:0006355(regulation of transcription, DNA-dependent)	NA	1.71217	-5.9683	5.44932e-34
evm.TU.group10.484	NA	04136(Autophagy - other eukaryotes)	0.754093	0.158699	0.471259
evm.TU.group10.485	GO:0004672(protein kinase activity);GO:0005524(ATP binding);GO:0006468(protein phosphorylation);GO:0004713(protein tyrosine kinase activity)	NA	3.11506	-6.4902	5.00655e-11
evm.TU.group10.493	GO:0003924(GTPase activity);GO:0005525(GTP binding)	NA	0.510313	0.221542	0.342284
evm.TU.group10.493	GO:0003924(GTPase activity);GO:0005525(GTP binding)	NA	-0.27678	0.221542	0.342284
evm.TU.group10.494	NA	00340(Histidine metabolism)	0.664115	0.492387	0.0562959
evm.TU.group10.498	NA	NA	1.29777	-1.01928	0.0613256
evm.TU.group10.509	GO:0003824(catalytic activity);GO:0004084(branched-chain-amino-acid transaminase activity);GO:0008152(metabolic process);GO:0009081(branched-chain amino acid metabolic process)	00270(Cysteine and methionine metabolism);00280(Valine, leucine and isoleucine degradation);00290(Valine, leucine and isoleucine biosynthesis);00770(Pantothenate and CoA biosynthesis)	-2.28913	0.271558	0.177795
evm.TU.group10.509	GO:0003824(catalytic activity);GO:0004084(branched-chain-amino-acid transaminase activity);GO:0008152(metabolic process);GO:0009081(branched-chain amino acid metabolic process)	00270(Cysteine and methionine metabolism);00280(Valine, leucine and isoleucine degradation);00290(Valine, leucine and isoleucine biosynthesis);00770(Pantothenate and CoA biosynthesis)	0.757843	0.271558	0.177795
evm.TU.group10.511	GO:0006508(proteolysis);GO:0008236(serine-type peptidase activity)	NA	0.932288	-0.0938466	0.516588
evm.TU.group10.525	GO:0004129(cytochrome-c oxidase activity);GO:0005743(mitochondrial inner membrane);GO:0005751(mitochondrial respiratory chain complex IV)	00190(Oxidative phosphorylation)	0.96241	-0.152397	0.304347
evm.TU.group10.525	GO:0004129(cytochrome-c oxidase activity);GO:0005743(mitochondrial inner membrane);GO:0005751(mitochondrial respiratory chain complex IV)	00190(Oxidative phosphorylation)	0.837861	-0.152397	0.304347
evm.TU.group10.533	GO:0004672(protein kinase activity);GO:0005524(ATP binding);GO:0006468(protein phosphorylation);GO:0004713(protein tyrosine kinase activity);GO:0005515(protein binding)	NA	0.271894	-0.0190967	0.900349
evm.TU.group10.536	GO:0046983(protein dimerization activity)	04016(MAPK signaling pathway - plant);04075(Plant hormone signal transduction)	0.451552	-1.3343	1.42454e-10
evm.TU.group10.536	GO:0046983(protein dimerization activity)	04016(MAPK signaling pathway - plant);04075(Plant hormone signal transduction)	0.523587	-1.3343	1.42454e-10
evm.TU.group10.543	GO:0003777(microtubule motor activity);GO:0005524(ATP binding);GO:0007018(microtubule-based movement);GO:0008017(microtubule binding);GO:0005871(kinesin complex)	NA	-1.3119	-0.131157	0.628913
evm.TU.group10.547	NA	NA	0.228507	-0.0312795	0.753359
evm.TU.group10.548	NA	NA	2.07476	0.383406	0.403439
evm.TU.group10.551	NA	NA	0.534915	-0.516743	0.133294
evm.TU.group10.559	NA	NA	0.828895	-0.437799	0.168129
evm.TU.group10.574	NA	NA	0.466791	0.444298	0.0395373
evm.TU.group10.574	NA	NA	0.631442	0.444298	0.0395373
evm.TU.group10.576	GO:0005515(protein binding)	NA	0.274226	0.0950201	0.751474
evm.TU.group10.596	NA	NA	0.551409	1.36299	1
evm.TU.group10.606	NA	NA	0.742004	-0.196811	0.355547
evm.TU.group10.627	NA	NA	0.595718	-0.257767	0.537853
evm.TU.group10.634	GO:0003684(damaged DNA binding);GO:0006289(nucleotide-excision repair);GO:0043161(proteasomal ubiquitin-dependent protein catabolic process);GO:0005634(nucleus);GO:0005515(protein binding)	04141(Protein processing in endoplasmic reticulum);03420(Nucleotide excision repair)	0.8833	-0.228233	0.148702
evm.TU.group10.637	GO:0003735(structural constituent of ribosome);GO:0005840(ribosome);GO:0006412(translation)	03010(Ribosome)	0.556167	0.969115	0.000995425
evm.TU.group10.657	GO:0004476(mannose-6-phosphate isomerase activity);GO:0005975(carbohydrate metabolic process);GO:0008270(zinc ion binding);GO:0009298(GDP-mannose biosynthetic process)	00051(Fructose and mannose metabolism);00520(Amino sugar and nucleotide sugar metabolism)	0.61646	-0.280882	0.189277
evm.TU.group10.658	NA	NA	0.807351	-0.561436	0.0338792
evm.TU.group10.663	NA	NA	0.63493	-0.948163	0.0444285
evm.TU.group10.664	GO:0004045(aminoacyl-tRNA hydrolase activity)	NA	0.883965	0.423418	0.0421005
evm.TU.group10.671	NA	NA	0.604671	0.537597	0.0844656
evm.TU.group10.672	NA	NA	1.4755	-0.298498	0.433622
evm.TU.group10.684	GO:0000103(sulfate assimilation);GO:0004020(adenylylsulfate kinase activity);GO:0005524(ATP binding)	00920(Sulfur metabolism);00230(Purine metabolism)	1.01705	0.281391	0.222724
evm.TU.group10.691	GO:0005741(mitochondrial outer membrane);GO:0055085(transmembrane transport)	NA	0.721663	0.135248	0.592791
evm.TU.group10.693	NA	NA	-0.495525	-0.356013	0.34791
evm.TU.group10.693	NA	NA	-0.674815	-0.356013	0.34791
evm.TU.group10.735	NA	NA	0.627036	0.439709	0.0459764
evm.TU.group10.735	NA	NA	0.788209	0.439709	0.0459764
evm.TU.group10.742	NA	NA	1.09279	-0.331754	0.126425
evm.TU.group10.767	GO:0005524(ATP binding);GO:0000166(nucleotide binding);GO:0016887(ATPase activity);GO:0017111(nucleoside-triphosphatase activity)	NA	0.543609	0.0537965	0.889569
evm.TU.group10.767	GO:0005524(ATP binding);GO:0000166(nucleotide binding);GO:0016887(ATPase activity);GO:0017111(nucleoside-triphosphatase activity)	NA	0.276368	0.0537965	0.889569
evm.TU.group10.767	GO:0005524(ATP binding);GO:0000166(nucleotide binding);GO:0016887(ATPase activity);GO:0017111(nucleoside-triphosphatase activity)	NA	-0.754814	0.0537965	0.889569
evm.TU.group10.769	NA	NA	0.553592	inf	1
evm.TU.group10.777	NA	NA	1.72459	0.163475	0.827872
evm.TU.group10.792	GO:0009058(biosynthetic process);GO:0016742(hydroxymethyl-, formyl- and related transferase activity)	00670(One carbon pool by folate);00970(Aminoacyl-tRNA biosynthesis)	0.318595	0.663189	0.00046056
evm.TU.group10.792	GO:0009058(biosynthetic process);GO:0016742(hydroxymethyl-, formyl- and related transferase activity)	00670(One carbon pool by folate);00970(Aminoacyl-tRNA biosynthesis)	0.481779	0.663189	0.00046056
evm.TU.group10.795	GO:0005634(nucleus);GO:0006511(ubiquitin-dependent protein catabolic process);GO:0007275(multicellular organismal development);GO:0008270(zinc ion binding)	04120(Ubiquitin mediated proteolysis)	0.193463	0.0889784	0.739675
evm.TU.group10.795	GO:0005634(nucleus);GO:0006511(ubiquitin-dependent protein catabolic process);GO:0007275(multicellular organismal development);GO:0008270(zinc ion binding)	04120(Ubiquitin mediated proteolysis)	-0.317868	0.0889784	0.739675
evm.TU.group10.797	NA	NA	0.657611	0.329802	0.100905
evm.TU.group10.797	NA	NA	0.247351	0.329802	0.100905
evm.TU.group10.823	GO:0003682(chromatin binding)	NA	-0.291406	-1.27043	6.26825e-08
evm.TU.group10.823	GO:0003682(chromatin binding)	NA	-0.526411	-1.27043	6.26825e-08
evm.TU.group10.823	GO:0003682(chromatin binding)	NA	-0.657899	-1.27043	6.26825e-08
evm.TU.group10.831	GO:0005634(nucleus)	04075(Plant hormone signal transduction)	0.819698	0.979841	2.21355e-07
evm.TU.group10.835	GO:0004672(protein kinase activity);GO:0005524(ATP binding);GO:0006468(protein phosphorylation);GO:0004713(protein tyrosine kinase activity)	NA	-0.695616	2.20555	3.28903e-15
evm.TU.group10.837	GO:0004672(protein kinase activity);GO:0005524(ATP binding);GO:0006468(protein phosphorylation);GO:0004713(protein tyrosine kinase activity)	NA	-0.573846	0.539244	0.048547
evm.TU.group10.837	GO:0004672(protein kinase activity);GO:0005524(ATP binding);GO:0006468(protein phosphorylation);GO:0004713(protein tyrosine kinase activity)	NA	-0.935643	0.539244	0.048547
evm.TU.group10.840	GO:0015018(galactosylgalactosylxylosylprotein 3-beta-glucuronosyltransferase activity);GO:0016020(membrane)	NA	0.476285	-0.348268	0.0874658
evm.TU.group10.844	GO:0004672(protein kinase activity);GO:0005524(ATP binding);GO:0006468(protein phosphorylation);GO:0004713(protein tyrosine kinase activity)	NA	0.244539	0.366836	0.0790208
evm.TU.group10.844	GO:0004672(protein kinase activity);GO:0005524(ATP binding);GO:0006468(protein phosphorylation);GO:0004713(protein tyrosine kinase activity)	NA	-0.503716	0.366836	0.0790208
evm.TU.group10.858	NA	NA	0.435635	0.249535	0.576626
evm.TU.group10.866	NA	NA	0.887413	-0.0871702	0.626356
evm.TU.group10.866	NA	NA	1.14915	-0.0871702	0.626356
evm.TU.group10.889	GO:0005515(protein binding)	NA	0.55166	0.113118	0.625747
evm.TU.group10.908	GO:0004672(protein kinase activity);GO:0005524(ATP binding);GO:0006468(protein phosphorylation);GO:0004713(protein tyrosine kinase activity);GO:0005509(calcium ion binding)	NA	-0.290412	-0.228934	0.185508
evm.TU.group10.916	GO:0005507(copper ion binding);GO:0016491(oxidoreductase activity);GO:0055114(oxidation-reduction process)	NA	0.940452	0.288789	0.197441
evm.TU.group10.925	NA	NA	0.49671	-0.0026577	0.916999
evm.TU.group11.7	GO:0004252(serine-type endopeptidase activity);GO:0042802(identical protein binding);GO:0043086(negative regulation of catalytic activity)	NA	0.822079	-1.08745	1
evm.TU.group11.9	NA	NA	1.34807	0	1
evm.TU.group11.13	NA	NA	1.15994	-0.150722	0.729663
evm.TU.group11.14	GO:0004553(hydrolase activity, hydrolyzing O-glycosyl compounds);GO:0005975(carbohydrate metabolic process)	00500(Starch and sucrose metabolism)	-0.372683	-0.883668	0.0131527
evm.TU.group11.14	GO:0004553(hydrolase activity, hydrolyzing O-glycosyl compounds);GO:0005975(carbohydrate metabolic process)	00500(Starch and sucrose metabolism)	0.298391	-0.883668	0.0131527
evm.TU.group11.17	GO:0016787(hydrolase activity)	NA	-0.61215	0.0948245	0.769839
evm.TU.group11.17	GO:0016787(hydrolase activity)	NA	-0.321873	0.0948245	0.769839
evm.TU.group11.17	GO:0016787(hydrolase activity)	NA	0.570833	0.0948245	0.769839
evm.TU.group11.18	GO:0009055(electron carrier activity);GO:0015035(protein disulfide oxidoreductase activity);GO:0045454(cell redox homeostasis)	NA	-0.844468	0.357874	0.488904
evm.TU.group11.18	GO:0009055(electron carrier activity);GO:0015035(protein disulfide oxidoreductase activity);GO:0045454(cell redox homeostasis)	NA	-1.17118	0.357874	0.488904
evm.TU.group11.23	GO:0004221(ubiquitin thiolesterase activity);GO:0006511(ubiquitin-dependent protein catabolic process)	NA	0.406785	0.26408	0.180019
evm.TU.group11.23	GO:0004221(ubiquitin thiolesterase activity);GO:0006511(ubiquitin-dependent protein catabolic process)	NA	0.927932	0.26408	0.180019
evm.TU.group11.41	NA	NA	-1.64372	-0.216645	1
evm.TU.group11.42	GO:0004672(protein kinase activity);GO:0005524(ATP binding);GO:0006468(protein phosphorylation);GO:0004713(protein tyrosine kinase activity)	NA	0.829206	0.0572219	0.885064
evm.TU.group11.44	NA	NA	0.848132	-0.17066	0.558449
evm.TU.group11.54	GO:0005515(protein binding)	NA	0.606595	-0.187994	0.282315
evm.TU.group11.57	GO:0005515(protein binding)	NA	0.694419	-0.501532	0.0144017
evm.TU.group11.58	GO:0003682(chromatin binding)	NA	0.157978	0.209346	0.414589
evm.TU.group11.64	GO:0006614(SRP-dependent cotranslational protein targeting to membrane);GO:0008312(7S RNA binding);GO:0048500(signal recognition particle)	03060(Protein export)	0.566586	0.0783854	0.882421
evm.TU.group11.78	NA	NA	1.20629	0.269518	0.277831
evm.TU.group11.80	GO:0003950(NAD+ ADP-ribosyltransferase activity)	NA	0.646746	-0.808171	2.07411e-05
evm.TU.group11.85	GO:0006725(cellular aromatic compound metabolic process);GO:0008198(ferrous iron binding);GO:0016491(oxidoreductase activity)	00965(Betalain biosynthesis)	0.835061	-0.408821	0.0247889
evm.TU.group11.88	GO:0005198(structural molecule activity);GO:0009507(chloroplast)	NA	0.2618	0.596926	0.00194978
evm.TU.group11.88	GO:0005198(structural molecule activity);GO:0009507(chloroplast)	NA	0.280179	0.596926	0.00194978
evm.TU.group11.88	GO:0005198(structural molecule activity);GO:0009507(chloroplast)	NA	0.690751	0.596926	0.00194978
evm.TU.group11.89	GO:0005509(calcium ion binding)	04626(Plant-pathogen interaction)	0.979611	-0.0122339	0.861082
evm.TU.group11.91	GO:0016020(membrane);GO:0005515(protein binding)	04130(SNARE interactions in vesicular transport);04145(Phagosome)	0.781078	-0.263505	0.164986
evm.TU.group11.99	NA	04016(MAPK signaling pathway - plant);04075(Plant hormone signal transduction)	-0.993902	0.0640792	0.964973
evm.TU.group11.99	NA	04016(MAPK signaling pathway - plant);04075(Plant hormone signal transduction)	0.790528	0.0640792	0.964973
evm.TU.group11.100	GO:0046983(protein dimerization activity)	04016(MAPK signaling pathway - plant);04075(Plant hormone signal transduction)	-0.364019	-1.19127	1.44455e-05
evm.TU.group11.102	NA	NA	0.19456	0.224909	0.287179
evm.TU.group11.102	NA	NA	0.993914	0.224909	0.287179
evm.TU.group11.106	GO:0005515(protein binding)	NA	0.566381	0.055394	0.974744
evm.TU.group11.108	GO:0005639(integral to nuclear inner membrane)	NA	1.21286	-0.927203	3.18284e-05
evm.TU.group11.114	NA	00190(Oxidative phosphorylation)	0.535258	-0.203447	0.356541
evm.TU.group11.121_evm.TU.group11.122	GO:0006812(cation transport);GO:0008324(cation transmembrane transporter activity);GO:0016021(integral to membrane);GO:0055085(transmembrane transport)	NA	0.579272	-0.248661	0.142487
evm.TU.group11.124	GO:0000287(magnesium ion binding);GO:0004427(inorganic diphosphatase activity);GO:0005737(cytoplasm);GO:0006796(phosphate-containing compound metabolic process)	00190(Oxidative phosphorylation)	0.80472	-0.0481372	0.884242
evm.TU.group11.157	GO:0005515(protein binding);GO:0008080(N-acetyltransferase activity);GO:0008270(zinc ion binding)	00071(Fatty acid degradation);00592(alpha-Linolenic acid metabolism);01040(Biosynthesis of unsaturated fatty acids);04146(Peroxisome)	1.31148	1.4709	0.00149301
evm.TU.group11.167	NA	NA	0.551677	0.0672463	0.93515
evm.TU.group11.169	NA	NA	0.332729	-0.243043	0.422423
evm.TU.group11.173	GO:0003735(structural constituent of ribosome);GO:0005622(intracellular);GO:0005840(ribosome);GO:0006412(translation)	03010(Ribosome)	0.423776	0.898955	2.76964e-06
evm.TU.group11.177	NA	NA	0.552454	-0.161846	0.437701
evm.TU.group11.177	NA	NA	-0.707378	-0.161846	0.437701
evm.TU.group11.177	NA	NA	-1.42441	-0.161846	0.437701
evm.TU.group11.177	NA	NA	1.23975	-0.161846	0.437701
evm.TU.group11.179	GO:0004252(serine-type endopeptidase activity);GO:0006508(proteolysis)	NA	0.710174	0.257675	0.231354
evm.TU.group11.189	GO:0004867(serine-type endopeptidase inhibitor activity);GO:0009611(response to wounding)	NA	0.656491	3.69679	2.48281e-11
evm.TU.group11.192	GO:0004867(serine-type endopeptidase inhibitor activity);GO:0009611(response to wounding)	NA	2.86563	5.24219	4.7265e-07
evm.TU.group11.202	GO:0004499(N,N-dimethylaniline monooxygenase activity);GO:0050660(flavin adenine dinucleotide binding);GO:0050661(NADP binding);GO:0055114(oxidation-reduction process)	00380(Tryptophan metabolism)	0.501287	0.423845	0.0748782
evm.TU.group11.209	GO:0005975(carbohydrate metabolic process)	00030(Pentose phosphate pathway)	1.16267	0.667054	0.0006996
evm.TU.group11.210	NA	00030(Pentose phosphate pathway)	-0.738171	1.32814	0.000678904
evm.TU.group11.213	GO:0005507(copper ion binding);GO:0016491(oxidoreductase activity);GO:0055114(oxidation-reduction process)	NA	-0.389034	-0.381419	0.131384
evm.TU.group11.213	GO:0005507(copper ion binding);GO:0016491(oxidoreductase activity);GO:0055114(oxidation-reduction process)	NA	-0.201644	-0.381419	0.131384
evm.TU.group11.216_evm.TU.group11.217	GO:0005515(protein binding)	NA	0.492045	0.615577	0.00246079
evm.TU.group11.216_evm.TU.group11.217	GO:0005515(protein binding)	NA	0.265821	0.615577	0.00246079
evm.TU.group11.223	NA	NA	0.9581	-0.200443	0.421352
evm.TU.group11.229	GO:0009055(electron carrier activity);GO:0016705(oxidoreductase activity, acting on paired donors, with incorporation or reduction of molecular oxygen);GO:0020037(heme binding);GO:0055114(oxidation-reduction process);GO:0005506(iron ion binding)	NA	-0.885619	1.90991	1.04632e-16
evm.TU.group11.229	GO:0009055(electron carrier activity);GO:0016705(oxidoreductase activity, acting on paired donors, with incorporation or reduction of molecular oxygen);GO:0020037(heme binding);GO:0055114(oxidation-reduction process);GO:0005506(iron ion binding)	NA	-0.662411	1.90991	1.04632e-16
evm.TU.group11.241	NA	04144(Endocytosis)	0.845925	-0.37359	0.0828001
evm.TU.group11.242	GO:0004672(protein kinase activity);GO:0005524(ATP binding);GO:0006468(protein phosphorylation);GO:0004713(protein tyrosine kinase activity);GO:0005515(protein binding)	04016(MAPK signaling pathway - plant);04075(Plant hormone signal transduction);04626(Plant-pathogen interaction)	-0.858522	-0.437701	0.204194
evm.TU.group11.242	GO:0004672(protein kinase activity);GO:0005524(ATP binding);GO:0006468(protein phosphorylation);GO:0004713(protein tyrosine kinase activity);GO:0005515(protein binding)	04016(MAPK signaling pathway - plant);04075(Plant hormone signal transduction);04626(Plant-pathogen interaction)	-1.00409	-0.437701	0.204194
evm.TU.group11.242	GO:0004672(protein kinase activity);GO:0005524(ATP binding);GO:0006468(protein phosphorylation);GO:0004713(protein tyrosine kinase activity);GO:0005515(protein binding)	04016(MAPK signaling pathway - plant);04075(Plant hormone signal transduction);04626(Plant-pathogen interaction)	0.65677	-0.437701	0.204194
evm.TU.group11.249	GO:0003755(peptidyl-prolyl cis-trans isomerase activity);GO:0003676(nucleic acid binding);GO:0006457(protein folding);GO:0008270(zinc ion binding)	NA	0.357015	0.015988	0.990195
evm.TU.group11.260	NA	NA	0.81609	-0.42053	0.188096
evm.TU.group11.273	NA	NA	1.4937	-1.47916	1.30085e-07
evm.TU.group11.286	NA	NA	2.37388	2.01606	4.94081e-11
evm.TU.group11.286	NA	NA	2.07316	2.01606	4.94081e-11
evm.TU.group11.286	NA	NA	2.61794	2.01606	4.94081e-11
evm.TU.group11.286	NA	NA	1.99008	2.01606	4.94081e-11
evm.TU.group11.291	NA	NA	-1.42931	0.509311	0.359763
evm.TU.group11.299_evm.TU.group11.300	NA	NA	0.573394	-0.138778	0.367263
evm.TU.group11.299_evm.TU.group11.300	NA	NA	0.345533	-0.138778	0.367263
evm.TU.group11.299_evm.TU.group11.300	NA	NA	0.631022	-0.138778	0.367263
evm.TU.group11.299_evm.TU.group11.300	NA	NA	0.629508	-0.138778	0.367263
evm.TU.group11.301	GO:0016787(hydrolase activity)	00051(Fructose and mannose metabolism);00500(Starch and sucrose metabolism);00230(Purine metabolism)	0.492865	-0.214834	0.321671
evm.TU.group11.303	NA	NA	-1.23607	0.46835	0.537534
evm.TU.group11.313	GO:0005634(nucleus);GO:0008270(zinc ion binding)	NA	-0.707063	-0.0593636	0.623588
evm.TU.group11.313	GO:0005634(nucleus);GO:0008270(zinc ion binding)	NA	0.120534	-0.0593636	0.623588
evm.TU.group11.316	GO:0003861(3-isopropylmalate dehydratase activity);GO:0009098(leucine biosynthetic process);GO:0009316(3-isopropylmalate dehydratase complex);GO:0008152(metabolic process)	00660(C5-Branched dibasic acid metabolism);00290(Valine, leucine and isoleucine biosynthesis)	0.269848	0.477569	0.0168686
evm.TU.group11.316	GO:0003861(3-isopropylmalate dehydratase activity);GO:0009098(leucine biosynthetic process);GO:0009316(3-isopropylmalate dehydratase complex);GO:0008152(metabolic process)	00660(C5-Branched dibasic acid metabolism);00290(Valine, leucine and isoleucine biosynthesis)	0.380958	0.477569	0.0168686
evm.TU.group11.337	NA	NA	1.8934	0	1
evm.TU.group11.339	NA	NA	0.71282	0.430121	0.1722
evm.TU.group11.342	GO:0048208(COPII vesicle coating)	NA	-0.318556	0.107895	0.652049
evm.TU.group11.342	GO:0048208(COPII vesicle coating)	NA	-0.681504	0.107895	0.652049
evm.TU.group11.342	GO:0048208(COPII vesicle coating)	NA	-0.506434	0.107895	0.652049
evm.TU.group11.342	GO:0048208(COPII vesicle coating)	NA	-0.591855	0.107895	0.652049
evm.TU.group11.342	GO:0048208(COPII vesicle coating)	NA	-0.320549	0.107895	0.652049
evm.TU.group11.342	GO:0048208(COPII vesicle coating)	NA	0.354839	0.107895	0.652049
evm.TU.group11.342	GO:0048208(COPII vesicle coating)	NA	0.93894	0.107895	0.652049
evm.TU.group11.355	GO:0005515(protein binding);GO:0008270(zinc ion binding)	NA	-0.405631	0.603693	0.0195538
evm.TU.group11.355	GO:0005515(protein binding);GO:0008270(zinc ion binding)	NA	-0.432965	0.603693	0.0195538
evm.TU.group11.360	GO:0006400(tRNA modification);GO:0008176(tRNA (guanine-N7-)-methyltransferase activity)	NA	0.893855	-0.210889	0.330601
evm.TU.group11.360	GO:0006400(tRNA modification);GO:0008176(tRNA (guanine-N7-)-methyltransferase activity)	NA	1.75605	-0.210889	0.330601
evm.TU.group11.374	GO:0016787(hydrolase activity)	NA	1.12868	-0.0239484	0.90637
evm.TU.group11.374	GO:0016787(hydrolase activity)	NA	0.732983	-0.0239484	0.90637
evm.TU.group11.376	NA	NA	0.825756	0.228104	0.318254
evm.TU.group11.378	NA	04141(Protein processing in endoplasmic reticulum);04120(Ubiquitin mediated proteolysis)	0.739927	-0.252677	0.46084
evm.TU.group11.394	GO:0003677(DNA binding);GO:0003700(sequence-specific DNA binding transcription factor activity);GO:0005634(nucleus);GO:0006355(regulation of transcription, DNA-dependent);GO:0043565(sequence-specific DNA binding);GO:0000976(transcription regulatory region sequence-specific DNA binding)	NA	0.237702	0.800497	0.00344386
evm.TU.group11.399	GO:0005515(protein binding);GO:0008270(zinc ion binding)	NA	0.861045	0.231296	0.279978
evm.TU.group11.399	GO:0005515(protein binding);GO:0008270(zinc ion binding)	NA	0.842748	0.231296	0.279978
evm.TU.group11.400	NA	NA	0.954191	0.162384	0.766052
evm.TU.group11.411	NA	NA	1.76679	-1.48895	1.79321e-05
evm.TU.group11.411	NA	NA	0.82626	-1.48895	1.79321e-05
evm.TU.group11.419	NA	NA	0.5235	0.521731	0.0112264
evm.TU.group11.419	NA	NA	0.49229	0.521731	0.0112264
evm.TU.group11.439	GO:0004421(hydroxymethylglutaryl-CoA synthase activity);GO:0008299(isoprenoid biosynthetic process)	00650(Butanoate metabolism);00072(Synthesis and degradation of ketone bodies);00280(Valine, leucine and isoleucine degradation);00900(Terpenoid backbone biosynthesis)	0.763154	-1.00391	1.57593e-06
evm.TU.group11.439	GO:0004421(hydroxymethylglutaryl-CoA synthase activity);GO:0008299(isoprenoid biosynthetic process)	00650(Butanoate metabolism);00072(Synthesis and degradation of ketone bodies);00280(Valine, leucine and isoleucine degradation);00900(Terpenoid backbone biosynthesis)	0.593443	-1.00391	1.57593e-06
evm.TU.group11.445	GO:0016020(membrane)	NA	-1.4629	-0.237877	0.63114
evm.TU.group11.471	GO:0004672(protein kinase activity);GO:0005524(ATP binding);GO:0006468(protein phosphorylation);GO:0004713(protein tyrosine kinase activity)	NA	0.632274	-0.363224	0.274521
evm.TU.group11.491	GO:0051087(chaperone binding);GO:0005515(protein binding)	04141(Protein processing in endoplasmic reticulum)	0.738217	-0.746221	0.000107213
evm.TU.group11.498	NA	00630(Glyoxylate and dicarboxylate metabolism);04146(Peroxisome)	0.872078	1.89403	0.025441
evm.TU.group11.503	GO:0009055(electron carrier activity);GO:0016705(oxidoreductase activity, acting on paired donors, with incorporation or reduction of molecular oxygen);GO:0020037(heme binding);GO:0055114(oxidation-reduction process);GO:0005506(iron ion binding)	NA	-0.958307	-1.04359	1
evm.TU.group11.513	GO:0004672(protein kinase activity);GO:0005524(ATP binding);GO:0006468(protein phosphorylation);GO:0004713(protein tyrosine kinase activity);GO:0004871(signal transducer activity);GO:0007165(signal transduction)	NA	-1.01732	0.740691	0.014174
evm.TU.group11.523	NA	NA	0.438835	0.239512	0.296722
evm.TU.group11.539	GO:0005515(protein binding)	NA	0.490144	-0.0382811	0.732456
evm.TU.group11.541	NA	NA	-0.308111	2.33053	8.36812e-24
evm.TU.group11.542	GO:0003676(nucleic acid binding);GO:0005524(ATP binding);GO:0008026(ATP-dependent helicase activity)	NA	-0.219942	1.10924	1.21322e-06
evm.TU.group11.545	NA	NA	1.12198	-0.464714	1
evm.TU.group11.552	NA	NA	0.561945	0.941015	0.000423527
evm.TU.group11.563	NA	NA	-0.591585	0.0373302	0.911379
evm.TU.group11.563	NA	NA	0.195342	0.0373302	0.911379
evm.TU.group11.565	GO:0004672(protein kinase activity);GO:0005524(ATP binding);GO:0006468(protein phosphorylation);GO:0004713(protein tyrosine kinase activity)	NA	0.718456	0.620374	0.0149331
evm.TU.group11.576	GO:0005515(protein binding);GO:0008270(zinc ion binding)	NA	-1.17537	0.126179	0.658474
evm.TU.group11.576	GO:0005515(protein binding);GO:0008270(zinc ion binding)	NA	-1.54258	0.126179	0.658474
evm.TU.group11.586	GO:0005515(protein binding)	00270(Cysteine and methionine metabolism);00450(Selenocompound metabolism)	1.76831	-0.636714	0.0437142
evm.TU.group11.588	GO:0004602(glutathione peroxidase activity);GO:0006979(response to oxidative stress);GO:0055114(oxidation-reduction process)	00590(Arachidonic acid metabolism);00480(Glutathione metabolism)	0.656658	0.34263	0.113405
evm.TU.group11.596	GO:0004672(protein kinase activity);GO:0005524(ATP binding);GO:0006468(protein phosphorylation);GO:0004713(protein tyrosine kinase activity)	04075(Plant hormone signal transduction)	1.11294	-0.389898	0.0192026
evm.TU.group11.609	GO:0005524(ATP binding);GO:0006457(protein folding);GO:0051082(unfolded protein binding);GO:0044267(cellular protein metabolic process)	NA	-0.914607	0.263077	0.258218
evm.TU.group11.609	GO:0005524(ATP binding);GO:0006457(protein folding);GO:0051082(unfolded protein binding);GO:0044267(cellular protein metabolic process)	NA	-0.578922	0.263077	0.258218
evm.TU.group11.609	GO:0005524(ATP binding);GO:0006457(protein folding);GO:0051082(unfolded protein binding);GO:0044267(cellular protein metabolic process)	NA	0.312978	0.263077	0.258218
evm.TU.group11.609	GO:0005524(ATP binding);GO:0006457(protein folding);GO:0051082(unfolded protein binding);GO:0044267(cellular protein metabolic process)	NA	0.848362	0.263077	0.258218
evm.TU.group11.611	GO:0005634(nucleus);GO:0006351(transcription, DNA-dependent);GO:0008270(zinc ion binding);GO:0003677(DNA binding)	NA	0.344866	0.268565	0.288058
evm.TU.group11.613	NA	NA	0.8027	0.106492	0.79228
evm.TU.group11.621	NA	NA	0.68994	-0.772945	0.0156298
evm.TU.group11.640	GO:0046983(protein dimerization activity)	00860(Porphyrin and chlorophyll metabolism)	0.360138	-1.23025	7.84528e-12
evm.TU.group11.662	GO:0008237(metallopeptidase activity);GO:0006508(proteolysis);GO:0008270(zinc ion binding)	00480(Glutathione metabolism)	0.403852	0.0860576	0.757998
evm.TU.group11.662	GO:0008237(metallopeptidase activity);GO:0006508(proteolysis);GO:0008270(zinc ion binding)	00480(Glutathione metabolism)	0.83256	0.0860576	0.757998
evm.TU.group11.663	GO:0005515(protein binding)	NA	-1.15873	0.683682	0.0428934
evm.TU.group11.664	GO:0005515(protein binding);GO:0008270(zinc ion binding)	04146(Peroxisome)	0.447299	0.43014	0.0739659
evm.TU.group11.668	GO:0003676(nucleic acid binding);GO:0003677(DNA binding);GO:0004386(helicase activity);GO:0005524(ATP binding);GO:0016787(hydrolase activity);GO:0004003(ATP-dependent DNA helicase activity);GO:0006289(nucleotide-excision repair)	03022(Basal transcription factors);03420(Nucleotide excision repair)	0.663705	0.255155	0.277999
evm.TU.group11.670	NA	NA	1.02695	-0.371619	0.0271567
evm.TU.group11.670	NA	NA	0.63289	-0.371619	0.0271567
evm.TU.group11.672	GO:0005515(protein binding)	NA	0.174551	-0.558366	0.00286702
evm.TU.group11.672	GO:0005515(protein binding)	NA	0.98809	-0.558366	0.00286702
evm.TU.group11.673	GO:0003677(DNA binding);GO:0006355(regulation of transcription, DNA-dependent)	NA	-0.596852	-2.82515	8.3848e-14
evm.TU.group11.674	NA	NA	0.948376	-3.48004	1.88819e-20
evm.TU.group11.676	GO:0005737(cytoplasm);GO:0000139(Golgi membrane);GO:0006886(intracellular protein transport);GO:0008565(protein transporter activity);GO:0016020(membrane);GO:0048280(vesicle fusion with Golgi apparatus);GO:0048193(Golgi vesicle transport)	NA	0.520715	-0.280301	0.115628
evm.TU.group11.689	GO:0005515(protein binding)	NA	0.654245	-0.291022	0.342556
evm.TU.group11.692	NA	NA	1.28757	0.377296	0.59275
evm.TU.group11.698	GO:0003676(nucleic acid binding)	NA	-0.348344	0.134182	0.545167
evm.TU.group11.698	GO:0003676(nucleic acid binding)	NA	0.299221	0.134182	0.545167
evm.TU.group11.698	GO:0003676(nucleic acid binding)	NA	0.744535	0.134182	0.545167
evm.TU.group11.704	GO:0003700(sequence-specific DNA binding transcription factor activity);GO:0006355(regulation of transcription, DNA-dependent);GO:0043565(sequence-specific DNA binding)	04626(Plant-pathogen interaction)	2.19386	0	1
evm.TU.group11.723	GO:0016020(membrane);GO:0004601(peroxidase activity);GO:0016491(oxidoreductase activity);GO:0050664(oxidoreductase activity, acting on NAD(P)H, oxygen as acceptor);GO:0055114(oxidation-reduction process);GO:0005509(calcium ion binding)	04016(MAPK signaling pathway - plant);04626(Plant-pathogen interaction)	-1.51138	-1.13347	2.46017e-05
evm.TU.group11.723	GO:0016020(membrane);GO:0004601(peroxidase activity);GO:0016491(oxidoreductase activity);GO:0050664(oxidoreductase activity, acting on NAD(P)H, oxygen as acceptor);GO:0055114(oxidation-reduction process);GO:0005509(calcium ion binding)	04016(MAPK signaling pathway - plant);04626(Plant-pathogen interaction)	1.21919	-1.13347	2.46017e-05
evm.TU.group11.731	NA	NA	0.367153	-0.380459	0.0242492
evm.TU.group11.736	GO:0015743(malate transport)	NA	2.64598	-4.61872	0.00314867
evm.TU.group11.736	GO:0015743(malate transport)	NA	3.62549	-4.61872	0.00314867
evm.TU.group11.736	GO:0015743(malate transport)	NA	2.37983	-4.61872	0.00314867
evm.TU.group11.741	GO:0004602(glutathione peroxidase activity);GO:0006979(response to oxidative stress);GO:0055114(oxidation-reduction process)	00590(Arachidonic acid metabolism);00480(Glutathione metabolism)	1.08679	-0.191181	0.669492
evm.TU.group11.759	GO:0005975(carbohydrate metabolic process);GO:0016853(isomerase activity)	00010(Glycolysis / Gluconeogenesis)	0.193734	0.276555	0.178604
evm.TU.group11.760	GO:0004672(protein kinase activity);GO:0005524(ATP binding);GO:0006468(protein phosphorylation);GO:0004713(protein tyrosine kinase activity)	NA	-0.767449	0.359839	0.0972048
evm.TU.group11.760	GO:0004672(protein kinase activity);GO:0005524(ATP binding);GO:0006468(protein phosphorylation);GO:0004713(protein tyrosine kinase activity)	NA	1.04614	0.359839	0.0972048
evm.TU.group11.768	NA	NA	-0.403012	0.293417	0.623088
evm.TU.group11.781	NA	NA	0.739985	1.21443	0.000170783
evm.TU.group11.784	GO:0005515(protein binding)	03013(RNA transport)	0.556174	0.460531	0.0492402
evm.TU.group11.802	NA	NA	-0.174325	-0.115808	0.392532
evm.TU.group11.802	NA	NA	0.66334	-0.115808	0.392532
evm.TU.group11.804	GO:0004553(hydrolase activity, hydrolyzing O-glycosyl compounds);GO:0030246(carbohydrate binding);GO:0005975(carbohydrate metabolic process)	00500(Starch and sucrose metabolism)	0.308953	0.00764819	0.931299
evm.TU.group11.804	GO:0004553(hydrolase activity, hydrolyzing O-glycosyl compounds);GO:0030246(carbohydrate binding);GO:0005975(carbohydrate metabolic process)	00500(Starch and sucrose metabolism)	0.409136	0.00764819	0.931299
evm.TU.group11.804	GO:0004553(hydrolase activity, hydrolyzing O-glycosyl compounds);GO:0030246(carbohydrate binding);GO:0005975(carbohydrate metabolic process)	00500(Starch and sucrose metabolism)	0.561267	0.00764819	0.931299
evm.TU.group11.806	NA	NA	0.677887	0.116918	0.771503
evm.TU.group11.810	NA	NA	0.725879	0.360648	0.431811
evm.TU.group11.811	NA	NA	0.752179	-0.120158	0.578403
evm.TU.group11.818	NA	NA	1.11363	0.252299	0.652424
evm.TU.group11.823	NA	NA	0.615645	-0.0335674	0.716936
evm.TU.group11.825	NA	NA	0.628258	-0.488956	0.038684
evm.TU.group11.826	GO:0003824(catalytic activity);GO:0044237(cellular metabolic process);GO:0050662(coenzyme binding);GO:0003978(UDP-glucose 4-epimerase activity);GO:0005975(carbohydrate metabolic process);GO:0006012(galactose metabolic process);GO:0016857(racemase and epimerase activity, acting on carbohydrates and derivatives)	00052(Galactose metabolism);00520(Amino sugar and nucleotide sugar metabolism)	0.872354	-0.0568219	0.727482
evm.TU.group11.831	GO:0004222(metalloendopeptidase activity);GO:0005524(ATP binding);GO:0006508(proteolysis);GO:0000166(nucleotide binding);GO:0017111(nucleoside-triphosphatase activity)	NA	-0.243278	0.864123	5.08282e-05
evm.TU.group11.832	NA	NA	0.366556	-0.230163	0.151382
evm.TU.group11.832	NA	NA	0.92352	-0.230163	0.151382
evm.TU.group11.833	GO:0005515(protein binding)	NA	0.36803	-0.160585	0.42184
evm.TU.group11.833	GO:0005515(protein binding)	NA	0.934338	-0.160585	0.42184
evm.TU.group11.834	GO:0003677(DNA binding);GO:0003713(transcription coactivator activity);GO:0006355(regulation of transcription, DNA-dependent)	NA	0.60152	0.208049	0.37254
evm.TU.group11.838	NA	00061(Fatty acid biosynthesis);00780(Biotin metabolism)	0.151857	-0.971034	6.13653e-05
evm.TU.group11.839	GO:0003677(DNA binding);GO:0005634(nucleus);GO:0006355(regulation of transcription, DNA-dependent);GO:0009725(response to hormone stimulus);GO:0046983(protein dimerization activity)	04075(Plant hormone signal transduction)	0.329593	-0.447618	0.035666
evm.TU.group11.839	GO:0003677(DNA binding);GO:0005634(nucleus);GO:0006355(regulation of transcription, DNA-dependent);GO:0009725(response to hormone stimulus);GO:0046983(protein dimerization activity)	04075(Plant hormone signal transduction)	1.1728	-0.447618	0.035666
evm.TU.group11.841	GO:0005838(proteasome regulatory particle);GO:0006508(proteolysis)	03050(Proteasome)	1.02154	0.114611	0.675587
evm.TU.group11.844	GO:0005524(ATP binding)	00900(Terpenoid backbone biosynthesis)	0.312951	-0.220776	0.222463
evm.TU.group11.846	GO:0004871(signal transducer activity);GO:0007186(G-protein coupled receptor signaling pathway);GO:0019001(guanyl nucleotide binding);GO:0031683(G-protein beta/gamma-subunit complex binding);GO:0003924(GTPase activity)	NA	-0.618319	0.99239	0.0104934
evm.TU.group11.846	GO:0004871(signal transducer activity);GO:0007186(G-protein coupled receptor signaling pathway);GO:0019001(guanyl nucleotide binding);GO:0031683(G-protein beta/gamma-subunit complex binding);GO:0003924(GTPase activity)	NA	0.704452	0.99239	0.0104934
evm.TU.group11.853	NA	NA	1.43057	0.645582	1
evm.TU.group11.856	NA	NA	0.68161	-0.0147325	0.963294
evm.TU.group11.857	GO:0008152(metabolic process);GO:0016758(transferase activity, transferring hexosyl groups)	NA	0.324603	0.948231	1.71761e-06
evm.TU.group11.857	GO:0008152(metabolic process);GO:0016758(transferase activity, transferring hexosyl groups)	NA	0.457287	0.948231	1.71761e-06
evm.TU.group11.860	GO:0015031(protein transport);GO:0016021(integral to membrane)	NA	0.478155	-0.286091	0.106325
evm.TU.group11.860	GO:0015031(protein transport);GO:0016021(integral to membrane)	NA	0.83991	-0.286091	0.106325
evm.TU.group11.861	GO:0005524(ATP binding);GO:0005975(carbohydrate metabolic process);GO:0008152(metabolic process);GO:0008974(phosphoribulokinase activity);GO:0016301(kinase activity)	00710(Carbon fixation in photosynthetic organisms)	0.530888	-0.137536	0.489374
evm.TU.group11.861	GO:0005524(ATP binding);GO:0005975(carbohydrate metabolic process);GO:0008152(metabolic process);GO:0008974(phosphoribulokinase activity);GO:0016301(kinase activity)	00710(Carbon fixation in photosynthetic organisms)	0.6781	-0.137536	0.489374
evm.TU.group11.863	GO:0016020(membrane)	NA	-0.275677	-0.0713723	0.558201
evm.TU.group11.863	GO:0016020(membrane)	NA	0.50315	-0.0713723	0.558201
evm.TU.group11.867	GO:0004672(protein kinase activity);GO:0005524(ATP binding);GO:0006468(protein phosphorylation);GO:0004713(protein tyrosine kinase activity)	NA	0.962223	-1.25854	9.64627e-05
evm.TU.group11.869	GO:0005515(protein binding);GO:0006355(regulation of transcription, DNA-dependent)	NA	0.717843	0.158983	0.480461
evm.TU.group11.869	GO:0005515(protein binding);GO:0006355(regulation of transcription, DNA-dependent)	NA	-0.309978	0.158983	0.480461
evm.TU.group11.869	GO:0005515(protein binding);GO:0006355(regulation of transcription, DNA-dependent)	NA	0.746156	0.158983	0.480461
evm.TU.group11.870	GO:0003677(DNA binding);GO:0006306(DNA methylation);GO:0008168(methyltransferase activity)	00270(Cysteine and methionine metabolism)	-0.878953	-0.0175505	0.846559
evm.TU.group11.870	GO:0003677(DNA binding);GO:0006306(DNA methylation);GO:0008168(methyltransferase activity)	00270(Cysteine and methionine metabolism)	0.298916	-0.0175505	0.846559
evm.TU.group11.871	GO:0003682(chromatin binding)	04933(AGE-RAGE signaling pathway in diabetic complications)	0.671665	-0.301073	0.227233
evm.TU.group11.879	GO:0005524(ATP binding);GO:0005634(nucleus);GO:0006355(regulation of transcription, DNA-dependent);GO:0016818(hydrolase activity, acting on acid anhydrides, in phosphorus-containing anhydrides);GO:0005515(protein binding)	NA	0.766627	0.465675	0.198496
evm.TU.group11.884	NA	NA	0.644065	0.323219	0.171319
evm.TU.group11.891	NA	NA	1.34017	1.02342	0.000542111
evm.TU.group11.891	NA	NA	3.46974	1.02342	0.000542111
evm.TU.group11.895	GO:0003735(structural constituent of ribosome);GO:0005622(intracellular);GO:0005840(ribosome);GO:0006412(translation)	03010(Ribosome)	0.787108	0.281456	0.25392
evm.TU.group11.897	NA	NA	-1.13906	-1.21183	0.0162611
evm.TU.group11.906	GO:0003735(structural constituent of ribosome);GO:0005840(ribosome);GO:0006412(translation)	03010(Ribosome)	0.507118	0.593374	0.00176451
evm.TU.group11.910	GO:0000062(fatty-acyl-CoA binding)	NA	0.56917	-0.0543119	0.645519
evm.TU.group11.917	NA	00052(Galactose metabolism);00520(Amino sugar and nucleotide sugar metabolism)	1.0896	0.744103	0.000865283
evm.TU.group11.922	NA	00906(Carotenoid biosynthesis)	0.465563	-1.51809	3.94665e-06
evm.TU.group11.922	NA	00906(Carotenoid biosynthesis)	2.30821	-1.51809	3.94665e-06
evm.TU.group11.929	GO:0005515(protein binding)	NA	-0.197805	0.3628	0.0666627
evm.TU.group11.929	GO:0005515(protein binding)	NA	0.553194	0.3628	0.0666627
evm.TU.group11.930	NA	NA	0.820354	0.884728	8.43549e-06
evm.TU.group11.931	GO:0005524(ATP binding);GO:0000166(nucleotide binding);GO:0009055(electron carrier activity);GO:0051536(iron-sulfur cluster binding);GO:0016887(ATPase activity);GO:0017111(nucleoside-triphosphatase activity)	NA	1.64903	-0.295157	0.072716
evm.TU.group11.934	GO:0004672(protein kinase activity);GO:0005524(ATP binding);GO:0006468(protein phosphorylation);GO:0004713(protein tyrosine kinase activity)	NA	0.87913	-0.821413	1
evm.TU.group11.945	NA	NA	-0.406521	0.570545	0.0228574
evm.TU.group11.945	NA	NA	0.582493	0.570545	0.0228574
evm.TU.group11.947	NA	NA	-1.20917	1.34946	4.18046e-06
evm.TU.group11.947	NA	NA	0.405809	1.34946	4.18046e-06
evm.TU.group11.949	NA	NA	-1.00069	0.940803	8.79502e-06
evm.TU.group11.949	NA	NA	0.576893	0.940803	8.79502e-06
evm.TU.group11.950	GO:0005089(Rho guanyl-nucleotide exchange factor activity)	NA	-0.710801	-0.192083	0.31138
evm.TU.group11.951	NA	NA	0.899926	0	1
evm.TU.group11.952	GO:0016747(transferase activity, transferring acyl groups other than amino-acyl groups)	NA	3.58739	inf	1
evm.TU.group11.964	GO:0005515(protein binding)	04144(Endocytosis)	0.769271	-0.751607	0.0138915
evm.TU.group11.967	GO:0005515(protein binding)	NA	0.49289	0.404116	0.0436103
evm.TU.group11.972	GO:0003676(nucleic acid binding);GO:0004386(helicase activity);GO:0005524(ATP binding);GO:0008026(ATP-dependent helicase activity)	03040(Spliceosome);03013(RNA transport);03015(mRNA surveillance pathway)	0.855544	0.148297	0.494847
evm.TU.group11.978	GO:0004672(protein kinase activity);GO:0005524(ATP binding);GO:0006468(protein phosphorylation)	NA	0.55672	0.309344	0.229773
evm.TU.group11.979	GO:0003676(nucleic acid binding);GO:0004386(helicase activity);GO:0005524(ATP binding);GO:0003677(DNA binding)	NA	-1.27552	0.398154	0.050862
evm.TU.group11.979	GO:0003676(nucleic acid binding);GO:0004386(helicase activity);GO:0005524(ATP binding);GO:0003677(DNA binding)	NA	-0.75168	0.398154	0.050862
evm.TU.group11.985	GO:0008168(methyltransferase activity)	NA	0.258315	0.309566	0.326564
evm.TU.group11.986	NA	NA	1.4315	-0.43744	0.148328
evm.TU.group11.989	GO:0004553(hydrolase activity, hydrolyzing O-glycosyl compounds);GO:0005975(carbohydrate metabolic process)	00500(Starch and sucrose metabolism)	1.60415	-0.238243	0.281897
evm.TU.group11.992	GO:0005515(protein binding)	NA	-0.789289	0.331317	0.114128
evm.TU.group11.992	GO:0005515(protein binding)	NA	-0.635529	0.331317	0.114128
evm.TU.group11.992	GO:0005515(protein binding)	NA	-0.822436	0.331317	0.114128
evm.TU.group11.992	GO:0005515(protein binding)	NA	-0.666774	0.331317	0.114128
evm.TU.group11.995	NA	NA	-0.628412	-0.188722	0.222579
evm.TU.group11.995	NA	NA	0.27867	-0.188722	0.222579
evm.TU.group11.995	NA	NA	0.736586	-0.188722	0.222579
evm.TU.group11.1002	GO:0003700(sequence-specific DNA binding transcription factor activity);GO:0006355(regulation of transcription, DNA-dependent);GO:0043565(sequence-specific DNA binding)	NA	0.445696	-0.36121	0.0730217
evm.TU.group11.1018	GO:0004672(protein kinase activity);GO:0005524(ATP binding);GO:0006468(protein phosphorylation);GO:0004713(protein tyrosine kinase activity)	NA	0.805858	0.270978	0.438594
evm.TU.group11.1029	NA	00511(Other glycan degradation)	0.516263	-0.24812	0.253278
evm.TU.group11.1044	NA	NA	-1.33763	0.015081	0.995701
evm.TU.group11.1044	NA	NA	-0.767863	0.015081	0.995701
evm.TU.group11.1044	NA	NA	-1.05254	0.015081	0.995701
evm.TU.group11.1044	NA	NA	0.68291	0.015081	0.995701
evm.TU.group11.1049	GO:0003676(nucleic acid binding);GO:0008270(zinc ion binding)	03040(Spliceosome)	0.313793	0.752179	0.000465409
evm.TU.group11.1065	GO:0005622(intracellular);GO:0005515(protein binding);GO:0008270(zinc ion binding)	04712(Circadian rhythm - plant)	0.209728	-0.309735	0.10345
evm.TU.group11.1079	NA	NA	0.815465	0.172948	0.715077
evm.TU.group11.1081	GO:0005975(carbohydrate metabolic process);GO:0016758(transferase activity, transferring hexosyl groups);GO:0030246(carbohydrate binding);GO:0030259(lipid glycosylation);GO:0009247(glycolipid biosynthetic process)	00561(Glycerolipid metabolism)	0.608458	0.4922	0.0185773
evm.TU.group11.1082	GO:0016020(membrane)	NA	1.98494	-1.01146	0.00130823
evm.TU.group11.1101	GO:0003824(catalytic activity)	NA	0.742959	-0.150374	0.39912
evm.TU.group11.1114	GO:0005515(protein binding)	NA	-0.255415	-0.318115	0.0542625
evm.TU.group11.1114	GO:0005515(protein binding)	NA	0.336592	-0.318115	0.0542625
evm.TU.group11.1122	GO:0004106(chorismate mutase activity);GO:0009073(aromatic amino acid family biosynthetic process)	00400(Phenylalanine, tyrosine and tryptophan biosynthesis)	0.634088	-0.424183	0.0585576
evm.TU.group11.1127	NA	NA	1.17817	-0.715492	2.61294e-05
evm.TU.group11.1133	NA	03440(Homologous recombination)	0.593061	-1.02611	5.4322e-06
evm.TU.group11.1137	NA	NA	-0.613823	-0.312985	0.597953
evm.TU.group11.1143	NA	NA	0.853722	0.621913	0.0528103
evm.TU.group11.1164	GO:0000786(nucleosome);GO:0003677(DNA binding);GO:0005634(nucleus);GO:0006334(nucleosome assembly)	NA	0.545615	0.0641927	0.875618
evm.TU.group11.1171	GO:0016491(oxidoreductase activity);GO:0055114(oxidation-reduction process)	NA	-0.921022	-0.457916	0.232847
evm.TU.group11.1172	GO:0008152(metabolic process);GO:0016491(oxidoreductase activity)	NA	0.738329	-1.18162	0.00876424
evm.TU.group11.1207	GO:0005515(protein binding)	NA	-0.382867	-0.00174594	0.878398
evm.TU.group11.1207	GO:0005515(protein binding)	NA	-0.218664	-0.00174594	0.878398
evm.TU.group11.1209	NA	NA	0.415329	0.608273	0.065879
evm.TU.group11.1216	GO:0005634(nucleus)	NA	0.861639	-1.37054	6.29183e-05
evm.TU.group11.1218	GO:0005515(protein binding);GO:0008270(zinc ion binding)	NA	1.0586	-0.296994	0.102885
evm.TU.group11.1219	GO:0005634(nucleus);GO:0006351(transcription, DNA-dependent);GO:0008270(zinc ion binding)	04144(Endocytosis)	0.434307	0.205008	0.356788
evm.TU.group11.1220	NA	NA	0.897801	-0.437471	0.284801
evm.TU.group11.1232	GO:0009523(photosystem II);GO:0009654(oxygen evolving complex);GO:0015979(photosynthesis);GO:0019898(extrinsic to membrane);GO:0005509(calcium ion binding)	NA	0.81279	0.637457	0.00136178
evm.TU.group11.1236	GO:0042393(histone binding)	00310(Lysine degradation)	-1.58853	0.371389	0.143394
evm.TU.group11.1236	GO:0042393(histone binding)	00310(Lysine degradation)	-0.631736	0.371389	0.143394
evm.TU.group11.1236	GO:0042393(histone binding)	00310(Lysine degradation)	-0.296418	0.371389	0.143394
evm.TU.group11.1254	GO:0005525(GTP binding)	NA	0.550334	1.74178	6.41721e-11
evm.TU.group11.1262	NA	04144(Endocytosis)	0.119668	-0.875378	4.79553e-06
evm.TU.group11.1264	GO:0003677(DNA binding);GO:0003676(nucleic acid binding)	NA	0.749166	0.529655	0.029307
evm.TU.group11.1266	GO:0003723(RNA binding);GO:0005634(nucleus);GO:0006396(RNA processing);GO:0030529(ribonucleoprotein complex);GO:0003676(nucleic acid binding)	NA	0.664128	0.537764	0.00583875
evm.TU.group11.1267	GO:0003682(chromatin binding)	NA	1.455	-0.33794	0.345941
evm.TU.group11.1273	GO:0005622(intracellular);GO:0006886(intracellular protein transport)	NA	0.482147	-0.00947009	0.82938
evm.TU.group11.1278	NA	NA	2.28166	0.518098	0.168724
evm.TU.group11.1279	GO:0015018(galactosylgalactosylxylosylprotein 3-beta-glucuronosyltransferase activity);GO:0016020(membrane)	NA	0.659104	-0.388253	0.111894
evm.TU.group11.1280	GO:0009976(tocopherol cyclase activity)	00130(Ubiquinone and other terpenoid-quinone biosynthesis)	0.539979	0.347908	0.174128
evm.TU.group11.1280	GO:0009976(tocopherol cyclase activity)	00130(Ubiquinone and other terpenoid-quinone biosynthesis)	0.842793	0.347908	0.174128
evm.TU.group11.1283	GO:0005515(protein binding);GO:0005543(phospholipid binding)	NA	0.438285	0.198172	0.715443
evm.TU.group11.1299	NA	NA	0.963976	-0.632404	0.000458469
evm.TU.group11.1299	NA	NA	1.11116	-0.632404	0.000458469
evm.TU.group11.1300	NA	NA	-3.53583	-0.0368998	0.848116
evm.TU.group11.1306	NA	NA	-0.67501	-0.449267	0.0350434
evm.TU.group11.1306	NA	NA	-0.34762	-0.449267	0.0350434
evm.TU.group11.1311	GO:0051536(iron-sulfur cluster binding)	NA	0.594792	-1.57101	1
evm.TU.group11.1311	GO:0051536(iron-sulfur cluster binding)	NA	0.45995	-1.57101	1
evm.TU.group11.1315	NA	NA	0.615741	0.278559	0.453944
evm.TU.group11.1316	GO:0003700(sequence-specific DNA binding transcription factor activity);GO:0006355(regulation of transcription, DNA-dependent);GO:0043565(sequence-specific DNA binding)	NA	0.533146	-0.00352558	0.937926
evm.TU.group11.1316	GO:0003700(sequence-specific DNA binding transcription factor activity);GO:0006355(regulation of transcription, DNA-dependent);GO:0043565(sequence-specific DNA binding)	NA	0.819795	-0.00352558	0.937926
evm.TU.group11.1321	NA	00561(Glycerolipid metabolism)	0.780848	-0.607617	0.000724015
evm.TU.group11.1333	GO:0005744(mitochondrial inner membrane presequence translocase complex);GO:0006886(intracellular protein transport);GO:0015450(P-P-bond-hydrolysis-driven protein transmembrane transporter activity)	NA	0.424745	-0.301867	0.0809736
evm.TU.group11.1336	GO:0004672(protein kinase activity);GO:0005524(ATP binding);GO:0006468(protein phosphorylation);GO:0004713(protein tyrosine kinase activity)	04075(Plant hormone signal transduction)	-0.492608	1.02474	1
evm.TU.group11.1338	GO:0004222(metalloendopeptidase activity);GO:0006364(rRNA processing)	NA	-0.474366	0.648611	0.00252583
evm.TU.group11.1338	GO:0004222(metalloendopeptidase activity);GO:0006364(rRNA processing)	NA	0.815085	0.648611	0.00252583
evm.TU.group11.1347	GO:0005515(protein binding)	NA	2.18803	0.232301	0.320509
evm.TU.group11.1347	GO:0005515(protein binding)	NA	-0.714185	0.232301	0.320509
evm.TU.group11.1347	GO:0005515(protein binding)	NA	0.40736	0.232301	0.320509
evm.TU.group11.1364	NA	04144(Endocytosis)	0.387979	-0.155745	0.321382
evm.TU.group11.1367	NA	NA	0.91528	-0.973206	2.02889e-07
evm.TU.group11.1372	NA	03013(RNA transport)	0.607706	-0.141974	0.45224
evm.TU.group11.1375	NA	NA	1.11359	0.106054	0.754573
evm.TU.group11.1375	NA	NA	0.523495	0.106054	0.754573
evm.TU.group11.1375	NA	NA	0.689368	0.106054	0.754573
evm.TU.group11.1379	GO:0004325(ferrochelatase activity);GO:0006783(heme biosynthetic process)	00860(Porphyrin and chlorophyll metabolism)	0.649619	-0.177184	0.533318
evm.TU.group11.1386	NA	NA	0.225634	-0.625976	0.00233747
evm.TU.group11.1397	NA	NA	-0.12262	0.290822	0.153471
evm.TU.group11.1398	NA	NA	0.232072	-0.640881	0.00591315
evm.TU.group11.1405	GO:0005215(transporter activity);GO:0005743(mitochondrial inner membrane);GO:0006810(transport);GO:0055085(transmembrane transport)	NA	1.66418	-0.372481	0.276754
evm.TU.group11.1420	NA	03015(mRNA surveillance pathway)	-0.674861	0.0283855	0.946046
evm.TU.group11.1431	GO:0004672(protein kinase activity);GO:0004674(protein serine/threonine kinase activity);GO:0005524(ATP binding);GO:0006468(protein phosphorylation);GO:0004713(protein tyrosine kinase activity)	NA	-0.860469	-0.148403	0.50489
evm.TU.group11.1434	GO:0003824(catalytic activity)	04016(MAPK signaling pathway - plant);04075(Plant hormone signal transduction)	1.0148	0.0502558	0.886296
evm.TU.group11.1444	NA	NA	1.26853	0.160692	0.837202
evm.TU.group11.21	GO:0005198(structural molecule activity);GO:0009507(chloroplast)	NA	0.672565	0.769676	0.000556006
evm.TU.group11.24	GO:0004553(hydrolase activity, hydrolyzing O-glycosyl compounds);GO:0005975(carbohydrate metabolic process)	00500(Starch and sucrose metabolism)	0.670619	0.099051	0.710894
evm.TU.group11.25	GO:0009058(biosynthetic process)	00500(Starch and sucrose metabolism)	0.178507	-0.153104	0.464678
evm.TU.group11.26	NA	NA	1.067	0.358834	0.162694
evm.TU.group11.29	GO:0001104(RNA polymerase II transcription cofactor activity);GO:0006357(regulation of transcription from RNA polymerase II promoter);GO:0016592(mediator complex)	NA	0.542234	0.041818	0.963416
evm.TU.group11.30	GO:0030170(pyridoxal phosphate binding)	00270(Cysteine and methionine metabolism);00450(Selenocompound metabolism)	0.377593	0.739559	0.000866265
evm.TU.group11.30	GO:0030170(pyridoxal phosphate binding)	00270(Cysteine and methionine metabolism);00450(Selenocompound metabolism)	0.26522	0.739559	0.000866265
evm.TU.group11.37	GO:0006139(nucleobase-containing compound metabolic process);GO:0008168(methyltransferase activity)	NA	1.13736	-0.0608264	0.775022
evm.TU.group11.37	GO:0006139(nucleobase-containing compound metabolic process);GO:0008168(methyltransferase activity)	NA	-0.613406	-0.0608264	0.775022
evm.TU.group11.45	GO:0006139(nucleobase-containing compound metabolic process);GO:0008168(methyltransferase activity)	NA	-0.958593	0.53245	0.0803002
evm.TU.group11.49	GO:0005515(protein binding)	NA	0.216023	0.0874735	0.765984
evm.TU.group11.49	GO:0005515(protein binding)	NA	-0.703343	0.0874735	0.765984
evm.TU.group11.52	GO:0005515(protein binding)	NA	0.221798	0.585474	0.00364831
evm.TU.group11.53	GO:0046983(protein dimerization activity)	NA	1.37121	0.756235	0.293654
evm.TU.group11.60	GO:0004555(alpha,alpha-trehalase activity);GO:0005991(trehalose metabolic process)	00500(Starch and sucrose metabolism)	1.13264	1.78307	6.84828e-13
evm.TU.group11.61	GO:0005524(ATP binding);GO:0000166(nucleotide binding);GO:0016887(ATPase activity);GO:0017111(nucleoside-triphosphatase activity)	NA	1.19054	0.251673	0.207928
evm.TU.group11.61	GO:0005524(ATP binding);GO:0000166(nucleotide binding);GO:0016887(ATPase activity);GO:0017111(nucleoside-triphosphatase activity)	NA	-0.246486	0.251673	0.207928
evm.TU.group11.67	GO:0016020(membrane);GO:0016760(cellulose synthase (UDP-forming) activity);GO:0030244(cellulose biosynthetic process)	NA	1.17185	1.11719	7.00371e-08
evm.TU.group11.71	GO:0016020(membrane);GO:0016760(cellulose synthase (UDP-forming) activity);GO:0030244(cellulose biosynthetic process)	NA	0.988064	0.805805	0.0216956
evm.TU.group11.75	GO:0016020(membrane);GO:0016760(cellulose synthase (UDP-forming) activity);GO:0030244(cellulose biosynthetic process)	NA	-1.00758	-1.00422	0.000105252
evm.TU.group11.76	GO:0008152(metabolic process);GO:0016746(transferase activity, transferring acyl groups)	00561(Glycerolipid metabolism);00564(Glycerophospholipid metabolism)	0.617529	0.566774	0.00584477
evm.TU.group11.76	GO:0008152(metabolic process);GO:0016746(transferase activity, transferring acyl groups)	00561(Glycerolipid metabolism);00564(Glycerophospholipid metabolism)	0.532803	0.566774	0.00584477
evm.TU.group11.77	GO:0004579(dolichyl-diphosphooligosaccharide-protein glycotransferase activity);GO:0008250(oligosaccharyltransferase complex);GO:0016021(integral to membrane)	00510(N-Glycan biosynthesis);04141(Protein processing in endoplasmic reticulum)	0.629209	-0.144837	0.379323
evm.TU.group11.79	NA	NA	0.754189	-0.118731	0.725819
evm.TU.group11.79	NA	NA	-1.11324	-0.118731	0.725819
evm.TU.group11.81_evm.TU.group11.82	NA	NA	0.448513	0.813936	4.60279e-05
evm.TU.group11.83	GO:0003682(chromatin binding)	04933(AGE-RAGE signaling pathway in diabetic complications)	1.50301	0.1904	0.444858
evm.TU.group11.86	GO:0005634(nucleus);GO:0005515(protein binding)	NA	0.483459	-0.0657484	0.730564
evm.TU.group11.86	GO:0005634(nucleus);GO:0005515(protein binding)	NA	-0.973807	-0.0657484	0.730564
evm.TU.group11.87	NA	NA	0.509541	-0.0436979	0.67799
evm.TU.group11.87	NA	NA	-0.240004	-0.0436979	0.67799
evm.TU.group11.90	GO:0009059(macromolecule biosynthetic process);GO:0030176(integral to endoplasmic reticulum membrane)	00510(N-Glycan biosynthesis);00563(Glycosylphosphatidylinositol(GPI)-anchor biosynthesis)	1.30586	-0.982606	0.0588149
evm.TU.group11.92	GO:0003700(sequence-specific DNA binding transcription factor activity);GO:0005634(nucleus);GO:0006355(regulation of transcription, DNA-dependent);GO:0043565(sequence-specific DNA binding);GO:0009408(response to heat)	NA	0.396113	0.308451	0.107052
evm.TU.group11.98	GO:0008060(ARF GTPase activator activity);GO:0008270(zinc ion binding);GO:0032312(regulation of ARF GTPase activity)	04144(Endocytosis)	0.73925	-0.168245	0.282246
evm.TU.group11.98	GO:0008060(ARF GTPase activator activity);GO:0008270(zinc ion binding);GO:0032312(regulation of ARF GTPase activity)	04144(Endocytosis)	0.418617	-0.168245	0.282246
evm.TU.group11.104	GO:0005515(protein binding);GO:0006886(intracellular protein transport);GO:0016192(vesicle-mediated transport);GO:0030131(clathrin adaptor complex);GO:0046872(metal ion binding);GO:0003676(nucleic acid binding)	NA	-0.243384	-0.0244506	0.794656
evm.TU.group11.110	NA	NA	1.84829	0.663093	0.288113
evm.TU.group11.112	GO:0005634(nucleus);GO:0006325(chromatin organization);GO:0032502(developmental process)	NA	0.821797	0.197677	0.576737
evm.TU.group11.113	GO:0004672(protein kinase activity);GO:0005524(ATP binding);GO:0006468(protein phosphorylation);GO:0004713(protein tyrosine kinase activity)	NA	0.969503	0.0209013	0.93013
evm.TU.group11.113	GO:0004672(protein kinase activity);GO:0005524(ATP binding);GO:0006468(protein phosphorylation);GO:0004713(protein tyrosine kinase activity)	NA	1.20195	0.0209013	0.93013
evm.TU.group11.115	NA	NA	0.921327	0.100912	0.736105
[truncated: 14,599 more rows]
