# Supplementary material for: Transcriptome-wide m6A methylation in natural yellow leaf of Catalpa fargesii
Source: Front Plant Sci. 2023 Jun 19;14:1167789. doi: 10.3389/fpls.2023.1167789 (PMC10315917; doi:10.3389/fpls.2023.1167789)
Supplement: Supplementary file 9 [file Table_8.xlsx]

## Sheet: Supplemental Table S8
Supplemental Table S8. The expression level of CfALKBH1-CfALKBH5 in G1 VS Y1, G2 VS Y2 comparison group.
Gene name	Y1/G1	P value	Significant	Y2/G2	P value	Significant
	log2(fc)			log2(fc)
CfALKBH1	-0.15	0.44	no	-0.05	0.65	no
CfALKBH2	0.22	0.51	no	-0.28	0.32	no
CfALKBH3	-0.7	0	no	-0.41	0.04	no
CfALKBH4	-0.47	0.01	no	-0.24	0.13	no
CfALKBH5	-1.77	0	yes	-1.11	0	yes
