# Supplementary material for: Transcriptome-wide m6A methylation in natural yellow leaf of Catalpa fargesii
Source: Front Plant Sci. 2023 Jun 19;14:1167789. doi: 10.3389/fpls.2023.1167789 (PMC10315917; doi:10.3389/fpls.2023.1167789)
Supplement: Supplementary file 10 [file Table_9.xlsx]

## Sheet: Supplemental Table S9
Supplemental Table S9. The regulation patterns of m6A methylation and gene expression associated with chlorophyll metabolism, carotenoid biosynthesis and photosynthesis in yellow leaves compared with corresponding green leaves.
Gene ID	Description	m6A Regulation				Gene Regulation
		Diff.log2(FC)	Regulation	Diff.p_value		log2(FC)	Regulation	p_value
evm.model.group8.1017	CfHEMA	1.75	up	0		-1.15	down	0
evm.model.group7.2811	CfCAO	1.14	up	0		-1.26	down	0.02
evm.model.group1.1489	CfGLK	1.42	up	0		-1.69	down	0
evm.model.group10.296	CfPSY	-1.02	down	0		1.29	up	0
evm.model.group3.949	CfVDE	-1.52	down	0.01		1.54	up	0
evm.model.group16.331	CfZDS	-1.33	down	0		1.08	up	0.03
evm.model.group1.891	CfLHCA3	1.49	up	0.03		-2.31	down	0
evm.model.group1.1342	CfPsbP	2.61	up	0.02		-1.63	down	0
evm.model.group8.831	CfPsaH	1.85	up	0		-3.28	down	0
